# Supplementary material for: Integrated analysis of stem cell-related genes shared between type 2 diabetes mellitus and sepsis
Source: Front Chem. 2025 Sep 19;13:1666651. doi: 10.3389/fchem.2025.1666651 (PMC12491291; doi:10.3389/fchem.2025.1666651)
Supplement: Supplementary file 1 [file Table2.xlsx]

## Sheet: GO
	ONTOLOGY	ID	Description	GeneRatio	BgRatio	RichFactor	FoldEnrichment	zScore	pvalue	p.adjust	qvalue	geneID	Count
GO:0017157	BP	GO:0017157	regulation of exocytosis	45766	188/18888	0.0212765957446809	21.1511758118701	8.81134816282024	3.27782575848195e-05	3.27782575848195e-05	0.0141119024759907	STXBP2/FES/P2RX1/RAB13	4
GO:0140029	BP	GO:0140029	exocytic process	45735	82/18888	0.0365853658536585	36.3697047496791	10.185303937931	7.26801942738428e-05	7.26801942738428e-05	0.0156453681357904	STXBP2/P2RX1/RAB13	3
GO:1903305	BP	GO:1903305	regulation of regulated secretory pathway	45735	125/18888	0.024	23.8585263157895	8.13646843035074	0.000253743327245359	0.000253743327245359	0.0307201686484146	STXBP2/FES/P2RX1	3
GO:0006887	BP	GO:0006887	exocytosis	45766	348/18888	0.0114942528735632	11.426497277677	6.2295552168991	0.000352646351130177	0.000352646351130177	0.0307201686484146	STXBP2/FES/P2RX1/RAB13	4
GO:0043304	BP	GO:0043304	regulation of mast cell degranulation	45707	28/18888	0.0714285714285714	71.0075187969925	11.7635040285242	0.000356774574767651	0.000356774574767651	0.0307201686484146	STXBP2/FES	2
GO:0015701	BP	GO:0015701	bicarbonate transport	45707	35/18888	0.0571428571428571	56.806015037594	10.485970910604	0.000559237243089009	0.000559237243089009	0.0401277249865622	SLC39A10/CA4	2
GO:0006904	BP	GO:0006904	vesicle docking involved in exocytosis	45707	42/18888	0.0476190476190476	47.3383458646616	9.53980345012898	0.000805860288055577	0.000805860288055577	0.0424907206934415	STXBP2/RAB13	2
GO:0042119	BP	GO:0042119	neutrophil activation	45707	42/18888	0.0476190476190476	47.3383458646616	9.53980345012898	0.000805860288055577	0.000805860288055577	0.0424907206934415	STXBP2/CAMP	2
GO:0043300	BP	GO:0043300	regulation of leukocyte degranulation	45707	45/18888	0.0444444444444444	44.1824561403509	9.20285166179487	0.000924934247535417	0.000924934247535417	0.0424907206934415	STXBP2/FES	2
GO:0036230	BP	GO:0036230	granulocyte activation	45707	49/18888	0.0408163265306122	40.5757250268528	8.80200974861689	0.00109607903172217	0.00109607903172217	0.0424907206934415	STXBP2/CAMP	2
GO:0043303	BP	GO:0043303	mast cell degranulation	45707	52/18888	0.0384615384615385	38.2348178137652	8.53179501529154	0.00123366525357085	0.00123366525357085	0.0424907206934415	STXBP2/FES	2
GO:0002279	BP	GO:0002279	mast cell activation involved in immune response	45707	55/18888	0.0363636363636364	36.1492822966507	8.28365306728157	0.00137911222644449	0.00137911222644449	0.0424907206934415	STXBP2/FES	2
GO:0002448	BP	GO:0002448	mast cell mediated immunity	45707	55/18888	0.0363636363636364	36.1492822966507	8.28365306728157	0.00137911222644449	0.00137911222644449	0.0424907206934415	STXBP2/FES	2
GO:0045055	BP	GO:0045055	regulated exocytosis	45735	225/18888	0.0133333333333333	13.2547368421053	5.86797654274206	0.0014037611088556	0.0014037611088556	0.0424907206934415	STXBP2/FES/P2RX1	3
GO:0002886	BP	GO:0002886	regulation of myeloid leukocyte mediated immunity	45707	57/18888	0.0350877192982456	34.8808864265928	8.12904165189789	0.00148042242024827	0.00148042242024827	0.0424907206934415	STXBP2/FES	2
GO:0002274	BP	GO:0002274	myeloid leukocyte activation	45735	241/18888	0.012448132780083	12.3747543131688	5.63936116474312	0.00170910431660314	0.00170910431660314	0.0459883990454397	STXBP2/FES/CAMP	3
GO:0048278	BP	GO:0048278	vesicle docking	45707	64/18888	0.03125	31.0657894736842	7.64522885783426	0.001862182472073	0.001862182472073	0.0471599152370191	STXBP2/RAB13	2
GO:0042581	CC	GO:0042581	specific granule	45735	160/19894	0.01875	19.6322368421053	7.31628809730468	0.000450040691079289	0.000450040691079289	0.0132380983598299	STXBP2/P2RX1/CAMP	3
GO:0070820	CC	GO:0070820	tertiary granule	45735	164/19894	0.0182926829268293	19.1534017971759	7.21754956042979	0.000483699747763015	0.000483699747763015	0.0132380983598299	STXBP2/MMP9/CAMP	3
GO:1904724	CC	GO:1904724	tertiary granule lumen	45707	55/19894	0.0363636363636364	38.0746411483254	8.51278735886655	0.00124515625370309	0.00124515625370309	0.0227186404184423	MMP9/CAMP	2

## Sheet: KEGG
	category	subcategory	ID	Description	GeneRatio	BgRatio	RichFactor	FoldEnrichment	zScore	pvalue	p.adjust	qvalue	geneID	Count
hsa00910	Metabolism	Energy metabolism	hsa00910	Nitrogen metabolism	45667	17/8538	0.0588235294117647	50.2235294117647	6.95634276309025	0.0197438440457749	0.0197438440457749	0.210221375566942	CA4	1
hsa04613	Organismal Systems	Immune system	hsa04613	Neutrophil extracellular trap formation	45698	193/8538	0.0103626943005181	8.84766839378238	3.77602770723956	0.0203014141054064	0.0203014141054064	0.210221375566942	CAMP/MPO	2
hsa05202	Human Diseases	Cancer: overview	hsa05202	Transcriptional misregulation in cancer	45698	198/8538	0.0101010101010101	8.62424242424242	3.71685236932283	0.0213029692192974	0.0213029692192974	0.210221375566942	MMP9/MPO	2
hsa04964	Organismal Systems	Excretory system	hsa04964	Proximal tubule bicarbonate reclamation	45667	23/8538	0.0434782608695652	37.1217391304348	5.9397653503628	0.0266280409051459	0.0266280409051459	0.210221375566942	CA4	1
hsa00030	Metabolism	Carbohydrate metabolism	hsa00030	Pentose phosphate pathway	45667	31/8538	0.032258064516129	27.541935483871	5.06937320039844	0.0357392794271846	0.0357392794271846	0.220294079054965	PGD	1
hsa05219	Human Diseases	Cancer: specific types	hsa05219	Bladder cancer	45667	41/8538	0.024390243902439	20.8243902439024	4.35700443819213	0.0470203543335427	0.0470203543335427	0.220294079054965	MMP9	1
