# Supplementary material for: Integrated analysis of stem cell-related genes shared between type 2 diabetes mellitus and sepsis
Source: Front Chem. 2025 Sep 19;13:1666651. doi: 10.3389/fchem.2025.1666651 (PMC12491291; doi:10.3389/fchem.2025.1666651)
Supplement: Supplementary file 2 [file Table3.xlsx]

## Sheet: CAPG
	ID	Description	setSize	enrichmentScore	NES	pvalue	p.adjust	qvalue	rank	leading_edge	core_enrichment
KEGG_VEGF_SIGNALING_PATHWAY	KEGG_VEGF_SIGNALING_PATHWAY	KEGG_VEGF_SIGNALING_PATHWAY	71	0.509029611930824	2.03395198488546	7.44183670612743e-06	0.000576742344724876	0.000493511276301082	4320	tags=52%, list=27%, signal=38%	MAPK3/PIK3R5/MAP2K2/MAPK11/NFATC1/MAPK13/MAPKAPK3/PIK3CD/PLA2G5/SPHK2/BAD/AKT1/PRKCB/MAPKAPK2/RAC2/PIK3R2/CASP9/SRC/RAC1/RAF1/SPHK1/RAC3/PLA2G3/MAPK14/SHC2/HSPB1/CHP1/NFATC4/PLCG1/PLA2G2F/VEGFA/PIK3CB/AKT2/CHP2/HRAS/PXN/PLCG2
KEGG_FC_GAMMA_R_MEDIATED_PHAGOCYTOSIS	KEGG_FC_GAMMA_R_MEDIATED_PHAGOCYTOSIS	KEGG_FC_GAMMA_R_MEDIATED_PHAGOCYTOSIS	90	0.46561750559995	1.9297071410457	6.36255395382781e-06	0.000576742344724876	0.000493511276301082	4320	tags=53%, list=27%, signal=39%	VAV1/DNM2/INPP5D/NCF1/MAPK3/PIK3R5/ARPC1B/RPS6KB2/PRKCD/ARPC4/WASF2/HCK/PIK3CD/CFL1/SPHK2/SYK/AKT1/PRKCB/RAC2/FCGR1A/PIK3R2/GAB2/RAC1/RAF1/SPHK1/LIMK2/PLD1/CRK/PIP5K1A/VASP/ARPC2/LIMK1/FCGR2B/PLA2G4D/DOCK2/PAK1/PIP4K2B/PLCG1/FCGR2A/MARCKSL1/GSN/MARCKS/AMPH/ASAP1/PIK3CB/LYN/AKT2/PLCG2
KEGG_ACUTE_MYELOID_LEUKEMIA	KEGG_ACUTE_MYELOID_LEUKEMIA	KEGG_ACUTE_MYELOID_LEUKEMIA	56	0.49509193235185	1.89952066149999	0.000160032210419444	0.00514320192563259	0.00440097414349546	4500	tags=59%, list=28%, signal=42%	MAPK3/PIK3R5/SPI1/MAP2K2/RPS6KB2/GRB2/STAT3/CCNA1/PIK3CD/PPARD/IKBKG/BAD/AKT1/CEBPA/PIK3R2/NFKB1/TCF7/PIM2/RAF1/IKBKB/RARA/STAT5B/ARAF/ZBTB16/TCF7L1/PIK3CB/EIF4EBP1/AKT2/HRAS/PIM1/PML/RUNX1T1/STAT5A
KEGG_B_CELL_RECEPTOR_SIGNALING_PATHWAY	KEGG_B_CELL_RECEPTOR_SIGNALING_PATHWAY	KEGG_B_CELL_RECEPTOR_SIGNALING_PATHWAY	75	0.462641446145461	1.87309015440233	0.000113043971312054	0.00514320192563259	0.00440097414349546	4320	tags=48%, list=27%, signal=35%	VAV1/INPP5D/PTPN6/MAPK3/PIK3R5/MAP2K2/GRB2/NFKBIA/NFATC1/PIK3CD/IKBKG/SYK/AKT1/PRKCB/RAC2/PIK3R2/NFKB1/RAC1/RAF1/IKBKB/CD22/RAC3/FCGR2B/IFITM1/CHP1/NFATC4/LILRB3/CR2/CD79B/PIK3AP1/PIK3CB/LYN/AKT2/CHP2/HRAS/PLCG2
KEGG_FC_EPSILON_RI_SIGNALING_PATHWAY	KEGG_FC_EPSILON_RI_SIGNALING_PATHWAY	KEGG_FC_EPSILON_RI_SIGNALING_PATHWAY	73	0.450059758785565	1.80998398570654	0.000165909739536535	0.00514320192563259	0.00440097414349546	4360	tags=45%, list=27%, signal=33%	VAV1/INPP5D/MAPK3/PIK3R5/MAP2K2/MAPK11/PRKCD/GRB2/MAPK13/PDPK1/PIK3CD/PLA2G5/SYK/AKT1/PRKCB/RAC2/PIK3R2/GAB2/RAC1/RAF1/RAC3/PLA2G3/MAPK14/PLCG1/PLA2G2F/IL13/PIK3CB/LYN/MAPK10/AKT2/HRAS/PLCG2/IL4
KEGG_RIBOSOME	KEGG_RIBOSOME	KEGG_RIBOSOME	69	-0.347686	-1.84171	0.000894739728629916	0.0196800336682761	0.0168399608978118	2948	tags=41%, list=18%, signal=33%	RPS21/RPS16/RPL7/RPS7/RPL34/RPL11/RPL6/RPL39/RPL15/RPS4X/RPS25/RPL22L1/RPL22/RPS4Y1/RPS23/RPL23A/RPL37/RPL24/RPS12/RPL19/RPL36AL/MRPL13/RPL9/RSL24D1/RPL31/RPL30/RPS15A/RPS24
KEGG_EPITHELIAL_CELL_SIGNALING_IN_HELICOBACTER_PYLORI_INFECTION	KEGG_EPITHELIAL_CELL_SIGNALING_IN_HELICOBACTER_PYLORI_INFECTION	KEGG_EPITHELIAL_CELL_SIGNALING_IN_HELICOBACTER_PYLORI_INFECTION	67	0.44644534553042	1.75960005351992	0.00101574367320135	0.0196800336682761	0.0168399608978118	3388	tags=42%, list=21%, signal=33%	TCIRG1/ATP6AP1/MAPK11/NFKBIA/MET/ATP6V0D2/ATP6V0D1/ATP6V0B/MAPK13/IKBKG/HBEGF/ATP6V1E2/CSK/JAM3/NFKB1/ATP6V0C/ATP6V1B1/SRC/RAC1/ATP6V1H/IKBKB/ATP6V0E1/ADAM17/CXCR1/MAPK14/PAK1/ATP6V0A1/PLCG1
KEGG_LEISHMANIA_INFECTION	KEGG_LEISHMANIA_INFECTION	KEGG_LEISHMANIA_INFECTION	66	0.446239216381834	1.75821272801977	0.000939905249093327	0.0196800336682761	0.0168399608978118	4577	tags=47%, list=29%, signal=34%	ITGAM/NCF1/CYBA/TGFB1/PTPN6/MAPK3/MAPK11/NFKBIA/IL12A/ITGB2/ELK1/MAPK13/TRAF6/PRKCB/FCGR1A/NFKB1/IRAK1/TAB1/CR1/NCF4/IL1A/MAPK14/FCGR2A/MARCKSL1/JAK1/FCGR3B/MYD88/TLR2/HLA-DOA/IL4/NCF2
KEGG_ONE_CARBON_POOL_BY_FOLATE	KEGG_ONE_CARBON_POOL_BY_FOLATE	KEGG_ONE_CARBON_POOL_BY_FOLATE	16	-0.578951	-2.01264	0.00188849499336236	0.0266106112701059	0.0227703702548954	2505	tags=50%, list=16%, signal=42%	MTHFD2/FTCD/MTHFD1/MTR/TYMS/AMT/MTHFD2L/GART
KEGG_CHRONIC_MYELOID_LEUKEMIA	KEGG_CHRONIC_MYELOID_LEUKEMIA	KEGG_CHRONIC_MYELOID_LEUKEMIA	72	0.419045834940286	1.68092391798469	0.00178888808602662	0.0266106112701059	0.0227703702548954	2410	tags=32%, list=15%, signal=27%	TGFB1/MAPK3/PIK3R5/MAP2K2/GRB2/NFKBIA/E2F1/TP53/CTBP2/PIK3CD/IKBKG/BAD/AKT1/PIK3R2/NFKB1/HDAC1/GAB2/SHC3/RAF1/IKBKB/SHC1/CRK/STAT5B
KEGG_ERBB_SIGNALING_PATHWAY	KEGG_ERBB_SIGNALING_PATHWAY	KEGG_ERBB_SIGNALING_PATHWAY	86	0.404949121157561	1.66829892669736	0.00176403245287945	0.0266106112701059	0.0227703702548954	4320	tags=44%, list=27%, signal=32%	MAPK3/PIK3R5/MAP2K2/RPS6KB2/GRB2/EREG/ELK1/NRG1/CAMK2B/CAMK2G/PIK3CD/BAD/HBEGF/AKT1/PRKCB/PAK4/PIK3R2/ERBB2/SHC3/SRC/RAF1/SHC1/CRK/STAT5B/ARAF/SHC2/PAK1/NRG2/PLCG1/ERBB4/NCK2/ERBB3/PIK3CB/EIF4EBP1/MAPK10/AKT2/HRAS/PLCG2
KEGG_GLYCOSAMINOGLYCAN_DEGRADATION	KEGG_GLYCOSAMINOGLYCAN_DEGRADATION	KEGG_GLYCOSAMINOGLYCAN_DEGRADATION	20	0.567095486635792	1.7388875895483	0.00384749056066025	0.0496967530751948	0.0425248956704553	4981	tags=60%, list=31%, signal=41%	IDS/HEXA/GNS/HPSE2/SGSH/HYAL1/HYAL2/GALNS/HGSNAT/NAGLU/ARSB/HEXB

## Sheet: DDAH2
	ID	Description	setSize	enrichmentScore	NES	pvalue	p.adjust	qvalue	rank	leading_edge	core_enrichment
KEGG_RIBOSOME	KEGG_RIBOSOME	KEGG_RIBOSOME	69	-0.535591	-2.71836	1.85193067820176e-09	2.87049255121273e-07	2.31978684953694e-07	3607	tags=61%, list=23%, signal=47%	RPL41/RPL14/RPL32/RPL10A/RPS27L/RPLP0/RPS27/RPS19/RPL36AL/RPS17/RPS4Y1/RPL11/RPL27/RPS29/RPS3/RPL39/RPS21/RPL22L1/RPL34/RPS6/RPS23/RPL6/RPL22/RPL37/RPS4X/RPL9/RPL30/RPS27A/RPS16/RSL24D1/RPL7/RPL15/RPS15A/RPS24/MRPL13/RPL23A/RPL19/RPS25/RPL24/RPL31/RPS7/RPS12
KEGG_FC_GAMMA_R_MEDIATED_PHAGOCYTOSIS	KEGG_FC_GAMMA_R_MEDIATED_PHAGOCYTOSIS	KEGG_FC_GAMMA_R_MEDIATED_PHAGOCYTOSIS	90	0.470359333630291	2.09599785953325	8.76537029695429e-07	6.79316198013957e-05	5.48988981756611e-05	3298	tags=50%, list=21%, signal=40%	NCF1/VASP/VAV1/RPS6KB2/DNM2/PRKCD/MAPK3/ARPC4/ARPC2/LYN/RAF1/WASF2/INPP5D/PIK3R5/SYK/PAK1/HCK/SPHK2/GSN/PIK3CD/ASAP1/GAB2/PRKCB/MARCKS/AKT1/RAC1/FCGR1A/FCGR2A/CFL1/PIP5K1A/CRK/RAC2/ARPC1B/LIMK1/PLCG2/SCIN/WAS/ARPC3/LIMK2/PIK3R2/PLD2/PLD1/DOCK2/CDC42/MYO10
KEGG_LEISHMANIA_INFECTION	KEGG_LEISHMANIA_INFECTION	KEGG_LEISHMANIA_INFECTION	66	0.47397124854351	2.00400924547936	1.75238546847756e-05	0.000679049369035054	0.000548773344075867	3349	tags=44%, list=21%, signal=35%	NCF1/PTPN6/IL12A/TRAF6/MAPK3/NCF4/MAPK11/ITGB2/NFKBIA/TGFB1/ITGAM/MAPK13/CYBA/NCF2/PRKCB/CR1/FCGR1A/NFKB1/MAPK14/FCGR2A/IFNGR2/IL1A/IRAK1/ELK1/TLR2/MYD88/NFKBIB/HLA-DQA1/TAB1
KEGG_VEGF_SIGNALING_PATHWAY	KEGG_VEGF_SIGNALING_PATHWAY	KEGG_VEGF_SIGNALING_PATHWAY	71	0.46346228302559	1.99626439296796	1.4034617050551e-05	0.000679049369035054	0.000548773344075867	2713	tags=41%, list=17%, signal=34%	MAPK3/MAPKAPK3/RAC3/BAD/MAPK11/MAP2K2/RAF1/PIK3R5/NFATC1/MAPK13/SPHK2/PIK3CD/PLA2G5/MAPKAPK2/PRKCB/AKT1/RAC1/MAPK14/SRC/CHP2/RAC2/CASP9/PLA2G3/NFATC4/PLCG2/VEGFA/SHC2/PLA2G2F/PIK3R2
KEGG_EPITHELIAL_CELL_SIGNALING_IN_HELICOBACTER_PYLORI_INFECTION	KEGG_EPITHELIAL_CELL_SIGNALING_IN_HELICOBACTER_PYLORI_INFECTION	KEGG_EPITHELIAL_CELL_SIGNALING_IN_HELICOBACTER_PYLORI_INFECTION	67	0.467637595651073	1.98034025069728	5.12448484940487e-05	0.00132382525276293	0.00106984859136698	4236	tags=52%, list=26%, signal=39%	ATP6V0B/ATP6AP1/ATP6V0D1/TCIRG1/MAPK11/CSK/MET/LYN/ATP6V0C/NFKBIA/PAK1/MAPK13/RAC1/NFKB1/ATP6V0A1/MAPK14/SRC/ATP6V0E1/CXCR1/ATP6V0D2/PLCG2/IKBKB/ATP6V1B1/CXCR2/ADAM17/IKBKG/HBEGF/CDC42/ATP6V1E2/MAPK10/F11R/CXCL1/JAM3/ATP6V1E1/JAM2
KEGG_FC_EPSILON_RI_SIGNALING_PATHWAY	KEGG_FC_EPSILON_RI_SIGNALING_PATHWAY	KEGG_FC_EPSILON_RI_SIGNALING_PATHWAY	73	0.447066843038503	1.93242935527891	4.49313308822087e-05	0.00132382525276293	0.00106984859136698	2713	tags=38%, list=17%, signal=32%	VAV1/PRKCD/MAPK3/RAC3/MAPK11/GRB2/MAP2K2/LYN/RAF1/INPP5D/PIK3R5/SYK/MAPK13/PIK3CD/PLA2G5/GAB2/PRKCB/AKT1/RAC1/IL13/MAPK14/RAC2/PDPK1/PLA2G3/PLCG2/IL5/PLA2G2F/PIK3R2
KEGG_RNA_DEGRADATION	KEGG_RNA_DEGRADATION	KEGG_RNA_DEGRADATION	51	-0.41902	-1.95874	0.000347287252326225	0.00768993201579497	0.0062146139889956	4602	tags=61%, list=29%, signal=43%	C1D/DCP2/DCPS/LSM7/PAPOLB/EXOSC10/EXOSC9/PARN/LSM3/ENO2/DCP1A/EXOSC7/LSM6/CNOT2/LSM5/ZCCHC7/EXOSC6/LSM8/PAPOLG/PNPT1/HSPD1/LSM1/XRN1/EXOSC1/CNOT7/EXOSC8/HSPA9/DCP1B/CNOT6/CNOT6L/DIS3
KEGG_B_CELL_RECEPTOR_SIGNALING_PATHWAY	KEGG_B_CELL_RECEPTOR_SIGNALING_PATHWAY	KEGG_B_CELL_RECEPTOR_SIGNALING_PATHWAY	75	0.414614108507201	1.79563212517173	0.000576910465665377	0.0111776402722667	0.00903320334397104	4075	tags=45%, list=25%, signal=34%	PTPN6/VAV1/MAPK3/RAC3/GRB2/MAP2K2/LILRB3/LYN/RAF1/INPP5D/NFKBIA/PIK3R5/NFATC1/SYK/PIK3CD/PRKCB/AKT1/RAC1/NFKB1/CHP2/RAC2/NFATC4/PLCG2/IKBKB/IFITM1/PIK3R2/NFKBIB/IKBKG/CD22/AKT2/CHP1/FOS/FCGR2B/CD79B
KEGG_GNRH_SIGNALING_PATHWAY	KEGG_GNRH_SIGNALING_PATHWAY	KEGG_GNRH_SIGNALING_PATHWAY	92	0.388446439729388	1.74472506868006	0.00069138204692619	0.0119071352526177	0.00962274427885574	3648	tags=38%, list=23%, signal=30%	PRKCD/MAPK3/ADCY5/MAPK11/GRB2/MAP2K2/ADCY6/MMP14/RAF1/CAMK2G/PRKACA/MAPK13/PLA2G5/PLCB3/PTK2B/CAMK2B/PRKCB/MAPK14/SRC/MAP3K3/FSHB/ADCY1/ADCY4/PLA2G3/ELK1/PLA2G2F/PLD2/PLD1/HBEGF/CDC42/CALML5/MAPK10/CACNA1C/GNA11/MAPK7
KEGG_ACUTE_MYELOID_LEUKEMIA	KEGG_ACUTE_MYELOID_LEUKEMIA	KEGG_ACUTE_MYELOID_LEUKEMIA	56	0.437203368779185	1.79790355651912	0.00092538307602728	0.0143434376784228	0.0115916406365522	3795	tags=45%, list=24%, signal=34%	RPS6KB2/MAPK3/SPI1/CEBPA/BAD/GRB2/MAP2K2/STAT3/RAF1/PIK3R5/STAT5B/PIK3CD/AKT1/NFKB1/RARA/EIF4EBP1/PIM2/IKBKB/ZBTB16/PIK3R2/CCNA1/IKBKG/PPARD/ARAF/AKT2
KEGG_PROTEIN_EXPORT	KEGG_PROTEIN_EXPORT	KEGG_PROTEIN_EXPORT	22	-0.529919	-1.94261	0.0016992522143848	0.0239440084754221	0.019350336221224	2928	tags=68%, list=18%, signal=56%	HSPA5/SRP19/SEC62/SRP72/SPCS1/SRP68/SEC11C/SRP54/SRP14/SEC61G/SEC63/IMMP1L/SRP9/SRPRB/SPCS2
KEGG_DNA_REPLICATION	KEGG_DNA_REPLICATION	KEGG_DNA_REPLICATION	36	-0.418617	-1.79129	0.00271145490830303	0.0332889006730056	0.0269024052977091	3892	tags=61%, list=24%, signal=46%	MCM5/RNASEH2C/DNA2/SSBP1/MCM2/RNASEH1/LIG1/RPA3/RFC3/MCM3/RNASEH2B/RPA4/RFC4/FEN1/RNASEH2A/POLE3/RFC1/PRIM2/RPA1/PCNA/PRIM1/MCM6
KEGG_ERBB_SIGNALING_PATHWAY	KEGG_ERBB_SIGNALING_PATHWAY	KEGG_ERBB_SIGNALING_PATHWAY	86	0.375929420063585	1.66922010422256	0.00279197231451015	0.0332889006730056	0.0269024052977091	4972	tags=50%, list=31%, signal=35%	RPS6KB2/MAPK3/BAD/GRB2/MAP2K2/ERBB2/RAF1/PAK4/PIK3R5/CAMK2G/SHC3/PAK1/STAT5B/EREG/PIK3CD/NRG1/CAMK2B/PRKCB/AKT1/NRG2/SRC/EIF4EBP1/CRK/PLCG2/SHC2/ELK1/PIK3R2/ERBB4/HBEGF/NCK2/MAPK10/PRKCG/ARAF/AKT2/CBL/PAK2/ERBB3/GSK3B/PAK3/PIK3CB/NRG4/PLCG1/TGFA
