# Supplementary material for: Integrated analysis of stem cell-related genes shared between type 2 diabetes mellitus and sepsis
Source: Front Chem. 2025 Sep 19;13:1666651. doi: 10.3389/fchem.2025.1666651 (PMC12491291; doi:10.3389/fchem.2025.1666651)
Supplement: Supplementary file 3 [file Table4.xlsx]

## Sheet: CAPG
	ID	Description	setSize	enrichmentScore	NES	pvalue	p.adjust	qvalue	rank	leading_edge	core_enrichment
KEGG_RIBOSOME	KEGG_RIBOSOME	KEGG_RIBOSOME	82	-0.627578	-2.8768	1e-10	7.9e-09	5.89473684210526e-09	2559	tags=74%, list=26%, signal=55%	RPS3A/RPLP0/RPLP1/RPL41/RPL34/RPS24/RPS27/RPL35A/RPS3/RPS17/RPS10/RPL37A/RPL32/RPS19/RPL7A/RPL10/RPS29/RPL26/RPL28/RPS15/RPL24/RPLP2/RPL36A/RPL6/RPL18/RPL37/RPL8/RPS5/RPS28/RPS16/RPS8/RPL14/RPL29/RPS6/RPL13/RPS20/RPS18/RPL19/RPL3/RPL36/RPS2/RPL15/RPS11/RPL11/RPS27A/RPL30/RPS23/RPL4/RPL5/RPL21/RPL12/RPS13/RPL10A/RPS4X/UBA52/RPL18A/RPL38/RPL13A/RPS25/RPL23A/RPL22
KEGG_OXIDATIVE_PHOSPHORYLATION	KEGG_OXIDATIVE_PHOSPHORYLATION	KEGG_OXIDATIVE_PHOSPHORYLATION	87	0.594617455214803	2.42296585482137	1e-10	7.9e-09	5.89473684210526e-09	2413	tags=60%, list=25%, signal=45%	SDHC/NDUFB9/ATP6AP1/NDUFC2/COX8A/ATP6V1C1/UQCRC1/ATP6V0D1/ATP6V0E1/COX15/ATP6V1H/ATP6V1E1/PPA2/NDUFA1/COX5B/CYC1/NDUFA7/COX7A2/NDUFB7/NDUFV2/COX6A1/UQCRFS1/ATP6V1F/COX17/TCIRG1/NDUFA4/NDUFA9/NDUFS2/COX6B1/NDUFS5/ATP6V0A1/NDUFB8/SDHB/UQCR10/NDUFB3/NDUFB10/NDUFS6/NDUFB1/NDUFC1/NDUFA8/NDUFA2/NDUFS4/ATP6V0B/NDUFA11/NDUFB4/NDUFS3/COX7B/UQCR11/NDUFS7/UQCRQ/ATP6V1D/NDUFA10
KEGG_GRAFT_VERSUS_HOST_DISEASE	KEGG_GRAFT_VERSUS_HOST_DISEASE	KEGG_GRAFT_VERSUS_HOST_DISEASE	26	-0.691203	-2.44974	6.34262735666103e-07	3.34045040784148e-05	2.49254127700363e-05	2060	tags=77%, list=21%, signal=61%	GZMB/HLA-E/HLA-DOB/KLRC1/HLA-B/HLA-F/PRF1/HLA-A/HLA-DQA1/KLRD1/HLA-DMA/HLA-DRB1/HLA-DOA/HLA-DRA/CD86/HLA-DPB1/FASLG/CD28/HLA-DPA1/HLA-DMB
KEGG_PARKINSONS_DISEASE	KEGG_PARKINSONS_DISEASE	KEGG_PARKINSONS_DISEASE	85	0.509460293522056	2.07148377421234	1.33896262021973e-06	5.28890234986794e-05	3.94641614380553e-05	2842	tags=61%, list=29%, signal=44%	SDHC/NDUFB9/NDUFC2/COX8A/UQCRC1/UBE2L3/NDUFA1/COX5B/CYC1/NDUFA7/COX7A2/NDUFB7/NDUFV2/UBE2J1/COX6A1/UQCRFS1/APAF1/UBA1/UBE2J2/NDUFA4/NDUFA9/NDUFS2/COX6B1/NDUFS5/NDUFB8/SDHB/UQCR10/NDUFB3/NDUFB10/NDUFS6/NDUFB1/NDUFC1/NDUFA8/NDUFA2/NDUFS4/NDUFB4/NDUFS3/COX7B/HTRA2/UQCR11/NDUFS7/UQCRQ/CASP9/PARK7/NDUFA10/COX7A2L/COX6C/UQCRHL/NDUFS1/UQCRH/NDUFA6/COX4I1
KEGG_PROTEASOME	KEGG_PROTEASOME	KEGG_PROTEASOME	39	0.633456832440926	2.24294972733029	2.19270632933767e-06	6.92895200070703e-05	5.17017071338566e-05	2141	tags=74%, list=22%, signal=58%	PSMC1/PSMD13/PSMA7/PSME3/PSMD7/PSMD1/POMP/PSMB3/PSMB7/PSMD6/PSMB6/PSMA6/PSMD12/PSMB4/PSMD11/PSMD4/PSMA2/PSMC5/PSMC2/PSMC4/PSMD2/PSMB5/PSMD8/PSMA1/PSMD3/PSMC3/PSMB2/PSMA4/PSMB1
KEGG_TYPE_I_DIABETES_MELLITUS	KEGG_TYPE_I_DIABETES_MELLITUS	KEGG_TYPE_I_DIABETES_MELLITUS	28	-0.640278	-2.30496	3.34690933070632e-06	8.81352790419331e-05	6.57638324630014e-05	1526	tags=68%, list=16%, signal=57%	GZMB/HLA-E/HLA-DOB/HLA-B/HLA-F/HSPD1/PRF1/HLA-A/HLA-DQA1/HLA-DMA/HLA-DRB1/HLA-DOA/HLA-DRA/CD86/HLA-DPB1/FASLG/CD28/HLA-DPA1/HLA-DMB
KEGG_AUTOIMMUNE_THYROID_DISEASE	KEGG_AUTOIMMUNE_THYROID_DISEASE	KEGG_AUTOIMMUNE_THYROID_DISEASE	26	-0.667297	-2.36501	4.1726366566763e-06	9.41823702506937e-05	7.02759857966535e-05	1526	tags=77%, list=16%, signal=65%	GZMB/HLA-E/HLA-DOB/HLA-B/HLA-F/PRF1/CTLA4/HLA-A/HLA-DQA1/HLA-DMA/HLA-DRB1/CD40LG/HLA-DOA/HLA-DRA/CD86/HLA-DPB1/FASLG/CD28/HLA-DPA1/HLA-DMB
KEGG_ALLOGRAFT_REJECTION	KEGG_ALLOGRAFT_REJECTION	KEGG_ALLOGRAFT_REJECTION	26	-0.645524	-2.28785	1.72500773312115e-05	0.000305622435940661	0.00022804605479916	1526	tags=73%, list=16%, signal=62%	GZMB/HLA-E/HLA-DOB/HLA-B/HLA-F/PRF1/HLA-A/HLA-DQA1/HLA-DMA/HLA-DRB1/CD40LG/HLA-DOA/HLA-DRA/CD86/HLA-DPB1/FASLG/CD28/HLA-DPA1/HLA-DMB
KEGG_INTESTINAL_IMMUNE_NETWORK_FOR_IGA_PRODUCTION	KEGG_INTESTINAL_IMMUNE_NETWORK_FOR_IGA_PRODUCTION	KEGG_INTESTINAL_IMMUNE_NETWORK_FOR_IGA_PRODUCTION	32	-0.588148	-2.22511	1.74088729333288e-05	0.000305622435940661	0.00022804605479916	630	tags=47%, list=6%, signal=44%	HLA-DQA1/HLA-DMA/HLA-DRB1/CD40LG/HLA-DOA/ITGB7/HLA-DRA/CD86/HLA-DPB1/CD28/MAP3K14/HLA-DPA1/CXCR4/ITGA4/HLA-DMB
KEGG_GLYCOLYSIS_GLUCONEOGENESIS	KEGG_GLYCOLYSIS_GLUCONEOGENESIS	KEGG_GLYCOLYSIS_GLUCONEOGENESIS	36	0.601774676063824	2.0836715131933	2.40002209246172e-05	0.000379203490608953	0.000282949973006014	469	tags=33%, list=5%, signal=32%	GAPDH/HK3/LDHA/ENO1/PGK1/ACSS2/ALDOA/GPI/PGM1/ALDH3B1/PGAM1/PGM2
KEGG_STARCH_AND_SUCROSE_METABOLISM	KEGG_STARCH_AND_SUCROSE_METABOLISM	KEGG_STARCH_AND_SUCROSE_METABOLISM	20	0.695537823958694	2.08372726422624	3.87274742214051e-05	0.000556267356998364	0.000415069580171997	1389	tags=60%, list=14%, signal=52%	HK3/GPI/PGM1/GYS1/PGM2/PYGL/GBE1/GUSB/UGP2/MGAM/AGL/PGM2L1
KEGG_ANTIGEN_PROCESSING_AND_PRESENTATION	KEGG_ANTIGEN_PROCESSING_AND_PRESENTATION	KEGG_ANTIGEN_PROCESSING_AND_PRESENTATION	51	-0.494436	-2.07963	4.59454900486022e-05	0.000604948952306595	0.000451394288196793	1942	tags=57%, list=20%, signal=46%	HLA-E/PSME2/RFXAP/KLRC3/HLA-DOB/KLRC1/HLA-B/HSPA8/HLA-F/RFX5/PSME1/CD4/HLA-A/HSP90AB1/HLA-DQA1/KLRD1/HLA-DMA/TAP2/HLA-DRB1/HLA-DOA/CD8B/CREB1/CD8A/HLA-DRA/HLA-DPB1/CD74/HLA-DPA1/CTSS/HLA-DMB
KEGG_CELL_ADHESION_MOLECULES_CAMS	KEGG_CELL_ADHESION_MOLECULES_CAMS	KEGG_CELL_ADHESION_MOLECULES_CAMS	81	-0.384495	-1.77409	0.000157162192294524	0.00191012510634883	0.00142527656169933	1314	tags=32%, list=13%, signal=28%	HLA-B/HLA-F/SPN/PTPRM/MPZL1/CD4/CD99/CTLA4/HLA-A/HLA-DQA1/HLA-DMA/HLA-DRB1/CD40LG/HLA-DOA/ITGB7/CD8B/CD8A/HLA-DRA/CD86/HLA-DPB1/CD28/HLA-DPA1/CD2/CD6/ITGA4/HLA-DMB
KEGG_FC_GAMMA_R_MEDIATED_PHAGOCYTOSIS	KEGG_FC_GAMMA_R_MEDIATED_PHAGOCYTOSIS	KEGG_FC_GAMMA_R_MEDIATED_PHAGOCYTOSIS	79	0.448096035944134	1.79436235374853	0.00021480631904161	0.0024242427434696	0.00180889531824513	1368	tags=30%, list=14%, signal=26%	ARPC4/RAC2/CFL1/SYK/ARPC2/GSN/PLD1/HCK/DNM2/CDC42/ARPC3/MAPK3/PRKCD/PIK3CG/VASP/VAV1/LIMK2/PIK3CB/MYO10/ARPC5L/ASAP1/FCGR1A/PLA2G4A/ARPC5
KEGG_LEUKOCYTE_TRANSENDOTHELIAL_MIGRATION	KEGG_LEUKOCYTE_TRANSENDOTHELIAL_MIGRATION	KEGG_LEUKOCYTE_TRANSENDOTHELIAL_MIGRATION	78	0.440885441075491	1.76495573701438	0.000500578528114138	0.00527276049613559	0.00393437158938831	2369	tags=41%, list=24%, signal=31%	MMP9/CYBA/RAC2/ITGAM/MYL12A/MAPK14/CYBB/NCF4/CDC42/MYL12B/ACTB/PIK3CG/VASP/VAV1/PIK3CB/GNAI3/PTK2B/SIPA1/GNAI2/ACTG1/CTNNA1/PXN/ITGB2/MAPK13/CTNNB1/ACTN1/MYL9/VCL/NCF2/ACTN4/RHOA/ROCK2
KEGG_SYSTEMIC_LUPUS_ERYTHEMATOSUS	KEGG_SYSTEMIC_LUPUS_ERYTHEMATOSUS	KEGG_SYSTEMIC_LUPUS_ERYTHEMATOSUS	36	-0.475176	-1.85892	0.00127692016516227	0.0126095866309774	0.00940888542751148	1093	tags=42%, list=11%, signal=37%	FCGR3A/SSB/HLA-DQA1/HLA-DMA/HLA-DRB1/CD40LG/HLA-DOA/FCGR2B/HLA-DRA/CD86/HLA-DPB1/CD28/FCGR3B/HLA-DPA1/HLA-DMB
KEGG_VIBRIO_CHOLERAE_INFECTION	KEGG_VIBRIO_CHOLERAE_INFECTION	KEGG_VIBRIO_CHOLERAE_INFECTION	42	0.497812723419836	1.79618701718055	0.00217464600179806	0.0202114157814173	0.0150811363592188	1382	tags=38%, list=14%, signal=33%	ATP6AP1/ATP6V1C1/ATP6V0D1/ATP6V0E1/ACTB/ATP6V1H/ATP6V1E1/SEC61G/PRKACA/SEC61A1/ATP6V1F/SEC61B/TCIRG1/ACTG1/ADCY3/ATP6V0A1
KEGG_PATHOGENIC_ESCHERICHIA_COLI_INFECTION	KEGG_PATHOGENIC_ESCHERICHIA_COLI_INFECTION	KEGG_PATHOGENIC_ESCHERICHIA_COLI_INFECTION	39	0.493797258888381	1.74844183606375	0.00275016106783728	0.0224577422077358	0.0167572759977775	1368	tags=36%, list=14%, signal=31%	ARPC4/ARPC2/CDC42/ARPC3/ACTB/HCLS1/TLR5/TUBA4A/ARPC5L/TUBA1C/TUBA1A/ACTG1/YWHAZ/ARPC5
KEGG_SNARE_INTERACTIONS_IN_VESICULAR_TRANSPORT	KEGG_SNARE_INTERACTIONS_IN_VESICULAR_TRANSPORT	KEGG_SNARE_INTERACTIONS_IN_VESICULAR_TRANSPORT	34	0.505731692680828	1.74063238310592	0.0028427521781944	0.0224577422077358	0.0167572759977775	2969	tags=65%, list=30%, signal=45%	YKT6/VAMP3/STX4/SNAP29/GOSR2/VTI1A/STX5/STX8/VAMP7/SEC22B/STX12/STX7/STX1A/STX16/STX11/VAMP5/VAMP4/STX10/STX3/STX6/GOSR1/STX18
KEGG_CARDIAC_MUSCLE_CONTRACTION	KEGG_CARDIAC_MUSCLE_CONTRACTION	KEGG_CARDIAC_MUSCLE_CONTRACTION	47	0.468462315255769	1.72627	0.00282693652884724	0.0224577422077358	0.0167572759977775	2842	tags=47%, list=29%, signal=33%	TPM3/COX8A/UQCRC1/TPM4/COX5B/CYC1/COX7A2/SLC9A6/COX6A1/UQCRFS1/SLC9A1/COX6B1/UQCR10/ATP1A1/COX7B/UQCR11/UQCRQ/COX7A2L/COX6C/UQCRHL/UQCRH/COX4I1
KEGG_ASTHMA	KEGG_ASTHMA	KEGG_ASTHMA	18	-0.568905	-1.83109	0.00369983112249303	0.0277219279945629	0.020685249403005	630	tags=56%, list=6%, signal=52%	HLA-DQA1/HLA-DMA/HLA-DRB1/CD40LG/HLA-DOA/HLA-DRA/FCER1A/HLA-DPB1/HLA-DPA1/HLA-DMB
KEGG_PRIMARY_IMMUNODEFICIENCY	KEGG_PRIMARY_IMMUNODEFICIENCY	KEGG_PRIMARY_IMMUNODEFICIENCY	29	-0.478904	-1.75238	0.00386001529038218	0.0277219279945629	0.020685249403005	2112	tags=59%, list=22%, signal=46%	TAP1/ICOS/ADA/RFXAP/CD79A/BLNK/RFX5/CD4/TAP2/CD40LG/LCK/CD8B/CD8A/ZAP70/CD3E/IL7R/CD3D
KEGG_O_GLYCAN_BIOSYNTHESIS	KEGG_O_GLYCAN_BIOSYNTHESIS	KEGG_O_GLYCAN_BIOSYNTHESIS	19	0.597478225932078	1.7662878717976	0.00411827340260271	0.0282907477222273	0.0211096851758125	1179	tags=42%, list=12%, signal=37%	GALNT2/GALNT14/GCNT1/GALNT1/ST3GAL2/C1GALT1C1/B4GALT5/GALNT4
KEGG_T_CELL_RECEPTOR_SIGNALING_PATHWAY	KEGG_T_CELL_RECEPTOR_SIGNALING_PATHWAY	KEGG_T_CELL_RECEPTOR_SIGNALING_PATHWAY	94	-0.329884	-1.56893	0.00432815059336074	0.0284936580729582	0.0212610906340528	2240	tags=41%, list=23%, signal=32%	PAK1/FOS/NFKBIE/AKT1/RAF1/ICOS/JUN/AKT3/LCP2/PPP3R1/PIK3R5/MALT1/NFATC3/NCK1/CDK4/CBLB/VAV2/PPP3CC/MAP2K7/CD4/PLCG1/CARD11/FYN/CTLA4/CD40LG/LCK/CD8B/CD8A/CD247/CD28/MAP3K14/ZAP70/NFATC2/CD3G/CD3E/PRKCQ/ITK/RASGRP1/CD3D
KEGG_COMPLEMENT_AND_COAGULATION_CASCADES	KEGG_COMPLEMENT_AND_COAGULATION_CASCADES	KEGG_COMPLEMENT_AND_COAGULATION_CASCADES	32	0.501753216225427	1.69490011615944	0.00602220787601189	0.0380603537763952	0.028399464510035	1497	tags=34%, list=15%, signal=29%	SERPINA1/CR1/CD55/CD59/C3AR1/F5/F8/C1QB/F12/TFPI/C1QC
KEGG_VIRAL_MYOCARDITIS	KEGG_VIRAL_MYOCARDITIS	KEGG_VIRAL_MYOCARDITIS	45	-0.400377	-1.63032	0.00663225231820115	0.0403036871644531	0.030073370835568	736	tags=33%, list=8%, signal=31%	PRF1/FYN/HLA-A/CASP8/HLA-DQA1/HLA-DMA/HLA-DRB1/CD40LG/HLA-DOA/HLA-DRA/CD86/HLA-DPB1/CD28/HLA-DPA1/HLA-DMB
KEGG_GALACTOSE_METABOLISM	KEGG_GALACTOSE_METABOLISM	KEGG_GALACTOSE_METABOLISM	19	0.579514228294825	1.7131820182643	0.0076901933738632	0.0450018723359402	0.0335790120028335	1202	tags=37%, list=12%, signal=32%	HK3/PGM1/GLA/PGM2/UGP2/GALK1/MGAM

## Sheet: DDAH2
	ID	Description	setSize	enrichmentScore	NES	pvalue	p.adjust	qvalue	rank	leading_edge	core_enrichment
KEGG_RIBOSOME	KEGG_RIBOSOME	KEGG_RIBOSOME	82	-0.636134	-2.88186	1e-10	1.58e-08	1.22105263157895e-08	1767	tags=59%, list=18%, signal=48%	RPS3/RPL24/RPL37A/RPL21/RPL32/RPS19/RPL37/RPL7A/RPS6/RPS18/RPL6/RPL30/RPS20/RPS8/RPS5/RPLP2/RPS27A/RPL11/RPS16/RPL28/RPS15/RPL10/RPS11/RPS28/RPL13/RPL8/RPL5/RPL14/RPL36/RPL18/RPL3/RPL29/RPS23/RPL15/RPL12/RPL19/RPS25/RPS13/RPL4/UBA52/RPL10A/RPS4X/RPS2/RPL38/RPL13A/RPL18A/RPL22/RPL23A
KEGG_GRAFT_VERSUS_HOST_DISEASE	KEGG_GRAFT_VERSUS_HOST_DISEASE	KEGG_GRAFT_VERSUS_HOST_DISEASE	26	-0.749174	-2.57029	6.08765058385463e-09	4.80924396124516e-07	3.71667088277441e-07	2071	tags=85%, list=21%, signal=67%	HLA-E/GZMB/HLA-DQB1/HLA-DRB5/KLRC1/HLA-DOB/HLA-B/HLA-F/PRF1/FASLG/KLRD1/HLA-A/CD28/HLA-DOA/HLA-DQA1/CD86/HLA-DMA/HLA-DRB1/HLA-DPB1/HLA-DRA/HLA-DPA1/HLA-DMB
KEGG_OXIDATIVE_PHOSPHORYLATION	KEGG_OXIDATIVE_PHOSPHORYLATION	KEGG_OXIDATIVE_PHOSPHORYLATION	87	0.530104676864268	2.34716832657726	1.00380285242038e-08	5.28669502274734e-07	4.08565371511453e-07	2744	tags=63%, list=28%, signal=46%	SDHC/ATP6V1C1/NDUFC2/PPA2/NDUFB9/ATP6V0E1/NDUFA1/ATP6AP1/COX15/COX7A2/NDUFB3/ATP6V1E1/COX8A/ATP6V0D1/ATP6V1H/COX17/UQCRC1/NDUFV2/NDUFA4/COX6A1/UQCRFS1/NDUFB1/COX5B/UQCR10/COX7B/NDUFA7/NDUFS5/ATP6V1D/TCIRG1/SDHB/NDUFB7/NDUFA9/CYC1/NDUFS4/NDUFA2/COX6B1/UQCR11/ATP6V0B/COX6C/COX7A2L/NDUFC1/NDUFA6/NDUFS2/UQCRQ/NDUFB10/UQCRB/UQCRH/UQCRHL/ATP6V1F/NDUFB8/ATP6V0A1/NDUFS6/NDUFA8/NDUFS1/NDUFB4
KEGG_TYPE_I_DIABETES_MELLITUS	KEGG_TYPE_I_DIABETES_MELLITUS	KEGG_TYPE_I_DIABETES_MELLITUS	28	-0.714642	-2.53568	2.03459775529869e-08	8.03666113342982e-07	6.2108773582802e-07	2071	tags=75%, list=21%, signal=59%	HLA-E/GZMB/HLA-DQB1/HLA-DRB5/HSPD1/HLA-DOB/HLA-B/HLA-F/PRF1/FASLG/HLA-A/CD28/HLA-DOA/HLA-DQA1/CD86/HLA-DMA/HLA-DRB1/HLA-DPB1/HLA-DRA/HLA-DPA1/HLA-DMB
KEGG_ANTIGEN_PROCESSING_AND_PRESENTATION	KEGG_ANTIGEN_PROCESSING_AND_PRESENTATION	KEGG_ANTIGEN_PROCESSING_AND_PRESENTATION	51	-0.582965	-2.39746	4.08524881341765e-08	1.29093862503998e-06	9.97660762855679e-07	2071	tags=61%, list=21%, signal=48%	HLA-E/RFXAP/PSME2/KLRC3/HLA-DQB1/HLA-DRB5/KLRC1/HLA-DOB/HLA-B/TAP2/HLA-F/CREB1/HSP90AB1/HSPA8/PSME1/CD8B/RFX5/KLRD1/HLA-A/CD8A/HLA-DOA/HLA-DQA1/CD4/CTSS/HLA-DMA/HLA-DRB1/HLA-DPB1/HLA-DRA/CD74/HLA-DPA1/HLA-DMB
KEGG_AUTOIMMUNE_THYROID_DISEASE	KEGG_AUTOIMMUNE_THYROID_DISEASE	KEGG_AUTOIMMUNE_THYROID_DISEASE	26	-0.711714	-2.44177	2.33138389812584e-07	6.13931093173138e-06	4.74457074004557e-06	2071	tags=85%, list=21%, signal=67%	HLA-E/GZMB/HLA-DQB1/HLA-DRB5/HLA-DOB/HLA-B/HLA-F/CTLA4/PRF1/FASLG/CD40LG/HLA-A/CD28/HLA-DOA/HLA-DQA1/CD86/HLA-DMA/HLA-DRB1/HLA-DPB1/HLA-DRA/HLA-DPA1/HLA-DMB
KEGG_ALLOGRAFT_REJECTION	KEGG_ALLOGRAFT_REJECTION	KEGG_ALLOGRAFT_REJECTION	26	-0.699245	-2.399	4.87802922126913e-07	1.10104088137217e-05	8.50904345364238e-06	2071	tags=81%, list=21%, signal=64%	HLA-E/GZMB/HLA-DQB1/HLA-DRB5/HLA-DOB/HLA-B/HLA-F/PRF1/FASLG/CD40LG/HLA-A/CD28/HLA-DOA/HLA-DQA1/CD86/HLA-DMA/HLA-DRB1/HLA-DPB1/HLA-DRA/HLA-DPA1/HLA-DMB
KEGG_INTESTINAL_IMMUNE_NETWORK_FOR_IGA_PRODUCTION	KEGG_INTESTINAL_IMMUNE_NETWORK_FOR_IGA_PRODUCTION	KEGG_INTESTINAL_IMMUNE_NETWORK_FOR_IGA_PRODUCTION	32	-0.623555	-2.29487	4.03403464764568e-06	7.96721842910021e-05	6.15721077798551e-05	575	tags=47%, list=6%, signal=44%	CD40LG/CD28/CXCR4/ITGB7/HLA-DOA/HLA-DQA1/ITGA4/MAP3K14/CD86/HLA-DMA/HLA-DRB1/HLA-DPB1/HLA-DRA/HLA-DPA1/HLA-DMB
KEGG_PROTEASOME	KEGG_PROTEASOME	KEGG_PROTEASOME	39	0.54875820231982	2.07447682710242	4.64279514177638e-05	0.000815068480445187	0.000629899691749778	1976	tags=56%, list=20%, signal=45%	POMP/PSMC1/PSMA6/PSMD6/PSME3/PSMD7/PSMD13/PSMD12/PSMB3/PSMA7/PSMB6/PSMD1/PSMB7/PSMB4/PSMA2/PSMA4/PSMD4/PSMC6/PSMA1/PSMD11/PSMB5/PSMC2
KEGG_CELL_ADHESION_MOLECULES_CAMS	KEGG_CELL_ADHESION_MOLECULES_CAMS	KEGG_CELL_ADHESION_MOLECULES_CAMS	81	-0.42415	-1.92362	6.65379973241613e-05	0.00105130035772175	0.000812463967326602	1497	tags=36%, list=15%, signal=31%	HLA-DOB/PECAM1/PTPRM/MPZL1/HLA-B/HLA-F/CTLA4/ICAM2/CD8B/CD40LG/HLA-A/CD28/CD8A/CD99/ITGB7/HLA-DOA/HLA-DQA1/CD4/SPN/ITGA4/CD2/CD6/CD86/HLA-DMA/HLA-DRB1/HLA-DPB1/HLA-DRA/HLA-DPA1/HLA-DMB
KEGG_PARKINSONS_DISEASE	KEGG_PARKINSONS_DISEASE	KEGG_PARKINSONS_DISEASE	85	0.437114809277161	1.92070686508476	8.63262904200918e-05	0.00123995944421586	0.000958263128108196	2795	tags=60%, list=29%, signal=43%	SDHC/NDUFC2/NDUFB9/UBE2J1/NDUFA1/COX7A2/NDUFB3/COX8A/UQCRC1/NDUFV2/NDUFA4/COX6A1/UBE2L3/UQCRFS1/NDUFB1/COX5B/APAF1/UQCR10/COX7B/NDUFA7/NDUFS5/HTRA2/UBA1/SDHB/NDUFB7/NDUFA9/CYC1/UBE2J2/NDUFS4/NDUFA2/COX6B1/UQCR11/COX6C/COX7A2L/NDUFC1/CASP9/NDUFA6/NDUFS2/UQCRQ/NDUFB10/UQCRB/UQCRH/UQCRHL/NDUFB8/NDUFS6/PPID/NDUFA8/NDUFS1/UBE2G1/NDUFB4/CASP3
KEGG_FC_GAMMA_R_MEDIATED_PHAGOCYTOSIS	KEGG_FC_GAMMA_R_MEDIATED_PHAGOCYTOSIS	KEGG_FC_GAMMA_R_MEDIATED_PHAGOCYTOSIS	79	0.439389321181691	1.90717475013614	0.000146757634379468	0.001932308852663	0.00149332329719459	1072	tags=32%, list=11%, signal=28%	CDC42/RAC2/ARPC2/MYO10/CFL1/ARPC4/HCK/ARPC3/LIMK2/PLD1/DNM2/GSN/SYK/FCGR1A/PIK3CG/VASP/PIK3CB/ARPC5L/MAPK3/PRKCD/VAV1/MARCKS/ASAP1/ARPC5/FCGR2A
KEGG_SYSTEMIC_LUPUS_ERYTHEMATOSUS	KEGG_SYSTEMIC_LUPUS_ERYTHEMATOSUS	KEGG_SYSTEMIC_LUPUS_ERYTHEMATOSUS	36	-0.531493	-2.0222	0.000166753441329235	0.00202669567153994	0.00156626714123006	1769	tags=50%, list=18%, signal=41%	HLA-DQB1/SSB/HLA-DRB5/HLA-DOB/FCGR2B/FCGR3B/FCGR3A/CD40LG/CD28/HLA-DOA/HLA-DQA1/CD86/HLA-DMA/HLA-DRB1/HLA-DPB1/HLA-DRA/HLA-DPA1/HLA-DMB
KEGG_PATHOGENIC_ESCHERICHIA_COLI_INFECTION	KEGG_PATHOGENIC_ESCHERICHIA_COLI_INFECTION	KEGG_PATHOGENIC_ESCHERICHIA_COLI_INFECTION	39	0.518471305474943	1.95998292905418	0.000208986554007784	0.00235856253808784	0.00182273986954157	2397	tags=54%, list=25%, signal=41%	CDC42/ARPC2/ARPC4/ARPC3/TLR5/ARPC5L/HCLS1/ACTB/TUBA4A/YWHAZ/ARPC5/TUBA1A/TUBA1C/CTNNB1/LY96/ROCK1/ACTG1/TLR4/TUBA1B/ROCK2/RHOA
KEGG_STARCH_AND_SUCROSE_METABOLISM	KEGG_STARCH_AND_SUCROSE_METABOLISM	KEGG_STARCH_AND_SUCROSE_METABOLISM	20	0.637640026296027	2.01292259961153	0.000452005379611774	0.00476112333191068	0.00367948238841865	1181	tags=55%, list=12%, signal=48%	HK3/PGM2/GPI/PYGL/UGP2/GYS1/PGM1/GBE1/PGM2L1/MGAM/AGL
KEGG_COMPLEMENT_AND_COAGULATION_CASCADES	KEGG_COMPLEMENT_AND_COAGULATION_CASCADES	KEGG_COMPLEMENT_AND_COAGULATION_CASCADES	32	0.526136019849654	1.89746875780745	0.000659058852507504	0.0065082061685116	0.00502965966387306	1599	tags=38%, list=16%, signal=31%	CD59/CD55/CR1/SERPINA1/F8/F5/TFPI/C3AR1/C1QB/F12/C1QC/PROS1
KEGG_T_CELL_RECEPTOR_SIGNALING_PATHWAY	KEGG_T_CELL_RECEPTOR_SIGNALING_PATHWAY	KEGG_T_CELL_RECEPTOR_SIGNALING_PATHWAY	94	-0.359123	-1.66448	0.000760251141397997	0.00706586354946374	0.00546062739332308	1266	tags=31%, list=13%, signal=27%	PIK3R5/CBLB/CTLA4/PPP3CC/CARD11/PAK1/CDK4/PLCG1/MAP2K7/VAV2/CD8B/AKT1/CD40LG/NFATC3/CD28/CD8A/LCK/CD4/CD3G/ITK/CD247/ZAP70/CD3E/PRKCQ/MAP3K14/CD3D/NFATC2/FYN/RASGRP1
KEGG_VIRAL_MYOCARDITIS	KEGG_VIRAL_MYOCARDITIS	KEGG_VIRAL_MYOCARDITIS	45	-0.450065	-1.80422	0.00107173583161872	0.00940745896643098	0.00727025476419716	1855	tags=47%, list=19%, signal=38%	DAG1/HLA-DQB1/CASP8/HLA-DRB5/HLA-DOB/HLA-B/HLA-F/PRF1/CD40LG/HLA-A/CD28/HLA-DOA/HLA-DQA1/FYN/CD86/HLA-DMA/HLA-DRB1/HLA-DPB1/HLA-DRA/HLA-DPA1/HLA-DMB
KEGG_O_GLYCAN_BIOSYNTHESIS	KEGG_O_GLYCAN_BIOSYNTHESIS	KEGG_O_GLYCAN_BIOSYNTHESIS	19	0.615008078644271	1.92337338799526	0.00159479929720506	0.01259891444792	0.0097366693934625	698	tags=42%, list=7%, signal=39%	GALNT2/GALNT14/C1GALT1C1/B4GALT5/GALNT1/ST3GAL2/GALNT4/GCNT1
KEGG_ASTHMA	KEGG_ASTHMA	KEGG_ASTHMA	18	-0.605298	-1.90448	0.00158715281685838	0.01259891444792	0.0097366693934625	575	tags=72%, list=6%, signal=68%	HLA-DQB1/HLA-DRB5/HLA-DOB/CD40LG/HLA-DOA/HLA-DQA1/FCER1A/HLA-DMA/HLA-DRB1/HLA-DPB1/HLA-DRA/HLA-DPA1/HLA-DMB
KEGG_LEUKOCYTE_TRANSENDOTHELIAL_MIGRATION	KEGG_LEUKOCYTE_TRANSENDOTHELIAL_MIGRATION	KEGG_LEUKOCYTE_TRANSENDOTHELIAL_MIGRATION	78	0.400447678429272	1.73288007264258	0.00172369144968681	0.0129687261452626	0.01002246657462	2397	tags=41%, list=25%, signal=31%	MAPK14/MYL12A/ITGAM/MMP9/MYL12B/CDC42/RAC2/CYBA/NCF4/GNAI3/CYBB/PIK3CG/VASP/PIK3CB/VAV1/ACTB/SIPA1/PXN/PTK2B/CTNNB1/CTNNA1/ROCK1/ACTG1/MYL9/ACTN1/MAPK13/PIK3CA/ITGB2/GNAI2/RAP1A/ROCK2/RHOA
KEGG_CARDIAC_MUSCLE_CONTRACTION	KEGG_CARDIAC_MUSCLE_CONTRACTION	KEGG_CARDIAC_MUSCLE_CONTRACTION	47	0.441849868458455	1.72128878972469	0.0031042954435775	0.0222944854584202	0.0172295823662675	2500	tags=47%, list=26%, signal=35%	TPM4/TPM3/COX7A2/COX8A/SLC9A6/UQCRC1/COX6A1/UQCRFS1/COX5B/UQCR10/COX7B/SLC9A1/CYC1/COX6B1/UQCR11/COX6C/COX7A2L/TPM1/UQCRQ/UQCRB/UQCRH/UQCRHL
KEGG_PRIMARY_IMMUNODEFICIENCY	KEGG_PRIMARY_IMMUNODEFICIENCY	KEGG_PRIMARY_IMMUNODEFICIENCY	29	-0.489825	-1.75956	0.00556766477131835	0.0382474362551435	0.0295583118294247	1511	tags=48%, list=16%, signal=41%	BLNK/ADA/CD79A/TAP2/CD8B/RFX5/CD40LG/CD8A/LCK/CD4/ZAP70/CD3E/IL7R/CD3D
