# Supplementary material for: Integrated analysis of stem cell-related genes shared between type 2 diabetes mellitus and sepsis
Source: Front Chem. 2025 Sep 19;13:1666651. doi: 10.3389/fchem.2025.1666651 (PMC12491291; doi:10.3389/fchem.2025.1666651)
Supplement: Supplementary file 4 [file Table1.xlsx]

## Sheet: Sheet1
GSE15932											GSE65682
	logFC	AveExpr	t	P.Value	adj.P.Val	B	direction	symbol				logFC	AveExpr	t	P.Value	adj.P.Val	B	direction	symbol
SPI1	1.13929576388369	7.4046391898697	7.07731118747155	1.38807791697898e-06	0.0126728028865578	5.3130787433264	up	SPI1			S100A8	1.87455961117731	12.799591977793	36.9864839328081	1.12818813525681e-175	1.09930651899424e-171	390.724072434164	up	S100A8
ACTN4	0.979714268239481	8.11984	6.81216358506688	2.30518077914088e-06	0.0126728028865578	4.86858587381965	up	ACTN4			S100A12	3.37276785049243	11.7336196468828	32.3104193107659	1.90876683880862e-147	9.2995120386756e-144	326.091430985999	up	S100A12
APOA1	0.53059360748183	5.22582810657715	6.55852765197782	3.77843449198339e-06	0.0126728028865578	4.43253635097745	up	APOA1			NMT2	-1.68586	2.59005520540648	-27.7807	1.34464007563748e-119	4.36739096567053e-116	262.290507576922	down	NMT2
OR14J1	0.658180881318132	5.20479979438319	6.54973901215922	3.8442885975799e-06	0.0126728028865578	4.41723762325783	up	OR14J1			EPHX2	-2.19086	2.41591182673815	-26.7536	2.8534745172654e-113	6.95106392405851e-110	247.791853723599	down	EPHX2
AGTRAP	0.738572130660682	8.06673753607402	6.49104158865381	4.31569024448729e-06	0.0126728028865578	4.31473704958343	up	AGTRAP			ANXA3	3.8933419808216	9.27506778853928	26.1272089890334	2.03309327783509e-109	3.96209217984503e-106	238.962236453906	up	ANXA3
STX10	0.918827426112601	8.28503046226066	6.44187380687746	4.7564629875733e-06	0.0126728028865578	4.22844522163438	up	STX10			GATA3	-1.51169	3.27076620503367	-25.5172	1.13014305895663e-105	1.83535232774556e-102	230.379440155258	down	GATA3
BRI3	0.801157234532798	9.31426959980825	6.35716056392631	5.62835529775395e-06	0.0128535553985564	4.07884835638788	up	BRI3			ARG1	5.46322794130119	8.24014167642269	25.1316206609735	2.60312131210738e-103	3.62354486645347e-100	224.965246281406	up	ARG1
TUBB4B	0.540041717237487	7.84314798734122	6.16901795734346	8.20755999982299e-06	0.0155069375286879	3.7424684462483	up	TUBB4B			P2RY10	-2.72867	2.86112570511721	-24.0976	5.35066242703542e-97	6.51710683612914e-94	210.496724799991	down	P2RY10
DCAF15	0.427781819922362	5.99838109296398	6.13844535888781	8.73029136483118e-06	0.0155069375286879	3.68727403165723	stable	DCAF15			LRRN3	-2.42664	2.52400158968204	-23.77	5.25121437646944e-95	5.68531476492425e-92	205.931584046016	down	LRRN3
EDEM2	0.534949682757802	6.66467720704708	6.00057643142158	1.15507979597458e-05	0.0175933468583641	3.43654194797987	up	EDEM2			PTCH1	-1.24665	2.3196732551091	-23.6108	4.86202860074968e-94	4.73756066857049e-91	203.716324603394	down	PTCH1
ARID5A	0.839022070303474	7.02003715305789	5.96291101963919	1.24742647356337e-05	0.0175933468583641	3.36752629687595	up	ARID5A			GATA2	-1.5851	2.74600650457149	-23.3543	1.74235222631496e-92	1.54340728120118e-89	200.153979460555	down	GATA2
LRRC25	0.813197093966041	7.44059271695077	5.9205557373091	1.3604167288086e-05	0.0175933468583641	3.28965524163083	up	LRRC25			CD160	-1.72562	2.65185796526434	-23.2223	1.0959457941702e-91	8.89907984866199e-89	198.323549751831	down	CD160
RNF183	-2.00917	5.63230629039317	-5.896	1.43071130463363e-05	0.0175933468583641	3.2443777856642	down	RNF183			THEM4	-1.51357	2.54948739458416	-23.118	4.6781128890908e-91	3.50642553779237e-88	196.879012976061	down	THEM4
FCGRT	0.789892929375558	9.46676412575288	5.82188688964965	1.66641196918776e-05	0.018295188864971	3.10718505583174	up	FCGRT			ABLIM1	-2.01404	4.15589349797693	-23.0733	8.70455091715901e-91	6.05836743834267e-88	196.260946657654	down	ABLIM1
PDE6B	0.594759675625776	5.70835386068681	5.8074846309797	1.71667604763271e-05	0.018295188864971	3.08042708198659	up	PDE6B			CD96	-1.76184	3.00224250034954	-22.9902	2.7635612383483e-90	1.79520938043105e-87	195.111056221002	down	CD96
TRPC4AP	0.411620567113759	6.2774819479617	5.75789771976773	1.90199881058661e-05	0.0183115304419095	2.98806104926843	stable	TRPC4AP			DCAF16	-1.11281	2.77530339239744	-22.9652	3.91358733366461e-90	2.38337468620175e-87	194.764739335566	down	DCAF16
ANXA9	0.639545465496362	5.24686532571101	5.70702875951227	2.11359573722324e-05	0.0183115304419095	2.89292580392484	up	ANXA9			CCR6	-1.30307	2.62407678447382	-22.935	5.95082694321026e-90	3.41087398439063e-87	194.347611957443	down	CCR6
PIGK	-0.576989	5.74730498228752	-5.70048	2.142535208932e-05	0.0183115304419095	2.88065418645588	down	PIGK			NELL2	-2.16604	3.03030552731608	-22.5763	8.61299812352951e-88	4.45002143369981e-85	189.395856589949	down	NELL2
PRR7	0.835072298925918	5.82297403668876	5.69293583814931	2.1763985887419e-05	0.0183115304419095	2.86650144601624	up	PRR7			PJA1	-1.41225	2.64904437187968	-22.5757	8.67717644091712e-88	4.45002143369981e-85	189.388467479479	down	PJA1
OVGP1	0.554124558723093	6.35692062160527	5.5969327994206	2.65856375014435e-05	0.0206899044156078	2.68572201293717	up	OVGP1			FBXL16	-1.98472	2.99686097971446	-22.1661	2.48876435668794e-85	1.21252599457837e-82	183.756041045798	down	FBXL16
PRDM12	0.53868002177391	5.1006860768825	5.55722482111637	2.88892147299112e-05	0.0206899044156078	2.6105601521204	up	PRDM12			OSGEPL1	-1.42818	2.36049086170324	-22.124	4.44834109836063e-85	2.06403026963933e-82	183.178013185998	down	OSGEPL1
TUBB3	0.491576702993525	7.23613307535059	5.5358533670797	3.02129594197128e-05	0.0206899044156078	2.57001378498389	stable	TUBB3			TBC1D4	-1.89047	2.71307662066334	-21.8547	1.8083655701595e-83	8.00941550710645e-81	179.490314541138	down	TBC1D4
APOBR	0.731328540899236	8.08946740915077	5.4709122923686	3.46308598675918e-05	0.0206899044156078	2.44641107998333	up	APOBR			IKZF2	-1.46693	2.31517559073317	-21.8371	2.30125105757021e-83	9.74930013259309e-81	179.250416533049	down	IKZF2
ZBTB7B	0.481101852906597	5.94309119898862	5.45331271153181	3.59387635854099e-05	0.0206899044156078	2.41281230059932	stable	ZBTB7B			NAT10	-0.941114	2.83403945811845	-21.8196	2.92780885871128e-83	1.18869039663678e-80	179.010745773382	stable	NAT10
DIS3	-0.366195	5.86451028797724	-5.41676	3.88193263510952e-05	0.0206899044156078	2.34290085715536	stable	DIS3			LEF1	-2.17828	2.99725174226202	-21.7848	4.72227104500464e-83	1.84055236250101e-80	178.53495551246	down	LEF1
TEF	-0.938832	5.34462788764501	-5.39795	4.03932796492753e-05	0.0206899044156078	2.30684559392576	down	TEF			KLF12	-1.04898	2.96867092271471	-21.5359	1.431542816489e-81	5.364982001488e-79	175.139376186305	down	KLF12
IL12A	0.463291059524623	6.12863364553387	5.36851824283468	4.29883584807543e-05	0.0206899044156078	2.25033812242619	stable	IL12A			SBK1	-1.87004	3.89493375703242	-21.5106	2.02489614859235e-81	7.30762521180886e-79	174.79424536056	down	SBK1
AMT	-1.10202	7.0081752178233	-5.36654	4.31687157127022e-05	0.0206899044156078	2.24653763549279	down	AMT			ZNF549	-1.04244	2.48570072627556	-21.4472	4.81742997645774e-81	1.67646563180729e-78	173.931612010566	down	ZNF549
OR10J1	-0.991476	6.59989153403982	-5.33361	4.62893597127908e-05	0.0206899044156078	2.18316258822719	down	OR10J1			POLR1B	-1.39423	2.8842664295611	-21.4414	5.21353584776798e-81	1.75174804485004e-78	173.852967267518	down	POLR1B
GPSM3	0.631939595984454	8.61087997688579	5.3309111745071	4.65548439124078e-05	0.0206899044156078	2.17796830895614	up	GPSM3			PLEKHA1	-1.87192	3.10997775242061	-21.4363	5.59192082978802e-81	1.81625588551515e-78	173.783233442072	down	PLEKHA1
ADIG	0.41599579163127	5.64596988241877	5.30406265069193	4.9285478539853e-05	0.0206899044156078	2.12618691255898	stable	ADIG			TTC27	-1.30463	2.57380271363217	-21.402	8.93489669913143e-81	2.80843978826892e-78	173.316804520175	down	TTC27
GNB2	0.784979877486393	9.14494009591264	5.2999446340874	4.97185956647612e-05	0.0206899044156078	2.11823629908948	up	GNB2			TXN	1.77507196451848	8.8220509682217	21.3487681127665	1.84820855014666e-80	5.62779503519659e-78	172.593401449258	up	TXN
CKB	0.577341442301713	4.90960788969191	5.29840912453055	4.98810912375839e-05	0.0206899044156078	2.11527113646991	up	CKB			SIRPG	-1.625	2.89643758035536	-21.3	3.59798198380857e-80	1.06238595303729e-77	171.930395185117	down	SIRPG
ORC5	-0.756595	5.0746124269577	-5.29677	5.00548993860996e-05	0.0206899044156078	2.11211014109697	down	ORC5			DYRK2	-2.01496	3.16546323055299	-21.0963	5.76963245078257e-79	1.65350878236545e-76	169.168723142769	down	DYRK2
GATA1	0.364610825468859	6.2864481909157	5.29489846964846	5.02546544876809e-05	0.0206899044156078	2.1084906865469	stable	GATA1			NR1D2	-1.28775	2.63958636696384	-20.9738	3.05266085076223e-78	8.49860780852204e-76	167.510649169091	down	NR1D2
UBE2M	0.733140628410617	7.15291688812818	5.28872973300969	5.09180189208323e-05	0.0206899044156078	2.09657253112922	up	UBE2M			FAM50B	-0.977812	2.69164636242394	-20.9712	3.16149286517613e-78	8.55710735507672e-76	167.475785092221	stable	FAM50B
ATP11C	-0.498415	5.57510244729611	-5.2851	5.13123177930238e-05	0.0206899044156078	2.08956129759188	stable	ATP11C			MAN1C1	-0.883007	2.7089	-20.8198	2.47033740402291e-77	6.50566693643223e-75	165.429683757064	stable	MAN1C1
PPP4C	0.631961553174456	8.59231274429685	5.28081345824522	5.17824728851238e-05	0.0206899044156078	2.08127080582213	up	PPP4C			PAFAH2	-1.19087	3.46065018645636	-20.7643	5.23887291351577e-77	1.34335730708678e-74	164.681520528148	down	PAFAH2
NCF1	0.724165425216198	11.1570024256524	5.26806092285118	5.32067916277425e-05	0.0206899044156078	2.05660369889908	up	NCF1			UBASH3A	-1.87628	3.02343260561471	-20.7549	5.95178877342611e-77	1.48703153354523e-74	164.554544507767	down	UBASH3A
LRIG2	-0.374945	5.63137477287196	-5.26411	5.36564824528212e-05	0.0206899044156078	2.04895174338472	stable	LRIG2			BCKDHB	-1.25385	3.67894	-20.7518	6.20194766067223e-77	1.51079445013975e-74	164.51356961324	down	BCKDHB
FCN1	0.814072596403129	10.5201241320316	5.25832238443282	5.43214619613869e-05	0.0206899044156078	2.03775233828111	up	FCN1			MTR	-1.28743	3.00937069144202	-20.7481	6.52444917119482e-77	1.55059104205176e-74	164.46311864314	down	MTR
TF	0.560525880226384	4.72176000355419	5.25800177530926	5.43585628334496e-05	0.0206899044156078	2.03713151122232	up	TF			FAM43A	-1.66936	3.33428210434539	-20.7232	9.13720987513807e-77	2.11983269103203e-74	164.127929571739	down	FAM43A
PLCB3	0.425649757926709	5.90118848779206	5.23085954215886	5.75954644146055e-05	0.0209667630297613	1.9845253898565	stable	PLCB3			PRKCQ	-1.8996	3.27021590366584	-20.682	1.5961912802564e-76	3.6170436825159e-74	163.572746806523	down	PRKCQ
RILPL2	0.366976475349697	10.156148897049	5.22993534027341	5.77090937889088e-05	0.0209667630297613	1.98273247246134	stable	RILPL2			RNF125	-1.48357	3.21275462885723	-20.5528	9.15674095840801e-76	2.02780190678926e-73	161.83424493411	down	RNF125
BRMS1	0.39578324063502	7.41152831044197	5.21674632313169	5.93559071562678e-05	0.0210858562622244	1.95713441032478	stable	BRMS1			KDM2B	-0.826573	2.96652160727587	-20.5376	1.12403997441344e-75	2.43392122459657e-73	161.630204486225	stable	KDM2B
EMID1	-1.16489	5.44465831059958	-5.19051	6.27764687100617e-05	0.021816187582588	1.90614661689221	down	EMID1			PAQR8	-1.33038	3.7260539310266	-20.5223	1.38232908463387e-75	2.92813360884182e-73	161.424356658511	down	PAQR8
RRP15	-0.750373	5.41621663601967	-5.17715	6.45954169123693e-05	0.0219706879736412	1.8801458493838	down	RRP15			ZNHIT6	-1.3304	2.76785738360598	-20.4822	2.37412399465253e-75	4.92201366040304e-73	160.886095221483	down	ZNHIT6
PIAS3	-1.46975	6.4207015213892	-5.16484	6.63186400212487e-05	0.0220868704037434	1.85617576753553	down	PIAS3			RABL2A	-1.3741	3.19089043537656	-20.3763	9.89974612914161e-75	2.00964846421575e-72	159.465082571016	down	RABL2A
FCHSD1	0.392017881609704	6.42265722305103	5.15394226753567	6.78834223201016e-05	0.0221466201879417	1.83493967145274	stable	FCHSD1			NLRC3	-2.40325	4.63529717774065	-20.1993	1.06983264930275e-73	2.10661937287842e-71	157.096404800421	down	NLRC3
LRRC4	0.69875932555568	6.79340422425147	5.13506428189732	7.06843671166836e-05	0.0224984808188747	1.79811389387813	up	LRRC4			SIDT1	-1.90793	3.3371997347606	-20.1985	1.08098284733088e-73	2.10661937287842e-71	157.086086501637	down	SIDT1
DUSP18	0.363761625208917	7.0958476582016	5.12293521118055	7.25460849116389e-05	0.0224984808188747	1.77443036407578	stable	DUSP18			RABL2B	-1.41467	3.16562327776434	-20.0761	5.59173019574707e-73	1.06834939269332e-70	155.450627487139	down	RABL2B
ALAS2	-1.20012	5.52490673510939	-5.11885	7.3184098747747e-05	0.0224984808188747	1.76645271325752	down	ALAS2			BACH2	-1.75303	2.80719221577307	-19.9946	1.66490977099209e-72	3.11978477087442e-70	154.36485775723	down	BACH2
CCDC159	0.520205632488265	6.76898051746076	5.09735600982699	7.66384520475537e-05	0.0229722779206154	1.7244252189939	up	CCDC159			FLT3LG	-1.65474	3.0751248681384	-19.9699	2.31698525297241e-72	4.25975552923834e-70	154.035968672788	down	FLT3LG
ZFP3	-0.513123	5.11005380605548	-5.0885	7.81104511590793e-05	0.0229722779206154	1.70708524078422	down	ZFP3			IL11RA	-1.28869	3.18846044445885	-19.9217	4.41650530675899e-72	7.96933846464066e-70	153.394026182884	down	IL11RA
ITGB2	0.508179240727836	10.5727388587377	5.06540920234974	8.2083038059986e-05	0.0229722779206154	1.66186166138168	up	ITGB2			PATZ1	-0.894308	2.83788388768454	-19.8894	6.79689713122382e-72	1.20416301175718e-69	152.96500901093	stable	PATZ1
MXD3	0.409280560691262	6.9031967115131	5.06412891664626	8.23092955820914e-05	0.0229722779206154	1.65935186502659	stable	MXD3			TIGIT	-1.21683	2.60086665867955	-19.7976	2.31514620966764e-71	4.0283544048217e-69	151.745398008409	down	TIGIT
CFH	-0.840372	4.58675223190966	-5.05849	8.33136285296537e-05	0.0229722779206154	1.64829329727654	down	CFH			SLC7A6	-1.44173	3.04512	-19.7645	3.6033671125066e-71	6.1598612533797e-69	151.305164645825	down	SLC7A6
ORC3	-0.32636	6.85954230352518	-5.0583	8.33474364691413e-05	0.0229722779206154	1.64792335216928	stable	ORC3			UPP1	1.79892719383853	6.52888386048379	19.7382670181926	5.11080299949165e-71	8.58614903914597e-69	150.95738659192	up	UPP1
RFC2	0.380327996885044	6.44826496933904	5.0419713074952	8.63276458152346e-05	0.0233904024746159	1.61588483580707	stable	RFC2			STMN3	-1.98326	3.65384052366085	-19.7214	6.39846244113254e-71	1.05672233943043e-68	150.733785351025	down	STMN3
PIANP	0.442199	4.9227787285573	5.03208546870599	8.81846077834327e-05	0.0234953190004326	1.59647305359374	stable	PIANP			ABHD15	-1.08729	2.73639363074127	-19.6029	3.09773048784894e-70	5.03071431226668e-68	149.164323629905	down	ABHD15
PTCRA	0.422497946561533	6.76964241995481	5.02440577829587	8.96552946041686e-05	0.0234955662220039	1.58138541728337	stable	PTCRA			TAF3	-0.800049	2.9809915838192	-19.5996	3.23706304794696e-70	5.1708102195402e-68	149.120543080801	stable	TAF3
EIF4A2	0.447969968122178	4.3407309069037	5.00078628827067	9.4337475208753e-05	0.0240097665800303	1.53493959208716	stable	EIF4A2			SAMD3	-1.85266	3.13201144785453	-19.5978	3.31626347038509e-70	5.2118824605536e-68	149.096489613903	down	SAMD3
SLC27A6	0.718625440103311	3.94120837004888	4.99454426088446	9.56160737012096e-05	0.0240097665800303	1.52265447812666	up	SLC27A6			SSBP2	-1.38885	3.24441867250873	-19.5867	3.84332109288853e-70	5.9443366236676e-68	148.949716304928	down	SSBP2
S100A13	0.605569018368263	5.9490672338067	4.98599011355468	9.73970785373435e-05	0.0240097665800303	1.50581162218133	up	S100A13			NPAT	-1.1907	4.14150825419036	-19.5484	6.39464146839023e-70	9.73584163562412e-68	148.443096634946	down	NPAT
ASPDH	0.525673384394747	6.30385916082568	4.98490648425049	9.76250986927293e-05	0.0240097665800303	1.50367739740494	up	ASPDH			METTL9	1.90888479147509	8.33107028979401	19.4971599659822	1.26247486925155e-69	1.89254694245955e-67	147.766247533515	up	METTL9
SPATA25	-0.852224	4.54620410703628	-4.95962	0.000103102539898378	0.0248953557248454	1.45384656346453	down	SPATA25			GAL3ST4	-1.35225	2.4925957917394	-19.4665	1.89526233148075e-69	2.79809638756794e-67	147.361967411821	down	GAL3ST4
STARD3	0.442479732542109	6.32270565566346	4.95410010725267	0.000104340600122898	0.0248953557248454	1.4429485467378	stable	STARD3			PTGDR	-1.02053	2.18246910570948	-19.4417	2.63486740434409e-69	3.83196238625803e-67	147.034117640595	down	PTGDR
UNC119	0.724761207154349	7.92825191257186	4.94070564221619	0.000107405805028504	0.0252498411644951	1.4165109618595	up	UNC119			ANAPC1	-1.39737	3.65709029110349	-19.4066	4.19278145044097e-69	6.00800918427894e-67	146.571880515985	down	ANAPC1
RPS6KB2	0.388209817287619	6.14198677309531	4.90542496019191	0.000115926809367996	0.0265063407338165	1.34678095585616	stable	RPS6KB2			GLOD4	-1.45013	3.2990339266064	-19.4039	4.34996254414081e-69	6.1429036275519e-67	146.535259503581	down	GLOD4
HAS3	0.514549088008249	5.15697530718273	4.90486768507306	0.000116066799159712	0.0265063407338165	1.34567845468255	up	HAS3			RFTN1	-1.60311	3.87011746691147	-19.4015	4.49062682275802e-69	6.25095253727916e-67	146.503591732048	down	RFTN1
GJB5	1.01613333361415	4.35770014683954	4.89809416699959	0.00011778218300556	0.0265192391200969	1.33227520463096	up	GJB5			GADD45A	3.49824881186134	7.86615669899003	19.3260426471675	1.21899691676143e-68	1.67294450097512e-66	145.509912080487	up	GADD45A
CLDN5	0.587932672095921	7.1615338559005	4.88416622923824	0.000121391114754057	0.0269521994508104	1.30469957505564	up	CLDN5			EVL	-2.16367	4.0966874356862	-19.2464	3.49449097938359e-68	4.72921112543246e-66	144.461976718398	down	EVL
ARID3B	0.508352528217582	7.04826563727319	4.87251964532577	0.000124495379901438	0.0269572304734015	1.28162494438831	up	ARID3B			TCTN1	-1.26256	2.85326414714589	-19.2337	4.13227625107854e-68	5.51573969733004e-66	144.295	down	TCTN1
PRDM14	0.499089318635475	4.9088784611055	4.86732229202729	0.00012590667854189	0.0269572304734015	1.27132314845328	stable	PRDM14			PARP1	-1.42714	3.54258505305393	-19.1711	9.43902317870266e-68	1.24288975477404e-65	143.473253124665	down	PARP1
GJA10	1.05734390701934	4.98958519455552	4.84432303706683	0.00013235038881187	0.0269572304734015	1.22570193211126	up	GJA10			DDHD2	-1.26438	3.1434978724813	-19.1389	1.444225059239e-67	1.87633719696331e-65	143.050066263753	down	DDHD2
LRRC58	-0.538192	6.15089042794705	-4.84257	0.000132854504518343	0.0269572304734015	1.22222657793685	down	LRRC58			TMEM109	-0.878923	3.6980375769202	-19.1097	2.11987921801164e-67	2.71790830267177e-65	142.668193769312	stable	TMEM109
MEFV	0.696110187111148	6.3525700551921	4.84188435914416	0.00013305305684443	0.0269572304734015	1.22086136693241	up	MEFV			CLEC4D	4.31002507685423	7.26440753823192	19.0827458246376	3.02520483644585e-67	3.82825921121148e-65	142.314349018165	up	CLEC4D
NUBP2	0.377473949407073	6.2321417489807	4.83991451247818	0.000133623413201633	0.0269572304734015	1.21695094425356	stable	NUBP2			PID1	-1.98917	2.90644845162219	-19.0064	8.26249391975313e-67	1.03217616351378e-64	141.314624891262	down	PID1
WDR55	0.480152531054188	6.36659529444683	4.83882421234889	0.000133940173079526	0.0269572304734015	1.21478637361385	stable	WDR55			RASGRP1	-1.76764	3.85586150038554	-18.9742	1.26189467992053e-66	1.55644326090451e-64	140.893273160581	down	RASGRP1
SLC38A9	-0.430482	5.93507976262367	-4.83552	0.000134904193536352	0.0269572304734015	1.20822997237057	stable	SLC38A9			TTC3	-1.61433	4.03706815064183	-18.9224	2.49269363232216e-66	3.0361008441684e-64	140.215938424483	down	TTC3
LNX2	-0.428672	6.24084289394629	-4.82027	0.000139449837187721	0.0272256122363471	1.17792988632749	stable	LNX2			FCER1A	-3.42962	3.47785788610224	-18.9187	2.61588778332689e-66	3.14681611860954e-64	140.167941013594	down	FCER1A
RPAP2	-0.431163	5.72905784616827	-4.81579	0.000140815017245821	0.0272256122363471	1.16902171067863	stable	RPAP2			FBXO21	-1.63007	3.47752361795303	-18.893	3.66539755322179e-66	4.35556509251136e-64	139.832302429536	down	FBXO21
ACADVL	0.768448407997984	7.89647480754069	4.81402101753855	0.000141356550457701	0.0272256122363471	1.16551184722449	up	ACADVL			EOMES	-2.07434	3.27105273949875	-18.8769	4.52580876958636e-66	5.31319043986139e-64	139.622503023724	down	EOMES
ANKRD55	-1.38988	6.74052249775592	-4.7979	0.000146399651726674	0.0274989942738877	1.13345399177934	down	ANKRD55			SART3	-1.25478	4.30085663458479	-18.8213	9.38595776743677e-66	1.07993169593456e-63	138.896756386868	down	SART3
RHOG	0.596343380929406	9.85424926192908	4.79345580431962	0.000147822253346327	0.0274989942738877	1.12460949179039	up	RHOG			KLRG1	-2.58591	3.44629532042643	-18.821	9.42058642800054e-66	1.07993169593456e-63	138.893092320845	down	KLRG1
MATN1	0.605580949262084	5.19341619748108	4.79310059697841	0.000147936538693503	0.0274989942738877	1.12390264573609	up	MATN1			INPP4B	-1.08533	2.72173988384372	-18.8152	1.01612605510247e-65	1.15129445126959e-63	138.817788566568	down	INPP4B
EME2	0.404905991928638	5.90263094414921	4.7788845490139	0.000152585083172127	0.0277022134045512	1.09560313511317	stable	EME2			RBM14	-0.861469	3.80158263918828	-18.8004	1.23265352734874e-65	1.38057195063059e-63	138.625590627622	stable	RBM14
RENBP	0.662774822204788	6.03104394449017	4.76410086425886	0.000157577147268833	0.0277022134045512	1.06615262206812	up	RENBP			CKAP4	2.06263029446029	9.18684101878117	18.7884193466675	1.44285592235072e-65	1.59763501220288e-63	138.46892954405	up	CKAP4
PSG7	0.488732333937628	5.72241235904443	4.75676167091033	0.000160116846962427	0.0277022134045512	1.05152436409048	stable	PSG7			CD6	-1.82735	3.13722220796633	-18.7508	2.35966414191172e-65	2.58343453918964e-63	137.979517888438	down	CD6
DTNA	0.392466297400055	4.8903149901967	4.75011475899295	0.000162452930748342	0.0277022134045512	1.03827146258287	stable	DTNA			OXNAD1	-1.32941	3.58736219667623	-18.7466	2.49417862870316e-65	2.70036406200929e-63	137.924357805891	down	OXNAD1
DDX46	-0.607294	7.90618979949852	-4.74797	0.000163215240042109	0.0277022134045512	1.0339878201716	down	DDX46			PLCG1	-1.12667	2.7037899706384	-18.7388	2.76367867588804e-65	2.95926208987396e-63	137.822273104233	down	PLCG1
NRM	0.575749264880088	6.53272508447717	4.74532633246178	0.000164157313807995	0.0277022134045512	1.02872146622749	up	NRM			GTPBP3	-1.29016	2.89060345944888	-18.7289	3.14186446551088e-65	3.32764427738457e-63	137.694667651117	down	GTPBP3
STXBP2	0.675273730551999	6.37609312011468	4.74107138428817	0.000165687077961473	0.0277022134045512	1.02023359895065	up	STXBP2			HP	4.84268329095423	8.00035175009601	18.7248733037187	3.31362071732372e-65	3.4718193838282e-63	137.641711703019	up	HP
CDK18	0.63403878199734	5.0561439631986	4.73909604251968	0.00016640218758948	0.0277022134045512	1.01629255709502	up	CDK18			SMAD3	-1.56832	3.49877016871259	-18.7216	3.45829850043412e-65	3.58485750938617e-63	137.599192566019	down	SMAD3
UBC	0.307460281320344	12.262643231221	4.7389178055657	0.000166466866891306	0.0277022134045512	1.01593693494588	stable	UBC			LYRM7	-0.95066	2.5686435782847	-18.713	3.86946605090594e-65	3.96885023158184e-63	137.487420951182	stable	LYRM7
VPS28	0.443143672453047	8.78283196795326	4.72681554477454	0.000170918959807157	0.0277022134045512	0.991783222367809	stable	VPS28			DOCK10	-2.08168	4.05953486635495	-18.701	4.53018253186433e-65	4.59813526984229e-63	137.330572908031	down	DOCK10
CLEC1A	0.424835540307212	5.17580743136961	4.72224524622459	0.000172631597401577	0.0277022134045512	0.982658228561412	stable	CLEC1A			FANCF	-0.715716	2.79200647130133	-18.686	5.50534048266329e-65	5.4994743153731e-63	137.136603464605	stable	FANCF
PALM3	0.543854863960926	5.99019854725415	4.71070841510227	0.000177032898188042	0.0277022134045512	0.959615285448876	up	PALM3			SDAD1	-1.09758	3.7461193343537	-18.6857	5.53108048959938e-65	5.4994743153731e-63	137.131962519675	down	SDAD1
VPS25	0.328265063226784	6.91234019632859	4.70822857648969	0.000177993765863391	0.0277022134045512	0.954660598845311	stable	VPS25			SPN	-1.71644	4.76173752920948	-18.6836	5.68638534662202e-65	5.59678169873585e-63	137.10441115229	down	SPN
DCUN1D4	-0.399736	5.57286874362218	-4.7072	0.000178393466994787	0.0277022134045512	0.952607392245503	stable	DCUN1D4			NUP93	-1.84568	3.62714967820075	-18.6688	6.89075743238576e-65	6.71435404211668e-63	136.913278060742	down	NUP93
RAB32	0.54003665493025	8.05575469040804	4.69531395211001	0.000183084248402112	0.0277022134045512	0.928848192662683	up	RAB32			NCALD	-1.11279	2.67729636236908	-18.6681	6.96258246007505e-65	6.7171686624724e-63	136.902961166019	down	NCALD
ZWILCH	-0.733397	5.71984962120209	-4.6913	0.000184695123846729	0.0277022134045512	0.920828622863289	down	ZWILCH			BCOR	-0.816043	2.50011759466584	-18.6489	8.93537764948604e-65	8.53591370750902e-63	136.654757745052	stable	BCOR
PYCARD	0.655165343115243	9.27172515192566	4.6911114013013	0.000184772477388436	0.0277022134045512	0.920445281750059	up	PYCARD			TSHZ1	-1.95413	4.00927569322506	-18.6263	1.20084593081927e-64	1.13602356795175e-62	136.360664337573	down	TSHZ1
PCBP4	0.357965839301023	6.31283412112528	4.6900757961816	0.00018519092149259	0.0277022134045512	0.91837436464338	stable	PCBP4			DHRS3	-2.01022	3.26167799270449	-18.6185	1.32996335632601e-64	1.24607336000391e-62	136.259057568794	down	DHRS3
CAND1	-0.505202	5.87714676142256	-4.68737	0.000186290737484945	0.0277022134045512	0.912953423060172	down	CAND1			ZNF33B	-0.901626	2.42271455795885	-18.6015	1.66015130490105e-64	1.53126500769359e-62	136.038426345307	stable	ZNF33B
RACGAP1	-0.627286	6.16308768852533	-4.68087	0.000188952987016499	0.0277022134045512	0.89996218799213	down	RACGAP1			SYNJ2BP	-0.988559	2.65340459716708	-18.6012	1.66578500426437e-64	1.53126500769359e-62	136.035055813997	stable	SYNJ2BP
CAPG	0.76006173493494	7.94519185397352	4.67369976543354	0.000191937362486623	0.0277022134045512	0.885614058780885	up	CAPG			MBOAT2	1.59570399520784	6.0541475672527	18.5897885945344	1.9332938353063e-64	1.76056216179669e-62	135.88688380858	up	MBOAT2
ATP6V0D1	0.58360578581896	10.1940574198096	4.66334120850234	0.000196333281485773	0.0277022134045512	0.864879331160004	up	ATP6V0D1			DDX24	-1.62805	4.11051131902419	-18.5874	1.99375559500891e-64	1.79881060349692e-62	135.856245423244	down	DDX24
PPP1CA	0.575920935328723	9.34813145572727	4.65055633477976	0.000201900279517853	0.0277022134045512	0.839274765983817	up	PPP1CA			LILRA5	2.32927693707874	9.07709376713175	18.5864500800236	2.0193023897215e-64	1.80514518215104e-62	135.843578129288	up	LILRA5
KCNJ6	0.795190098647047	4.14120308698393	4.63727175134967	0.000207854956091506	0.0277022134045512	0.812654297500144	up	KCNJ6			WDR82	-0.804062	5.09749321106559	-18.5767	2.29363838478929e-64	2.03174658376244e-62	135.716838456031	stable	WDR82
FGFBP1	0.432479804681789	6.12202778326644	4.63544971282229	0.000208685468358121	0.0277022134045512	0.809001993580016	stable	FGFBP1			OSBPL3	-0.920954	2.62987104517789	-18.5748	2.34929702453023e-64	2.06230182045249e-62	135.692983599669	stable	OSBPL3
CST2	0.441294306323021	5.90048469701932	4.63510050646215	0.000208845026429201	0.0277022134045512	0.808301971499981	stable	CST2			BCL11B	-3.27028	4.0288382672793	-18.5606	2.82920826587107e-64	2.46141119130783e-62	135.508048296811	down	BCL11B
DDAH2	0.5119110667202	6.80752427919156	4.63499467563975	0.000208893406725009	0.0277022134045512	0.808089820050609	up	DDAH2			NUP160	-1.12448	2.68343000845698	-18.555	3.04370891800999e-64	2.62459289354773e-62	135.435340247361	down	NUP160
TRUB1	-0.276933	4.88713838941284	-4.62518	0.000213429039863923	0.0277022134045512	0.788415072828148	stable	TRUB1			TNFRSF25	-1.40883	3.46183781149938	-18.4977	6.4168823444449e-64	5.48474575125185e-62	134.693284414653	down	TNFRSF25
MARK2	0.571313744331401	5.93044043477353	4.62497928093828	0.000213523833392993	0.0277022134045512	0.788008335227092	up	MARK2			SRPK1	1.57009378382349	7.06759	18.4860143156419	7.46906609974511e-64	6.32857218051446e-62	134.542221392419	up	SRPK1
GML	0.514411906234963	4.3389194047069	4.61783629971902	0.000216889839310435	0.0277022134045512	0.773680998252932	up	GML			BCL2	-1.04667	2.83853411371914	-18.449	1.20804394034192e-63	1.01475690988721e-61	134.063858910466	down	BCL2
PRELID1	0.630568386102372	8.86599302074117	4.61680307601028	0.000217381170699062	0.0277022134045512	0.771608208666151	up	PRELID1			CD5	-2.27089	4.24641573252369	-18.4384	1.3864667000552e-63	1.15467790814854e-61	133.926806871268	down	CD5
TFEB	0.478191171028588	7.48163599874246	4.61566463412684	0.000217923845989451	0.0277022134045512	0.769324232630361	stable	TFEB			PASK	-2.17605	2.93650285098878	-18.3955	2.42148913287989e-63	1.99957543311709e-61	133.372035714577	down	PASK
PRDX5	0.551144369784273	8.89035773176496	4.60851265207145	0.000221364689775556	0.0277022134045512	0.754973221338333	up	PRDX5			MDN1	-1.07542	3.38748993986222	-18.3866	2.71999215739286e-63	2.22719357828874e-61	133.256384776082	down	MDN1
ZFP82	-0.35005	5.35947161244442	-4.60509	0.000223029838850016	0.0277022134045512	0.748107878949021	stable	ZFP82			LSG1	-1.02309	3.69514498873774	-18.3376	5.13275652236638e-63	4.1677982961615e-61	132.624626962189	down	LSG1
PTGES2	0.393028015587559	6.24302654132384	4.60492432910384	0.000223111780223566	0.0277022134045512	0.747771358033666	stable	PTGES2			BCL2A1	3.58270450397393	7.96280156829052	18.3326786123647	5.47220924917969e-63	4.40671131603363e-61	132.560916110685	up	BCL2A1
ZNF711	-0.506966	3.31417249650974	-4.60215	0.000224470999374726	0.0277022134045512	0.742207145067745	down	ZNF711			MAPK14	1.89138562229082	7.65856274832897	18.3189109112436	6.54150993317982e-63	5.22462891712329e-61	132.383347039933	up	MAPK14
NFKBIA	0.765478922853253	9.13765779457214	4.60175328160593	0.000224667359544614	0.0277022134045512	0.741406085760232	up	NFKBIA			CD247	-2.15297	4.46971023957107	-18.2799	1.08397305230328e-62	8.58718164361236e-61	131.88089313639	down	CD247
ADRM1	0.488358541701033	7.26095047771618	4.60152450314314	0.000224780013477452	0.0277022134045512	0.740946824387196	stable	ADRM1			CLIC3	-2.51453	3.1289263322207	-18.278	1.11090059379713e-62	8.72952853706394e-61	131.856481390579	down	CLIC3
IDH3G	0.488572940458727	7.39283686769146	4.59995368153223	0.000225555060135437	0.0277022134045512	0.737793361042826	stable	IDH3G			MTPAP	-0.843336	2.67629987196197	-18.2683	1.26047015402694e-62	9.82561694467079e-61	131.730817647615	stable	MTPAP
MED16	0.435363645019556	6.34167777045441	4.59974262398608	0.000225659402972153	0.0277022134045512	0.737369642207282	stable	MED16			SLC22A4	1.72616737996472	8.25408189095137	18.2407830694746	1.79931562490483e-62	1.39147074992641e-60	131.376729038396	up	SLC22A4
HBD	-3.14838	9.70349376218444	-4.59819	0.000226427317703867	0.0277022134045512	0.73425726221907	down	HBD			SH2D1B	-1.76362	3.03863493182918	-18.2261	2.17465818958431e-62	1.66065558835542e-60	131.188240512858	down	SH2D1B
SYNGR2	0.548909581819611	7.06227823651128	4.59762960443919	0.000226706745334705	0.0277022134045512	0.733127344000576	up	SYNGR2			IL2RB	-3.23359	5.59023805269202	-18.2259	2.1814851735375e-62	1.66065558835542e-60	131.185122254911	down	IL2RB
NR1H2	0.59002202624815	5.85840318221868	4.59497980078231	0.000228027130287373	0.0277022134045512	0.727806826148755	up	NR1H2			PDE4DIP	-1.1492	3.19607775937032	-18.2072	2.77759577170043e-62	2.08789434660893e-60	130.944788532401	down	PDE4DIP
RIOK2	-0.463099	5.90567463951746	-4.58961	0.000230725066528013	0.0277022134045512	0.717030254115911	stable	RIOK2			SPOCK2	-1.28781	3.57802621302294	-18.207	2.78557332778284e-62	2.08789434660893e-60	130.941935339738	down	SPOCK2
UBXN11	0.782032567856356	5.86120172643815	4.58232579401259	0.000234441064769532	0.0277022134045512	0.702391012573039	up	UBXN11			DPP4	-1.64495	3.01111652489526	-18.1877	3.57238608564007e-62	2.65720076476922e-60	130.69443955868	down	DPP4
TRHR	0.54483407860092	4.86400117372736	4.57889217085782	0.000236212850939802	0.0277022134045512	0.695492265431672	up	TRHR			HK3	2.38833806137775	8.80905740078304	18.0856774317025	1.33417320188734e-61	9.84862399938654e-60	129.383595833644	up	HK3
CCNC	-0.421309	6.88382490417074	-4.57839	0.000236475254423433	0.0277022134045512	0.694474940765377	stable	CCNC			PRSS23	-1.16806	2.57923917083946	-18.0751	1.52966130784773e-61	1.12067817922318e-59	129.247570614915	down	PRSS23
SLC29A4	0.395170934817266	6.27206913166603	4.57454943686626	0.000238473231053046	0.0277022134045512	0.686765591601177	stable	SLC29A4			MMP9	3.01502581491873	11.1433114116259	18.0714563184514	1.6026374547426e-61	1.16538054918e-59	129.201208123967	up	MMP9
ELP4	0.425966439712819	7.04617162672226	4.56703315952843	0.000242437447276771	0.0277022134045512	0.671658138466979	stable	ELP4			IRAK3	2.65734319837344	7.37110990040991	18.0614501180997	1.82323949180722e-61	1.3159737487533e-59	129.072913383847	up	IRAK3
DEDD2	0.363843675641084	9.58642417993935	4.5636698840227	0.000244232895157241	0.0277022134045512	0.664896611839335	stable	DEDD2			ELAC2	-0.945974	3.97854414671727	-18.055	1.98157973863063e-61	1.41974360097182e-59	128.990066316308	stable	ELAC2
RNF175	1.05668712569658	7.56299448492416	4.56301782175698	0.000244582550240907	0.0277022134045512	0.663585602258844	up	RNF175			SYTL2	-1.58824	2.5967418680293	-18.0449	2.25520452636551e-61	1.60399364269383e-59	128.86139192121	down	SYTL2
TBXA2R	0.347745326718804	6.18818034356731	4.56019049705036	0.000246104532100697	0.0277022134045512	0.657900709477897	stable	TBXA2R			LBH	-1.77133	3.84877993358354	-18.0076	3.64905491630753e-61	2.57655008003627e-59	128.382666719017	down	LBH
CTSD	0.82696600458621	6.12648021153523	4.55923009917386	0.000246623709530935	0.0277022134045512	0.655969496573658	up	CTSD			MAP3K4	-1.50755	3.3847207794202	-17.9999	4.02811628074252e-61	2.82373849205432e-59	128.284350496782	down	MAP3K4
HPSE2	0.429379247272471	5.12271392750286	4.55651698417951	0.000248096393951867	0.0277022134045512	0.650513444849617	stable	HPSE2			ZNF529	-1.61148	2.94745336452743	-17.9931	4.39477503430577e-61	3.05876342387682e-59	128.19768658567	down	ZNF529
ZNF528	0.718625596774102	5.76348227543214	4.55621197152055	0.000248262512500506	0.0277022134045512	0.649900030648761	up	ZNF528			IL1R2	3.63321927292672	10.6938903598791	17.9590862912537	6.80873494399409e-61	4.70527044640273e-59	127.762178043161	up	IL1R2
LEMD2	0.336413214832655	5.5588216864268	4.55511272720036	0.000248862129093154	0.0277022134045512	0.647689267982647	stable	LEMD2			TCTN3	-0.970481	2.56721972606858	-17.9471	7.94767132337731e-61	5.45366967429496e-59	127.608312272798	stable	TCTN3
LPCAT3	1.08466166517749	5.83984	4.55267048818918	0.000250199588384429	0.0277022134045512	0.642777180480241	up	LPCAT3			MYL6	0.903272940314369	7.98177022947714	17.9345675463792	9.33093926759148e-61	6.35808896667213e-59	127.448693049798	stable	MYL6
LSP1	0.485853108634956	10.0581161489691	4.55226804970352	0.000250420677333167	0.0277022134045512	0.641967709050268	stable	LSP1			PRR5L	-1.58834	3.04001514166895	-17.9059	1.34761959783712e-60	9.11889261203115e-59	127.083024208253	down	PRR5L
ALDOA	0.417455829639835	10.6528031798785	4.55072328681593	0.000251271171253592	0.0277022134045512	0.638860429658159	stable	ALDOA			PRPF19	-1.48066	4.6161311398217	-17.8871	1.71718113715819e-60	1.1539457241703e-58	126.841947296378	down	PRPF19
DCAF11	0.478106577065104	6.70811564989607	4.54448211645675	0.000254737295404181	0.0278919890707619	0.626304464559309	stable	DCAF11			DOCK9	-0.783955	2.81785935826035	-17.8785	1.91721766672792e-60	1.27954581812307e-58	126.732332984394	stable	DOCK9
SOD2	0.96659578445847	10.936133078686	4.53776980408039	0.000258519245444518	0.0279916304959513	0.612797285212451	up	SOD2			BCL9L	-1.05906	3.69849133421041	-17.8453	2.93351541309102e-60	1.9445016452489e-58	126.309234264663	down	BCL9L
ADAMTS3	-0.877647	3.2793703789293	-4.5291	0.000263490584736945	0.0279916304959513	0.595338861136112	down	ADAMTS3			TRAF5	-2.39776	3.94531319707232	-17.8248	3.81690884396365e-60	2.51297025510688e-58	126.047375346892	down	TRAF5
UGDH	-0.742317	5.86005445678803	-4.52866	0.000263740438892556	0.0279916304959513	0.594470109741595	down	UGDH			CCR3	-3.11997	4.00403942353055	-17.8235	3.8793013755301e-60	2.53690688611847e-58	126.031246231088	down	CCR3
PRAM1	0.699292779021542	7.48275966203654	4.52544482223874	0.000265612543046577	0.0279916304959513	0.587986731569435	up	PRAM1			CDK5RAP1	-0.895855	3.2019739520081	-17.7951	5.58442784027552e-60	3.62764432504298e-58	125.668832155268	stable	CDK5RAP1
SMC2	-0.6543	4.75407648503777	-4.52486	0.000265953985164704	0.0279916304959513	0.586809180749799	down	SMC2			GYG1	2.83780611259872	8.84112042023192	17.7572702968592	9.06143501783881e-60	5.84732601416035e-58	125.187331875269	up	GYG1
ZNF628	0.480649967020114	5.10896149552932	4.52357826347801	0.000266703871939504	0.0279916304959513	0.584228285758038	stable	ZNF628			TXK	-1.98771	3.7361548540904	-17.7541	9.43383636004097e-60	6.04758562448942e-58	125.14726851188	down	TXK
MAPK3	0.586420093384551	7.79041110923259	4.51891741422389	0.000269448849095379	0.0279916304959513	0.574842193737074	up	MAPK3			INTS9	-0.699272	2.87615125926683	-17.7383	1.15441846415761e-59	7.35206112075275e-58	124.946452530352	stable	INTS9
AMHR2	0.437473394435308	5.55300145276024	4.51774475314061	0.000270143980331038	0.0279916304959513	0.572480412994556	stable	AMHR2			TCF7	-1.87064	3.90460516421771	-17.7295	1.29263360979449e-59	8.1788453856088e-58	124.833963347032	down	TCF7
ERRFI1	-0.650695	5.82526866754919	-4.50694	0.000276633592730346	0.0279916304959513	0.55071919528204	down	ERRFI1			DNMT1	-1.62984	5.56744717653616	-17.6894	2.15709023321537e-59	1.35604433757745e-57	124.324585798631	down	DNMT1
MTMR11	0.380300063677372	7.23770543951635	4.50529385079193	0.000277637761893391	0.0279916304959513	0.547397527874584	stable	MTMR11			CYB561	-1.12604	3.11462	-17.6819	2.37350142636972e-59	1.48252550631709e-57	124.229484571213	down	CYB561
ZBED1	0.73143107646191	6.69152733401628	4.50075583528655	0.000280421159974467	0.0279916304959513	0.538252644378522	up	ZBED1			GSPT2	-0.698575	2.78809864136658	-17.6773	2.51914180697322e-59	1.56347246924503e-57	124.170247085336	stable	GSPT2
PDX1	0.642203879900313	5.51080757117129	4.49715412430478	0.000282650400106477	0.0279916304959513	0.530993500733604	up	PDX1			SERPINB1	1.81546317670478	10.3964263548516	17.6510950735058	3.51891695464029e-59	2.17014726620348e-57	123.837778774821	up	SERPINB1
HNF1A	0.991672468566655	5.4286636855865	4.49648280462976	0.000283067888413975	0.0279916304959513	0.529640370687042	up	HNF1A			NIPAL3	-1.89604	4.03164854801372	-17.6489	3.61942094012005e-59	2.21809041764338e-57	123.809766930283	down	NIPAL3
ARPC4	0.677981355052264	8.92697357935345	4.49640525244031	0.000283116157759778	0.0279916304959513	0.529484052284714	up	ARPC4			ITFG2	-0.906794	2.9776578169735	-17.6454	3.78441349874527e-59	2.30470782073587e-57	123.765425869269	stable	ITFG2
COL5A1	0.382249129483041	4.62326011140508	4.49578270706101	0.00028350393939881	0.0279916304959513	0.528229200149592	stable	COL5A1			CNNM3	-0.965228	3.54723291369919	-17.6345	4.35120740621428e-59	2.63342639541316e-57	123.626601944511	stable	CNNM3
ZBTB11	-0.371722	6.99473040274575	-4.49428	0.000284439211137129	0.0279916304959513	0.525209712428673	stable	ZBTB11			CD3E	-1.55928	2.81736858426434	-17.6183	5.34665341756145e-59	3.20897909575058e-57	123.421675366327	down	CD3E
C2orf81	0.628018343169424	6.15345116911765	4.48930044203852	0.000287573856480488	0.0279916304959513	0.515161357179942	up	C2orf81			LY9	-1.76118	3.18429878409539	-17.618	5.36805821641363e-59	3.20897909575058e-57	123.417701121802	down	LY9
PNRC2	-0.349297	9.14079296782672	-4.4881	0.000288332396472954	0.0279916304959513	0.512746213780087	stable	PNRC2			TRIB2	-1.68271	3.36911271347132	-17.6137	5.66874994563565e-59	3.36806704087035e-57	123.363487481785	down	TRIB2
IFI27L1	0.362048439846526	6.31667799031565	4.48718237494701	0.00028891649141949	0.0279916304959513	0.510890807022189	stable	IFI27L1			USP32	1.13682094863703	6.5246270308749	17.6036843477916	6.4419226288321e-59	3.8042481269903e-57	123.236306660339	up	USP32
NKIRAS2	0.359782990436813	6.48405626461936	4.47894593455089	0.00029419821615216	0.0283316426711351	0.49428103442891	stable	NKIRAS2			MAPRE2	-0.782735	3.46619892058271	-17.5704	9.83939153437101e-59	5.77560428378983e-57	122.814986864637	stable	MAPRE2
SLC25A25	0.46907399958925	6.98598851792421	4.47082737737893	0.000299500127064672	0.0286695151572207	0.477904264941721	stable	SLC25A25			ZNF573	-1.99974	3.50820010643267	-17.5383	1.48047687038838e-58	8.638183607823e-57	122.408602199188	down	ZNF573
ALDH2	0.450335719002593	9.3987039178366	4.46613188788519	0.000302610657093852	0.0287184869379603	0.468430395668064	stable	ALDH2			RCAN3	-1.05624	2.77438034255611	-17.533	1.5857207759899e-58	9.19718050074143e-57	122.340292616006	down	RCAN3
SEH1L	-0.508173	5.96928094216418	-4.46368	0.00030424889105919	0.0287184869379603	0.4634797389293	down	SEH1L			ZAP70	-1.13552	3.18600088375873	-17.5258	1.73698332556267e-58	1.00148908427708e-56	122.249666469505	down	ZAP70
DTWD2	0.617320596986457	6.70892212384888	4.4618458261238	0.000305478532811847	0.0287184869379603	0.459781265228962	up	DTWD2			ZDHHC3	1.27245910324862	5.68973731311284	17.5061491944069	2.22990089922148e-58	1.2781267271773e-56	122.001188993774	up	ZDHHC3
DEFA6	0.597073955025382	4.88320137237576	4.45396816763207	0.000310821627100155	0.0287184869379603	0.443881093032163	up	DEFA6			ZFP64	-1.20827	3.1960917967818	-17.496	2.53805169841707e-58	1.44624419586994e-56	121.872438935729	down	ZFP64
ULBP3	0.411668295924317	4.12792749221657	4.45260038137164	0.000311758942021442	0.0287184869379603	0.441119934463907	stable	ULBP3			SMYD4	-1.11047	2.94702262086534	-17.4925	2.65272587703471e-58	1.5028000549899e-56	121.828483418095	down	SMYD4
GART	-0.385869	5.22716149510059	-4.45218	0.000312049244256262	0.0287184869379603	0.440266436599767	stable	GART			NOLC1	-1.21235	3.61669612534913	-17.4852	2.90864897459571e-58	1.63825870569136e-56	121.736873380311	down	NOLC1
ATG13	0.385768007829028	6.41575091330563	4.45139540477424	0.000312587059127055	0.0287184869379603	0.438687334670921	stable	ATG13			TADA1	-0.815468	2.61335469075499	-17.4778	3.19625714277777e-58	1.78990399995555e-56	121.643084380657	stable	TADA1
ZNF492	-1.14008	2.96016610262687	-4.44314	0.000318320612733308	0.0289855168217815	0.422019287960861	down	ZNF492			LIMA1	-0.921645	2.51998155659476	-17.4755	3.29065044626109e-58	1.83223416847818e-56	121.614134841992	stable	LIMA1
GOLPH3L	-0.31365	6.61719682360567	-4.43437	0.000324529736065466	0.0289855168217815	0.404303213245941	stable	GOLPH3L			TCERG1	-1.02373	2.95986109846166	-17.452	4.43523874990934e-58	2.4555094533589e-56	121.317231659158	down	TCERG1
MRPL35	-0.363865	6.01641717047154	-4.43361	0.000325069933042242	0.0289855168217815	0.402777930188846	stable	MRPL35			SSRP1	-1.12355	3.91328509201579	-17.4355	5.46908867522339e-58	3.01077966391959e-56	121.108820431686	down	SSRP1
CBLL1	-0.367345	6.75151094200684	-4.43278	0.000325664222260507	0.0289855168217815	0.401102832757569	stable	CBLL1			CD28	-0.900936	2.52752776737282	-17.4185	6.78635188920064e-58	3.71495577575118e-56	120.894172687124	stable	CD28
KCTD2	0.371399397109125	7.13076578081394	4.42687065485076	0.000329934399278786	0.0289855168217815	0.389155611140195	stable	KCTD2			DNAJC30	-0.912941	3.11453292183749	-17.4001	8.57144929294335e-58	4.66593306762234e-56	120.661898998822	stable	DNAJC30
TMEM143	0.316788701905954	6.08684404566758	4.42573274749217	0.000330762553202623	0.0289855168217815	0.386856449967569	stable	TMEM143			WBP11	-0.742183	3.67250387713134	-17.3935	9.32212429968439e-58	5.04637662089582e-56	120.578394827358	stable	WBP11
TMED1	0.470090406437037	6.63339065096572	4.42042114795969	0.000334656195993023	0.0289855168217815	0.376123150940736	stable	TMED1			DDX18	-1.37078	4.5399808147394	-17.361	1.40786571543795e-57	7.5791400725013e-56	120.168335037534	down	DDX18
HYAL2	0.354129387127419	6.41199685055714	4.41784101944068	0.000336564260799572	0.0289855168217815	0.370908748898219	stable	HYAL2			MCCC2	-1.143	4.7848195711995	-17.3557	1.50526108257486e-57	8.0589362574777e-56	120.101802417689	down	MCCC2
CHMP6	0.3621943238797	5.80266355772788	4.41394045010561	0.000339469755462038	0.0289855168217815	0.363024936732509	stable	CHMP6			FCAR	2.53568489387076	5.78836980765853	17.3043094189239	2.88420273874952e-57	1.53571975335384e-55	119.455013877146	up	FCAR
MTRR	-0.478354	6.85632023694909	-4.41066	0.000341930664453945	0.0289855168217815	0.356399959344401	stable	MTRR			RAB32	1.53547109793001	7.60942128434788	17.2859218036603	3.63930137614718e-57	1.92724742441185e-55	119.223722194998	up	RAB32
POT1	-0.352231	5.99173284596039	-4.40844	0.000343611966248217	0.0289855168217815	0.351901052805254	stable	POT1			GOT2	-0.822438	3.22462018097475	-17.2762	4.11673679577011e-57	2.16829639664778e-55	119.101117022592	stable	GOT2
ACKR2	0.437122606267369	4.94513545224416	4.40694374141596	0.000344745311595821	0.0289855168217815	0.348880771787718	stable	ACKR2			CLSTN1	-1.21706	3.86347072210224	-17.2744	4.20831624779518e-57	2.20461470529657e-55	119.079233738016	down	CLSTN1
NDUFS7	0.514711432960254	6.80734804220709	4.40559949212028	0.000345768347972369	0.0289855168217815	0.346162952728255	up	NDUFS7			EXOSC10	-1.36179	3.05521058325561	-17.2711	4.38959871936023e-57	2.28728609205594e-55	119.037285793081	down	EXOSC10
EXOSC4	0.41421692162158	6.39623243183826	4.40465725323947	0.000346487267024451	0.0289855168217815	0.344257854637651	stable	EXOSC4			IMP3	-1.78821	5.25933479139152	-17.2618	4.93368766240275e-57	2.55711981821555e-55	118.921066689465	down	IMP3
RAD1	-0.47451	5.9566388720736	-4.40358	0.000347308083411004	0.0289855168217815	0.342087550992468	stable	RAD1			FN3KRP	-1.61318	3.78381267523566	-17.2612	4.97526114862447e-57	2.56502352551306e-55	118.912720779261	down	FN3KRP
ZNRF4	0.441869396759536	7.09650857651659	4.40306883123364	0.000347702644338577	0.0289855168217815	0.341046121582037	stable	ZNRF4			LRIG1	-1.44166	2.95004484151995	-17.2601	5.04621295103596e-57	2.58747278126583e-55	118.898636933091	down	LRIG1
TMEM259	0.373752574402157	5.45604102758496	4.40301346829895	0.00034774508288799	0.0289855168217815	0.340934176808516	stable	TMEM259			MORC2	-1.58719	3.40461217855362	-17.2597	5.07191401089668e-57	2.58747278126583e-55	118.893584111746	down	MORC2
ZDHHC12	0.44647297758176	6.54267006853728	4.39802185262603	0.000351593039386585	0.0289855168217815	0.330840252795898	stable	ZDHHC12			COG2	-0.756819	2.78936869301683	-17.2356	6.86933418906948e-57	3.48618710095276e-55	118.591871762335	stable	COG2
UPF1	0.475102130650062	7.26317164855764	4.39662673303814	0.000352676200140913	0.0289855168217815	0.328018795965944	stable	UPF1			TTC39C	-1.37396	3.07843549827057	-17.2343	6.98593783378604e-57	3.52699369183478e-55	118.575130568949	down	TTC39C
ASF1B	0.491132317039936	7.3010886891305	4.39552865721315	0.000353531112875656	0.0289855168217815	0.325797987785255	stable	ASF1B			HEG1	-0.972204	2.88166021538279	-17.2264	7.71821241074693e-57	3.87661142939784e-55	118.475985305188	stable	HEG1
SESN2	-0.808095	7.43627637501191	-4.39548	0.000353570360330751	0.0289855168217815	0.325696163324809	down	SESN2			LCK	-2.66655	4.08806633399227	-17.2227	8.08996287390761e-57	4.04249221760799e-55	118.429198038264	down	LCK
RAD9A	-0.551075	6.81629124324081	-4.3907	0.000357317781788421	0.0291021924053732	0.316025367048448	down	RAD9A			PRMT7	-0.986548	3.43654692077681	-17.2219	8.16954977591007e-57	4.06143331716672e-55	118.419461264159	stable	PRMT7
RRN3	-0.562454	7.05151864789422	-4.38096	0.000365072981414219	0.0291021924053732	0.296329370304011	down	RRN3			TNIK	-1.19172	2.98040751742394	-17.2073	9.8273633610685e-57	4.86080348173865e-55	118.235702855469	down	TNIK
SLC11A1	0.700509712481665	8.9913228291335	4.37877940590127	0.000366834375846954	0.0291021924053732	0.291914146546023	up	SLC11A1			SMARCAD1	-0.885407	3.30855861833957	-17.2066	9.91445383002068e-57	4.87911303634957e-55	118.226927555009	stable	SMARCAD1
ATP4B	0.466862870218771	5.14256085517616	4.37695324061539	0.000368315117614712	0.0291021924053732	0.288218765506857	stable	ATP4B			KCNA3	-1.47601	3.39917371118828	-17.1854	1.29463481212714e-56	6.33915658762155e-55	117.961550822004	down	KCNA3
ZNF467	0.66632283039103	6.8769062054771	4.37554333466544	0.000369462471828972	0.0291021924053732	0.285365578298145	up	ZNF467			SCRN1	-1.34512	3.59239554415212	-17.1825	1.34313698184415e-56	6.5063566748134e-55	117.924970648579	down	SCRN1
SIPA1	0.566820275156941	6.99304189980903	4.37431516237591	0.00037046488113698	0.0291021924053732	0.282880062789884	up	SIPA1			TRIM32	-0.835088	2.43851772186783	-17.1825	1.34361107519617e-56	6.5063566748134e-55	117.924619646567	stable	TRIM32
CYLC2	-0.676793	3.46584217686718	-4.37312	0.000371439045089726	0.0291021924053732	0.280471006354031	down	CYLC2			DDX47	-1.85238	4.18916278401372	-17.1822	1.34881367848143e-56	6.5063566748134e-55	117.920775939027	down	DDX47
ADCYAP1	0.46831559703823	4.97125177132088	4.37156708581952	0.000372717782448137	0.0291021924053732	0.277318310590514	stable	ADCYAP1			ZNF559	-1.07596	3.30819885413549	-17.1602	1.77904821435285e-56	8.53943142889366e-55	117.645422426494	down	ZNF559
PRSS8	0.450276450141954	5.16981773066931	4.36659469070367	0.000376829489428042	0.0291021924053732	0.26725367815298	stable	PRSS8			IFFO2	-1.00157	2.75538411957357	-17.1477	2.08143416763304e-56	9.94190908304723e-55	117.489294801577	down	IFFO2
CTPS1	-0.514402	4.83805523862937	-4.36598	0.000377338459928158	0.0291021924053732	0.266015452347021	down	CTPS1			SRRM1	-0.880663	4.59435592018365	-17.1403	2.28700370375078e-56	1.08705190679744e-54	117.39562029844	stable	SRRM1
TMEM161A	0.478689001467863	7.36172184466488	4.36494555345066	0.000378203279800218	0.0291021924053732	0.263915332677845	stable	TMEM161A			CHMP7	-1.39121	5.61350237667082	-17.1008	3.75901857023836e-56	1.77805227904867e-54	116.901403580329	down	CHMP7
MAGI3	0.412186118511855	4.4069218778374	4.36343879244935	0.000379462893954415	0.0291021924053732	0.260865058681977	stable	MAGI3			CR1	2.2677932759016	7.49317373809165	17.0832557340909	4.68709366658472e-56	2.20633046798075e-54	116.681948921832	up	CR1
RTBDN	0.485627442787561	6.38020351138278	4.36182226616291	0.000380818987692365	0.0291021924053732	0.257592428051174	stable	RTBDN			BLCAP	-0.944175	6.82357347676559	-17.0787	4.96319054950128e-56	2.32506388049714e-54	116.625024324138	stable	BLCAP
TMPRSS2	0.432972445634314	5.55509974660484	4.36070623834865	0.000381758075540345	0.0291021924053732	0.255332958666913	stable	TMPRSS2			TRIT1	-1.22788	2.89085179848753	-17.0779	5.01621546446275e-56	2.33866045386244e-54	116.614455198348	down	TRIT1
ZMAT5	0.453510133440303	5.4830070033564	4.3600625343928	0.000382300788510469	0.0291021924053732	0.254029705802834	stable	ZMAT5			TTC19	-1.23635	3.80452078121072	-17.0684	5.65126504426653e-56	2.62218698053967e-54	116.49590053348	down	TTC19
NDC1	-0.459349	5.84536066782692	-4.34674	0.000393709611005777	0.0298007863302299	0.227052233074719	stable	NDC1			NCBP2	-1.04065	2.98181	-17.0586	6.3938254389673e-56	2.95267464821315e-54	116.373119687378	down	NCBP2
FERMT1	0.459428117475222	5.02643590295546	4.34502189773446	0.000395206224321828	0.0298007863302299	0.223571359859954	stable	FERMT1			ZNF827	-1.03401	2.48109630329426	-17.056	6.60317080814176e-56	3.0349668091761e-54	116.341078031048	down	ZNF827
KCTD17	0.528859207386353	6.32859559859633	4.33497624558803	0.000404070292564428	0.0301028137791439	0.203221018650787	up	KCTD17			MGA	-1.34863	3.71695369503055	-17.0487	7.23445373827865e-56	3.30950785097593e-54	116.250270791481	down	MGA
FNBP4	-0.414833	6.91136805452597	-4.33432	0.000404658268968603	0.0301028137791439	0.201886934663827	stable	FNBP4			FTO	-1.37832	4.77361829261097	-17.0405	8.01903646308099e-56	3.6512846400122e-54	116.147868805635	down	FTO
DCTN3	0.476125961175727	8.06462194536136	4.33409119360499	0.000404860813368944	0.0301028137791439	0.201427821443902	stable	DCTN3			WWP1	-0.960686	3.07460205886409	-17.0334	8.77329024341303e-56	3.97613675031705e-54	116.058465540121	stable	WWP1
FTL	0.296826733089434	12.5769056293368	4.32493621913669	0.000413130254915678	0.0305754641438982	0.182876453035703	stable	FTL			RNASE2	2.79810402408245	8.41547330346633	17.0210133024507	1.02462031276148e-55	4.62217607756844e-54	115.904117266499	up	RNASE2
C5orf47	0.430552071839607	3.77409807943352	4.31439867693609	0.000422860132413836	0.0310812965820824	0.16151782992447	stable	C5orf47			LRPPRC	-1.53419	3.29133684351247	-16.996	1.40211163832344e-55	6.29593355014915e-54	115.59217358159	down	LRPPRC
CSN1S1	1.06398409846071	4.31736202034732	4.3129952930051	0.000424173310528935	0.0310812965820824	0.158672850131492	up	CSN1S1			DDX19A	-1.03769	2.87657902242643	-16.9902	1.50896891909392e-55	6.74467575580327e-54	115.519128012083	down	DDX19A
TMEM91	0.703208570618405	7.80577968636984	4.30926977064315	0.000427679391373432	0.0310812965820824	0.151119857449191	up	TMEM91			GPRASP1	-1.26036	2.69670277062718	-16.9815	1.68175917408905e-55	7.482676434851e-54	115.411307246886	down	GPRASP1
BCL2L12	0.505091613940213	5.88938047237282	4.30808967325236	0.000428796074069317	0.0310812965820824	0.148727216439408	up	BCL2L12			MRPS18B	-1.1666	3.95934013028491	-16.9802	1.71021953488801e-55	7.57471779452217e-54	115.394617693834	down	MRPS18B
ZBTB12	0.472630950179261	4.30836902522772	4.3071510259674	0.000429686384626562	0.0310812965820824	0.146824061804045	stable	ZBTB12			RUVBL1	-1.09464	3.00784148635702	-16.9784	1.74952989390236e-55	7.71376438288898e-54	115.372016671695	down	RUVBL1
AASDH	-0.307814	6.40098776531571	-4.30408	0.000432612667966883	0.0311520095050387	0.140596377943085	stable	AASDH			ATF7IP2	-1.21043	2.90322098776559	-16.9583	2.24920202192654e-55	9.87217319894242e-54	115.122163823083	down	ATF7IP2
NCBP1	-0.504222	4.9511397505407	-4.29824	0.000438232740406627	0.0314086354140199	0.128752907533253	down	NCBP1			ARHGEF3	-1.37888	4.03141405697413	-16.9369	2.94088756452058e-55	1.28502279949276e-53	114.855497648522	down	ARHGEF3
CDH22	0.285724257438136	6.57488313890191	4.29630950395388	0.000440105988536249	0.0314086354140199	0.124838997060158	stable	CDH22			ERMP1	-0.760445	3.06712163977057	-16.9248	3.42487005703893e-55	1.48981847481193e-53	114.703981412973	stable	ERMP1
MBNL2	-0.46313	5.9370405643408	-4.2936	0.000442746250319928	0.0314421391820566	0.119350669131849	stable	MBNL2			MAP4K1	-0.912451	2.97668552214422	-16.9067	4.29574691261658e-55	1.86034479629049e-53	114.478663546463	stable	MAP4K1
CARF	-0.498242	4.10765191470789	-4.29032	0.00044597101357482	0.0314421391820566	0.112691507965058	stable	CARF			MAFG	0.987175196246225	5.44820974348348	16.8982619648566	4.77234552185789e-55	2.05759888340634e-53	114.374029221656	stable	MAFG
SLC19A2	-0.420758	4.90134091416091	-4.28966	0.000446622911756362	0.0314421391820566	0.111351178189889	stable	SLC19A2			HIBADH	-0.870662	2.49686183547382	-16.8975	4.81636379377302e-55	2.06742946284248e-53	114.364898349536	stable	HIBADH
WWP2	0.42189621225829	6.70914572018503	4.28782015352605	0.000448442870856306	0.0314421391820566	0.10761958332071	stable	WWP2			SUMF2	-0.725265	3.43051507647357	-16.8953	4.950972747613e-55	2.11588940582198e-53	114.337485039727	stable	SUMF2
NT5C3B	0.562859323316489	6.66418046601117	4.28277509531372	0.000453472701695675	0.0314793758470877	0.0973846929001896	up	NT5C3B			NFATC2IP	-1.08134	4.41771701876683	-16.8945	5.00443444863871e-55	2.12939778460854e-53	114.326803745053	down	NFATC2IP
GPR37L1	0.369308078124846	4.87787651825054	4.28142071871232	0.000454832665469085	0.0314793758470877	0.0946368580519401	stable	GPR37L1			KCTD7	-1.07685	2.89996828896259	-16.8927	5.11835831712669e-55	2.16266887193611e-53	114.304418156594	down	KCTD7
CDC7	-0.63398	6.24769560812494	-4.2798	0.000456468786436534	0.0314793758470877	0.0913418967041437	down	CDC7			DCTD	-1.08414	3.75039449820025	-16.8925	5.12701672226233e-55	2.16266887193611e-53	114.302737241338	down	DCTD
TSPO	0.635700061981183	9.39289750972782	4.27941849894252	0.000456850694140144	0.0314793758470877	0.0905744762945737	up	TSPO			GRINA	1.4689142911154	6.3124089043724	16.8373374147876	1.02216090945975e-54	4.29307581973093e-53	113.616556476349	up	GRINA
RNF24	0.600716048660056	8.57681746541552	4.27095021135789	0.000465486326011678	0.0316558017858253	0.0733906609517625	up	RNF24			NAPEPLD	-0.689069	2.35540938585162	-16.8282	1.14504148138521e-54	4.78853398910624e-53	113.50366075077	stable	NAPEPLD
NADSYN1	0.362034952586178	6.80624249752272	4.27012055773535	0.000466341190460492	0.0316558017858253	0.0717069434931936	stable	NADSYN1			OGFOD1	-1.40146	4.49154869192893	-16.8247	1.19631165411502e-54	4.98156442636612e-53	113.46010012257	down	OGFOD1
RCN3	0.401043321007156	5.96275271553116	4.26770585049151	0.000468838305277706	0.0316558017858253	0.0668062943128911	stable	RCN3			FBXO31	-0.874118	2.76881221506484	-16.8116	1.4090333310806e-54	5.84239182044655e-53	113.297342964749	stable	FBXO31
ZYX	0.603990594827122	9.01539200146744	4.26269619375895	0.00047406207070881	0.0316558017858253	0.05663830418814	up	ZYX			WHAMM	-1.08924	4.32079734443391	-16.7889	1.8721568676834e-54	7.72978666046909e-53	113.01472618657	down	WHAMM
SESN3	-0.417538	5.41954198072327	-4.26257	0.000474197059268061	0.0316558017858253	0.056377036737568	stable	SESN3			CLCC1	-1.03141	3.49967890175935	-16.7792	2.11272650797201e-54	8.68624771885201e-53	112.894506735371	down	CLCC1
TYROBP	0.39571681251503	12.0124303066517	4.26193675085531	0.000474859084721215	0.0316558017858253	0.0550967754864189	stable	TYROBP			GPR18	-2.45123	4.25122231283603	-16.775	2.22513828502877e-54	9.1099779198825e-53	112.842953824242	down	GPR18
PRCD	0.316006755082245	5.21110367342777	4.26177322916346	0.000475030873061114	0.0316558017858253	0.0547648531115019	stable	PRCD			WDR3	-0.783023	2.58450795862593	-16.7713	2.3303277267692e-54	9.50071689106239e-53	112.797019624311	stable	WDR3
GABRA5	0.343789538839211	3.83655823685435	4.2584962634709	0.000478486759146756	0.0316558017858253	0.0481128813011464	stable	GABRA5			GPR183	-2.30753	3.81945377747693	-16.7593	2.70760354132121e-54	1.09928703777641e-52	112.647795480711	down	GPR183
S100A9	0.381151374533861	12.8507327701687	4.25704500898276	0.000480025349404236	0.0316558017858253	0.0451667925693702	stable	S100A9			PIK3IP1	-1.16256	3.5757363853176	-16.7322	3.79287334367168e-54	1.53351692368203e-52	112.31260399013	down	PIK3IP1
ICE2	-0.523773	5.78137248354027	-4.25466	0.000482567087692662	0.0316558017858253	0.0403204815931621	down	ICE2			EPB41L2	-1.01034	2.43803630200873	-16.7137	4.77756299638096e-54	1.92366007589819e-52	112.083078377724	down	EPB41L2
CC2D1A	0.357593572321354	4.85825045643872	4.25226587384713	0.000485127480810617	0.0316558017858253	0.0354643163221198	stable	CC2D1A			BUB3	-1.09187	4.84549534738986	-16.7107	4.95800957770184e-54	1.98810063066365e-52	112.046210501158	down	BUB3
BMP5	0.540651345604564	4.79383513324914	4.25179861065146	0.000485629252088893	0.0316558017858253	0.0345156339519779	up	BMP5			SKAP1	-1.97179	4.46644941992082	-16.6994	5.70355130159733e-54	2.27768048699854e-52	111.906904189455	down	SKAP1
ENO1	0.572149836736665	8.62598317040151	4.24813135839631	0.00048958556835866	0.0316558017858253	0.0270696798821088	up	ENO1			NUP210	-1.07064	2.9729880491197	-16.6923	6.2353674695283e-54	2.47989471930954e-52	111.818251280478	down	NUP210
TGFB1	0.571990510021683	7.35687235581814	4.24812705084563	0.00048959023451965	0.0316558017858253	0.0270609335102643	up	TGFB1			DYSF	1.85878792133092	7.83853647894223	16.6833178616204	6.97006545231546e-54	2.76082592550251e-52	111.707483681851	up	DYSF
CYBA	0.535274901990729	10.6225	4.24689458340106	0.000490927152064613	0.0316558017858253	0.0245584050448002	up	CYBA			ETS1	-1.83033	5.27151469590025	-16.6664	8.60547782431712e-54	3.39480874170632e-52	111.497882479541	down	ETS1
LYPD8	0.413614612830272	4.55591861177461	4.24674042385447	0.000491094635486342	0.0316558017858253	0.0242453788050181	stable	LYPD8			ARHGEF18	-1.375	7.42947888705985	-16.6503	1.05111287359067e-53	4.12985638720465e-52	111.298961291162	down	ARHGEF18
NBEAL2	0.983858657849047	6.79941039630163	4.24296430499187	0.000495215175338602	0.0316912036682858	0.016577503861626	up	NBEAL2			FCRL3	-2.57496	4.01335124578803	-16.6412	1.1760890770367e-53	4.60233412315084e-52	111.187242528811	down	FCRL3
PTPN6	0.631108428261268	9.34534227739852	4.24067555548053	0.00049772964702691	0.0316912036682858	0.0119296030195954	up	PTPN6			MRPS27	-0.791069	2.62889767824439	-16.6335	1.29530700625524e-53	5.04858858758043e-52	111.091227950015	stable	MRPS27
CHAF1A	0.458997111673077	5.90261781975913	4.2394840780861	0.000499043726110569	0.0316912036682858	0.00950990562304099	stable	CHAF1A			PYHIN1	-1.39259	3.20050942015919	-16.6321	1.31686302430926e-53	5.11215669676073e-52	111.074815362191	down	PYHIN1
GLRA2	0.414239155551353	5.37708523415408	4.23900454995264	0.00049957358466208	0.0316912036682858	0.00853604386359663	stable	GLRA2			FAM78A	-1.37252	6.1888886409389	-16.6244	1.44954969327825e-53	5.60492548067591e-52	110.979350588136	down	FAM78A
ADRA1D	0.382531951303745	4.40382643430305	4.23419845390367	0.000504915578198384	0.0317195796412057	-0.0012251	stable	ADRA1D			MATK	-1.67526	2.94682001580299	-16.6145	1.63820315732227e-53	6.30934844464355e-52	110.857686686418	down	MATK
REC114	0.361942801364837	5.88328841068147	4.23328529849593	0.000505937051121662	0.0317195796412057	-0.00307983	stable	REC114			PABPC4	-1.53737	3.89410604245636	-16.6024	1.9045739664419e-53	7.30636564134247e-52	110.707870121219	down	PABPC4
ATG7	0.332145217966004	6.77575332522827	4.23325272461761	0.000505973527368163	0.0317195796412057	-0.00314599	stable	ATG7			PAN2	-1.17004	3.18795660069451	-16.593	2.14076732729681e-53	8.18024974007063e-52	110.591617736189	down	PAN2
LCE1E	0.389275401485898	6.08164147131209	4.22400372376537	0.000516438638444006	0.0322491721647105	-0.0219339	stable	LCE1E			PIK3C2B	-1.0142	2.81500878328055	-16.576	2.64301125083099e-53	1.00599615734755e-51	110.382042373974	down	PIK3C2B
WDR36	-0.500283	5.57340246645483	-4.2184	0.000522880960713191	0.0323198673613405	-0.0333114	down	WDR36			NFATC2	-2.33249	5.69646114080798	-16.5709	2.81390334671395e-53	1.06687448289419e-51	110.319739438625	down	NFATC2
DNTTIP1	0.498321039474481	8.40403442501353	4.21821860687223	0.000523095147006108	0.0323198673613405	-0.0336873	stable	DNTTIP1			BIN1	-1.5055	4.9657452691596	-16.5625	3.12328984726903e-53	1.17958667720114e-51	110.216009426409	down	BIN1
RCVRN	0.51583945371437	4.13536897619554	4.21775179274987	0.000523636034441836	0.0323198673613405	-0.0346357	up	RCVRN			MTA1	-1.03039	2.71437426344763	-16.5526	3.53119168628454e-53	1.32849157494813e-51	110.093948790643	down	MTA1
CACNB1	0.368528307182702	4.71597983262728	4.21437514470901	0.000527565318228409	0.032437150681536	-0.0414967	stable	CACNB1			CDKN2D	1.0861091224453	9.16896873849127	16.5517537569589	3.56856474267378e-53	1.33738826356205e-51	110.083479728694	up	CDKN2D
TMCO4	-0.686947	5.55762478609941	-4.20099	0.000543435614569553	0.0330810981283928	-0.0686977	down	TMCO4			EHBP1	-0.890838	2.60265207245761	-16.5258	4.92228400936477e-53	1.83765269682952e-51	109.763674853156	stable	EHBP1
PHLDB1	0.444174508590406	5.50198981861605	4.19953904816164	0.00054518497089591	0.0330810981283928	-0.0716473	stable	PHLDB1			SH3YL1	-1.65343	2.92270503457294	-16.5236	5.05958718145711e-53	1.8817029578671e-51	109.736317088397	down	SH3YL1
TMEM135	-0.606066	4.82948126742749	-4.19952	0.000545212085256969	0.0330810981283928	-0.071693	down	TMEM135			ATIC	-1.75981	3.50364274928678	-16.5056	6.32158102322863e-53	2.34210971446159e-51	109.514883743411	down	ATIC
PAEP	0.342279318310896	5.46046411996965	4.19682823821384	0.000548467933138946	0.0330810981283928	-0.0771573	stable	PAEP			PRKCH	-2.09554	4.59511629372444	-16.5046	6.39673974681194e-53	2.36097848836877e-51	109.503131076352	down	PRKCH
ZNF460	0.370616758783639	4.47320397718246	4.19541456604752	0.000550187879656943	0.0330810981283928	-0.0800309	stable	ZNF460			FLOT1	1.46012721528277	8.64610998774813	16.4992953227911	6.83183089243718e-53	2.51205132890219e-51	109.437696800933	up	FLOT1
TSSK2	-0.474146	4.82515331292565	-4.1952	0.000550454904425904	0.0330810981283928	-0.0804762	stable	TSSK2			DKC1	-1.44501	4.51756251665898	-16.4943	7.26638157211642e-53	2.66179030220685e-51	109.376377877856	down	DKC1
LIMS2	0.37500590627977	5.94621425885612	4.19277742920005	0.000553410903504448	0.0331290313674232	-0.0853915	stable	LIMS2			S1PR5	-2.35024	3.60316892967456	-16.4694	9.88442203897484e-53	3.60725873961688e-51	109.07040845542	down	S1PR5
RBM15	-0.328879	6.99719402108421	-4.19116	0.000555397247996336	0.0331290313674232	-0.0886798	stable	RBM15			GZMM	-2.30554	3.93420708726309	-16.4627	1.07356331974012e-52	3.90328395057749e-51	108.988265487426	down	GZMM
ARRDC1	0.461708796807856	6.43317997350286	4.18549259055629	0.00056241346114802	0.0334228311892649	-0.100201	stable	ARRDC1			FXN	-0.973903	3.54464056004863	-16.4397	1.42731805738943e-52	5.17018109710133e-51	108.705057834487	stable	FXN
MAP9	-0.343364	4.43988471929156	-4.18144	0.000567487191637158	0.0334360429349416	-0.108444	stable	MAP9			NCL	-1.58896	7.12582711665337	-16.4393	1.43333332864826e-52	5.17274072383282e-51	108.700876036773	down	NCL
MYH11	0.315921372616011	4.79234071954679	4.18129654585766	0.000567665762832371	0.0334360429349416	-0.108733	stable	MYH11			EP400	-0.597328	3.09089539451164	-16.4287	1.6336522904706e-52	5.87391436101311e-51	108.570799094446	stable	EP400
ZNF581	0.482145862579838	6.65029938495695	4.18030784488675	0.000568910526604787	0.0334360429349416	-0.110743	stable	ZNF581			NOL11	-1.39598	3.95612640995387	-16.4245	1.72243740143658e-52	6.17037869102869e-51	108.518175790774	down	NOL11
RPS11	1.16485907938682	9.37402435271405	4.17821174975093	0.000571558593730585	0.0334686288621873	-0.115005	up	RPS11			PTER	-1.0077	2.80401703740025	-16.4146	1.94495712736598e-52	6.94200082382934e-51	108.397362751342	down	PTER
CDKN2D	0.6161552408016	7.65360722387465	4.17382601544046	0.000577139496435445	0.0335986862282469	-0.123923	up	CDKN2D			RASA3	-0.938504	4.33536447493724	-16.4107	2.04103169304015e-52	7.2583258456143e-51	108.349	stable	RASA3
RASGRP4	0.539433444612546	6.52622246176865	4.17316675036082	0.000577983154808451	0.0335986862282469	-0.125264	up	RASGRP4			ENOSF1	-0.667728	2.81670701012012	-16.3853	2.79063862128643e-52	9.88799371847818e-51	108.038374582234	stable	ENOSF1
AKIRIN2	0.371803859691063	8.61925289090133	4.17022085246291	0.000581768216504634	0.0336007726776456	-0.131254	stable	AKIRIN2			GPD1L	-0.763254	2.70618380523379	-16.3821	2.9044813771177e-52	1.02540820792155e-50	107.99861661828	stable	GPD1L
ABHD12	0.535523319942479	5.85301503369993	4.16986833479469	0.000582222821950946	0.0336007726776456	-0.131971	up	ABHD12			RGL4	3.06192748343577	8.7679036908005	16.3656319817206	3.55796338701608e-52	1.25158105570703e-50	107.796832992585	up	RGL4
ATP6AP1	0.48501845886166	9.0427382157773	4.16546807079237	0.000587927597901693	0.0338079517268218	-0.14092	stable	ATP6AP1			CD55	1.48788152827414	9.47525236744229	16.3422685229649	4.74433485030739e-52	1.66290643098544e-50	107.510702506178	up	CD55
ZSCAN1	0.564897343887758	5.52862978052057	4.15946349077135	0.000595803289590817	0.0341380336465907	-0.153133	up	ZSCAN1			ESYT1	-2.29867	6.13875953093017	-16.3411	4.81384864107631e-52	1.68122369744256e-50	107.496239430361	down	ESYT1
NAA25	-0.457763	5.2999351333282	-4.15638	0.00059988713499797	0.034249270500277	-0.159403	stable	NAA25			LETMD1	-1.0238	4.02622299094763	-16.3403	4.85873022516583e-52	1.69083811835771e-50	107.487011883402	down	LETMD1
EXOC2	-0.349564	5.86617329771206	-4.15438	0.000602554634575816	0.0342791401719893	-0.163475	stable	EXOC2			CA4	2.8060102868443	7.29423037254239	16.3312441855138	5.4339442510535e-52	1.88428301716247e-50	107.375759205045	up	CA4
TMEM201	0.360256065166944	5.64205805710197	4.15108377374917	0.00060697224209291	0.0344080080216215	-0.170179	stable	TMEM201			PRPS1	-1.20587	4.57892537819638	-16.3288	5.59936759031687e-52	1.93476020567545e-50	107.345941167502	down	PRPS1
SULT1E1	-0.687548	4.11784724508527	-4.14706	0.000612406528316288	0.0345175343907377	-0.17836	down	SULT1E1			HNRNPA0	-1.51242	5.29324150228928	-16.325	5.86768198468761e-52	2.02030718228961e-50	107.299401132543	down	HNRNPA0
CASKIN2	0.40725160353298	6.16227517872917	4.1464616987994	0.000613222805390311	0.0345175343907377	-0.179582	stable	CASKIN2			ZBTB4	-0.934855	4.54939475619514	-16.3235	5.97630150220057e-52	2.05046062807896e-50	107.281163141703	stable	ZBTB4
MED15	0.57446788004449	7.88607641252936	4.14388299247664	0.000616738196988116	0.0345475525136849	-0.184829	up	MED15			CYP20A1	-0.670968	2.99924064506816	-16.2911	8.90367538310672e-52	3.0441197520348e-50	106.88476896105	stable	CYP20A1
AGPAT1	0.362495986809951	7.21216199998412	4.14290384431123	0.000618078319711865	0.0345475525136849	-0.186821	stable	AGPAT1			PTCD3	-0.972035	3.37080513055237	-16.2891	9.12949653098039e-52	3.11041308384171e-50	106.859865214522	stable	PTCD3
IGIP	-0.507741	6.28685023853058	-4.14129	0.000620297245434374	0.034550772702139	-0.19011	down	IGIP			PWP2	-1.11798	4.31990981888903	-16.2868	9.38809753714944e-52	3.18737360285659e-50	106.832092198107	down	PWP2
TRMT13	-0.656292	6.42878104034613	-4.13888	0.000623611179415395	0.0346147510907448	-0.195	down	TRMT13			ST6GAL1	-2.02909	5.55225	-16.2678	1.1851625898741e-51	4.0098000957407e-50	106.600397980376	down	ST6GAL1
PALM	0.389011290099691	5.80288684912307	4.13211785889761	0.000633036197457751	0.0348999914577812	-0.208768	stable	PALM			ROPN1L	1.92887609041742	7.86039550901372	16.2670413700901	1.19666763709562e-51	4.03471607469195e-50	106.590792325516	up	ROPN1L
TAB1	0.480275390696135	5.74622853248342	4.13206077558327	0.000633116321953994	0.0348999914577812	-0.208884	stable	TAB1			CPA3	-1.55073	2.38523586570574	-16.2635	1.24985578598437e-51	4.19951544090748e-50	106.547552931851	down	CPA3
SLC12A9	0.746383429474617	6.17654226371294	4.12255761034535	0.00064659871455097	0.0354705636488484	-0.228224	up	SLC12A9			RFX5	-1.13297	3.11962993507606	-16.2626	1.26382066346841e-51	4.22984086678895e-50	106.536505087705	down	RFX5
PRB4	0.513726682191376	6.02408618586673	4.11974658021943	0.00065064192198694	0.0354705636488484	-0.233945	up	PRB4			WDR77	-0.598682	3.37295164763716	-16.2624	1.2675631497356e-51	4.22984086678895e-50	106.533565084788	stable	WDR77
LHX3	0.486358302880592	4.69543344998804	4.11881824096113	0.000651982768919683	0.0354705636488484	-0.235834	stable	LHX3			STK39	-1.41527	4.24371914805237	-16.2565	1.36165726307865e-51	4.52832367625882e-50	106.462367423316	down	STK39
C19orf44	0.483674698702896	5.5911000656126	4.11797599805953	0.0006532016689396	0.0354705636488484	-0.237549	stable	C19orf44			ARL4C	-2.21838	4.80357048927806	-16.2513	1.45188904045053e-51	4.81197510549319e-50	106.398570710387	down	ARL4C
EVA1B	0.468464595341786	5.95301739857509	4.11703840516124	0.000654561258376722	0.0354705636488484	-0.239457	stable	EVA1B			ZBTB40	-0.590938	3.4949468567048	-16.231	1.86329964756811e-51	6.15457347996736e-50	106.150512497799	stable	ZBTB40
SRL	0.531389979420222	5.98825444565317	4.11208692400481	0.000661788711434137	0.0355563565942002	-0.249536	up	SRL			ACSS1	-1.02746	4.99238735544701	-16.2219	2.08269075872438e-51	6.85599282196295e-50	106.039837197124	down	ACSS1
ZNF709	-0.315774	3.88150843515715	-4.11085	0.000663600918299533	0.0355563565942002	-0.252045	stable	ZNF709			QDPR	-1.15618	3.23332484632232	-16.2158	2.24436057308825e-51	7.36331630443498e-50	105.965504905173	down	QDPR
S100A4	0.300943699412052	11.8540587665207	4.10881193680095	0.000666613140827143	0.0355563565942002	-0.256202	stable	S100A4			YLPM1	-1.05272	3.46663059316396	-16.2149	2.26926755606691e-51	7.42004800883086e-50	105.954531595612	down	YLPM1
USF2	0.427692424657653	7.37444307964577	4.10840696098369	0.000667212170258917	0.0355563565942002	-0.257026	stable	USF2			CD177	5.27389236972916	7.25529562434476	16.2121845267067	2.34633369284356e-51	7.64637976691227e-50	105.921325848222	up	CD177
KCNG4	0.498722121369174	4.96871503288727	4.10804750868307	0.000667744316316505	0.0355563565942002	-0.257758	stable	KCNG4			AKAP1	-0.942546	3.14517753672974	-16.2064	2.51878003119906e-51	8.18099754133456e-50	105.850811112743	stable	AKAP1
ANLN	0.644424343452862	3.81466540870521	4.1068705209525	0.000669489761970114	0.0355563565942002	-0.260154	up	ANLN			ITGB7	-1.16743	3.29660452566521	-16.1958	2.87001017840692e-51	9.29082364730798e-50	105.721017818045	down	ITGB7
TTK	-0.502523	3.13718050795001	-4.10064	0.000678802825037605	0.0358912069230852	-0.272833	down	TTK			DENND2D	-1.74257	7.01476716971446	-16.1863	3.22109076686474e-51	1.03928173616987e-49	105.606274687774	down	DENND2D
MAP1S	0.413479568673302	5.1671434849028	4.09833613428587	0.000682284166179879	0.0358912069230852	-0.277528	stable	MAP1S			CHD6	-0.894333	2.38295050204863	-16.1814	3.41999818597522e-51	1.09981723842055e-49	105.546698252546	stable	CHD6
TRAPPC1	0.529389393584813	7.92819485908981	4.0976	0.000683399257996296	0.0358912069230852	-0.279027	up	TRAPPC1			METTL2B	-0.583961	2.85877635731671	-16.1745	3.72598929288564e-51	1.19427762071966e-49	105.461497354497	stable	METTL2B
TMEM200B	0.928532636401586	8.54465700692675	4.09669318250781	0.000684775310367883	0.0358912069230852	-0.280873	up	TMEM200B			PEBP1	-1.98576	4.28136700116708	-16.1649	4.18770759542109e-51	1.33786960032076e-49	105.345346648098	down	PEBP1
CALML4	0.429504114182955	5.82445341522865	4.09498625026367	0.000687373159219219	0.0359096317754197	-0.284349	stable	CALML4			RNF220	-0.55106	3.24911347871103	-16.1557	4.6879609411244e-51	1.49279383693844e-49	105.233150328995	stable	RNF220
FAM229B	0.295713247971162	5.32079381819821	4.09018596552716	0.000694732180863375	0.0359762220929238	-0.294122	stable	FAM229B			MPRIP	-1.03065	4.38447271831858	-16.1412	5.59860198329387e-51	1.77696344381809e-49	105.05665117912	down	MPRIP
PEPD	0.640511867145721	6.29129970242181	4.08989572498075	0.000695179663441823	0.0359762220929238	-0.294713	up	PEPD			RRP1B	-2.22864	4.22678923333666	-16.1371	5.88474322624571e-51	1.86171876612137e-49	105.007091584572	down	RRP1B
FAM13B	-0.38802	8.45886015664505	-4.08942	0.000695910054934277	0.0359762220929238	-0.295677	stable	FAM13B			MAK16	-0.887605	3.17523542130424	-16.1301	6.40975291247349e-51	2.02125023880717e-49	104.922125484501	stable	MAK16
ACTL9	0.524652974426648	3.98906439050204	4.08829698493566	0.000697649746578654	0.0359762220929238	-0.297968	up	ACTL9			PRKRA	-0.964606	3.22979511470885	-16.1232	6.97332125708328e-51	2.19187233319418e-49	104.838339492941	stable	PRKRA
RASD1	0.539210484916111	6.61574686747026	4.08426676241371	0.00070391576783499	0.0360030107762816	-0.306175	up	RASD1			TRIM68	-0.906637	3.18814787603117	-16.1174	7.49415465489265e-51	2.348007812131e-49	104.766722422222	stable	TRIM68
BMP7	0.387475977430624	5.24670575817463	4.08421	0.000704001399823304	0.0360030107762816	-0.306286	stable	BMP7			RORA	-2.16393	3.59681130676891	-16.1141	7.79366899974977e-51	2.43402277992185e-49	104.727759674281	down	RORA
NEUROG3	-1.53099	4.8676443298108	-4.08362	0.000704925708305777	0.0360030107762816	-0.307491	down	NEUROG3			HEBP2	1.29217151095846	7.49299301035037	16.1131518972042	7.88920416127428e-51	2.45598739129254e-49	104.715646312521	up	HEBP2
TMEM208	0.437443852046682	7.32581403134811	4.0811944947931	0.000708730400598305	0.0360306046624392	-0.312431	stable	TMEM208			NAA25	-0.668788	2.7518338770212	-16.1061	8.59727681387762e-51	2.66789379854852e-49	104.630191178958	stable	NAA25
BOLA2	0.546060913946087	6.48539298767504	4.07865794436001	0.000712730449830469	0.0360306046624392	-0.317596	up	BOLA2			SLC38A1	-1.81388	4.47205869756453	-16.0709	1.32133970211506e-50	4.08734414520926e-49	104.203	down	SLC38A1
ZNF385C	0.999241098482471	4.79819666751261	4.07768306022952	0.000714273840670363	0.0360306046624392	-0.319582	up	ZNF385C			CNIH4	1.83120888493804	6.48262355555175	16.0671402825136	1.38408922889744e-50	4.26790045771413e-49	104.156756312403	up	CNIH4
ACRV1	0.390107932705589	5.60706990876484	4.0773400011057	0.000714817754949556	0.0360306046624392	-0.32028	stable	ACRV1			DIS3L	-0.966677	2.79929587500873	-16.0614	1.48439197486366e-50	4.56274933850837e-49	104.087197586769	stable	DIS3L
IL7	-0.719573	3.88442450500434	-4.07382	0.000720420791487217	0.0360306046624392	-0.327446	down	IL7			LPIN1	-1.72656	4.38130230454364	-16.0458	1.79683932576843e-50	5.50578691518476e-49	103.897277990566	down	LPIN1
FKBP14	-0.468296	4.84098556001531	-4.07281	0.000722040023985202	0.0360306046624392	-0.329507	stable	FKBP14			PGS1	1.67438434474157	5.49680674480299	16.0249326575995	2.31633077421124e-50	7.05676451279057e-49	103.644792718473	up	PGS1
ABHD16A	0.418487562837858	7.51284920668665	4.07258519367374	0.000722399456850359	0.0360306046624392	-0.329963	stable	ABHD16A			DHX30	-0.767158	3.20591276499813	-16.0249	2.31749245083434e-50	7.05676451279057e-49	103.644294232372	stable	DHX30
EIF4EBP1	0.488746950553286	5.83972441142145	4.06893420453133	0.000728275927094794	0.0360306046624392	-0.337399	stable	EIF4EBP1			PGRMC2	-0.833107	3.34604533300623	-16.024	2.34292740847235e-50	7.11198899319458e-49	103.633442040446	stable	PGRMC2
PRIM2	-0.632349	3.90086542645289	-4.06491	0.000734807660925352	0.0360306046624392	-0.345593	down	PRIM2			BMS1	-0.76707	3.45761838005486	-15.9829	3.86584656914626e-50	1.16983878788078e-48	103.135567094868	stable	BMS1
ACTG2	0.397816688518998	5.93263569028954	4.06407499058807	0.00073617173239207	0.0360306046624392	-0.347296	stable	ACTG2			TAF15	-1.21519	5.26486073216625	-15.9791	4.04969170549007e-50	1.22167789406487e-48	103.089376900598	down	TAF15
MSH3	-0.319615	5.55980232209254	-4.06301	0.000737911308700021	0.0360306046624392	-0.349462	stable	MSH3			CAMK2D	-1.02562	3.03992426351829	-15.9599	5.11726761588063e-50	1.53897085336855e-48	102.856757158747	down	CAMK2D
UBE2O	0.406489477358408	6.1260572116559	4.06146668945814	0.00074044543955783	0.0360306046624392	-0.352608	stable	UBE2O			LIN7A	2.05808302201629	5.15986361303741	15.9569158508636	5.30342677064673e-50	1.59004893702098e-48	102.821232479898	up	LIN7A
LIMD2	0.447348591193245	6.83400539766485	4.06123901457234	0.000740819666967852	0.0360306046624392	-0.353072	stable	LIMD2			BBS2	-0.892973	3.13894138181671	-15.953	5.55983247266241e-50	1.66181004949762e-48	102.774292397449	stable	BBS2
ZNF420	-0.545763	5.78141232297492	-4.06018	0.000742561210038867	0.0360306046624392	-0.355227	down	ZNF420			NFATC3	-1.60841	5.3502459180054	-15.9495	5.80091165632766e-50	1.72856523483965e-48	102.732092328393	down	NFATC3
TMEM222	0.336270570479299	6.86624588224641	4.05996405049952	0.000742918831987457	0.0360306046624392	-0.355669	stable	TMEM222			NUP43	-0.961375	3.97344251972444	-15.9353	6.89639209529773e-50	2.04873306635918e-48	102.560116373449	stable	NUP43
ECE1	0.405584349979486	6.8426559851624	4.05853642591178	0.00074527644258877	0.0360306046624392	-0.358577	stable	ECE1			KIF21A	-1.03917	2.51152022050249	-15.9242	7.89691473364132e-50	2.33883091685717e-48	102.425432197741	down	KIF21A
LMAN1L	0.353749546452453	5.75063651452363	4.05599697496624	0.000749488752042267	0.0360306046624392	-0.363749	stable	LMAN1L			TGFBR3	-2.17132	3.83322361587406	-15.9231	8.00144531704057e-50	2.36260858088616e-48	102.412358823926	down	TGFBR3
MARK4	0.334504610527031	6.75807191078155	4.05536608355733	0.000750538948301525	0.0360306046624392	-0.365034	stable	MARK4			TIAM1	-2.26163	3.97422928301746	-15.9155	8.77242460380144e-50	2.58243218548161e-48	102.320904299501	down	TIAM1
OTOP2	0.386429282893965	5.40644099743435	4.05442402898754	0.000752109868065069	0.0360306046624392	-0.366953	stable	OTOP2			WDR54	-1.56172	3.42649093700499	-15.8957	1.11666275010204e-49	3.27733790270912e-48	102.080996603315	down	WDR54
ZNF821	0.467498077131801	5.68804685315776	4.05324256566249	0.000754084685735727	0.0360306046624392	-0.36936	stable	ZNF821			ZNF512	-1.06789	5.25988514750998	-15.8788	1.36962392534371e-49	4.00769235091565e-48	101.877998407625	down	ZNF512
CST3	0.69308439081648	7.58090075708945	4.05037529386609	0.000758899035907663	0.0360306046624392	-0.3752	up	CST3			NDUFB3	1.81097040713251	6.20318452928595	15.8721966645095	1.48442853946444e-49	4.3306202660304e-48	101.797975560602	up	NDUFB3
CFP	0.664955673560291	9.37987196606816	4.04993151253505	0.000759646931813576	0.0360306046624392	-0.376104	up	CFP			MAGED1	-1.43833	3.78311466673109	-15.8606	1.70966407020228e-49	4.97282588061224e-48	101.657535358805	down	MAGED1
PGLS	0.395770547743604	7.44416253268876	4.04905364690652	0.000761128564279371	0.0360306046624392	-0.377893	stable	PGLS			PGLYRP1	2.76573146784204	6.62188448205486	15.8431113093325	2.1122223076831e-49	6.12544469228099e-48	101.447330408201	up	PGLYRP1
UTS2R	0.563086826871692	7.09496317796043	4.04868583597853	0.000761750206447146	0.0360306046624392	-0.378642	up	UTS2R			GAR1	-1.21479	3.50329207052494	-15.8364	2.29193275852083e-49	6.62688213620978e-48	101.366154340109	down	GAR1
ZNF630	0.385470077251003	5.12995247556416	4.04864863426821	0.000761813109965248	0.0360306046624392	-0.378718	stable	ZNF630			USP11	-1.73994	4.34732320977182	-15.8358	2.30807270569102e-49	6.65380486516369e-48	101.359178107049	down	USP11
INTS7	-0.431116	4.7913421340053	-4.04667	0.000765161578739602	0.0360822212322456	-0.382743	stable	INTS7			ATP8B2	-1.25854	4.13179155355237	-15.8259	2.60180142369652e-49	7.47420048894534e-48	101.240089698227	down	ATP8B2
SH3RF3	0.360553392531813	6.16833575195786	4.0448283231045	0.00076830066080079	0.0360873985714905	-0.3865	stable	SH3RF3			CDC25B	-0.939603	3.50464596058354	-15.8257	2.60799278144645e-49	7.47420048894534e-48	101.237726831654	stable	CDC25B
TMEM54	0.455297142789372	5.83295853585614	4.04340093201309	0.000770738842013298	0.0360873985714905	-0.389408	stable	TMEM54			ILF3	-0.836577	4.12186561507556	-15.8253	2.62037950435998e-49	7.48767680072834e-48	101.233016360554	stable	ILF3
TAF10	0.421871008449612	7.88199648336318	4.04263889855383	0.000772043682687961	0.0360873985714905	-0.39096	stable	TAF10			NCOA5	-1.07597	4.12178026455112	-15.8247	2.64108728356048e-49	7.52478201491618e-48	101.225191034231	down	NCOA5
CCZ1	0.357123768132765	5.6421219524352	4.04015955165174	0.000776304484864169	0.0361807682071096	-0.396011	stable	CCZ1			PPIH	-1.33782	3.79263899455424	-15.822	2.72784053290924e-49	7.74929392206054e-48	101.193061145462	down	PPIH
ZNF250	-0.346078	4.71906993372603	-4.03532	0.000784691272562913	0.0364653333813684	-0.405873	stable	ZNF250			METAP1	-1.51154	5.05909946527556	-15.8071	3.26842882506862e-49	9.25801467193855e-48	101.01332393706	down	METAP1
SHKBP1	0.964893862662992	7.15397929718543	4.0319237012405	0.000790628286745785	0.0366197311937402	-0.41279	up	SHKBP1			TGS1	-0.852472	3.47300021911222	-15.8063	3.29992942321907e-49	9.32014849270917e-48	101.003788608874	stable	TGS1
CD151	0.450703923920154	7.06901518810307	4.03080449045667	0.000792595207871519	0.0366197311937402	-0.41507	stable	CD151			RBBP7	-1.54876	3.72272942501247	-15.7993	3.59099263187354e-49	1.01128994812069e-47	100.919757881761	down	RBBP7
GRN	0.525229743893856	8.93480694703468	4.02925700846297	0.000795322881119326	0.0366398604541025	-0.418223	up	GRN			CEP78	-1.3697	3.04432743906234	-15.7941	3.82555794149516e-49	1.07424312916222e-47	100.856854311071	down	CEP78
EYA1	0.438786477684222	4.2586321251491	4.02567394706677	0.000801674826869728	0.0368263614435042	-0.425523	stable	EYA1			MRI1	-1.32057	4.34276496784289	-15.7835	4.3487793066348e-49	1.21765820585774e-47	100.729417673411	down	MRI1
PBK	-0.444119	3.58614976231426	-4.02204	0.000808174237274262	0.0370185483010497	-0.432934	stable	PBK			CD74	-2.18249	6.81603250331771	-15.7825	4.40240700519144e-49	1.22914194437208e-47	100.717233561432	down	CD74
CSRNP2	0.539131560323576	5.90901825078497	4.01512569898463	0.000820671844697504	0.037449357442415	-0.447016	up	CSRNP2			LCMT2	-0.658981	2.88631682274875	-15.767	5.3099451052944e-49	1.47828871731396e-47	100.530907322303	stable	LCMT2
CACNG4	0.352143859389145	7.5170760267544	4.01425239257805	0.000822264760558468	0.037449357442415	-0.448796	stable	CACNG4			ITGA4	-1.50832	3.60040026012968	-15.753	6.28614092143756e-49	1.74507570195121e-47	100.363136363495	down	ITGA4
NMB	0.390597203286807	5.77712510014447	4.01273555272624	0.000825038869138175	0.0374689527330763	-0.451886	stable	NMB			DBP	-0.741368	2.62861649561222	-15.7496	6.55282487342254e-49	1.81394106723378e-47	100.321832567366	stable	DBP
S100A11	0.422103578083714	11.5040743035784	4.00998797488806	0.000830087796737231	0.0374997844788977	-0.457485	stable	S100A11			WDR33	-0.628985	3.39990553001372	-15.726	8.70768588626957e-49	2.4036173165952e-47	100.039201326238	stable	WDR33
PDIK1L	-0.357768	6.05734614336324	-4.00981	0.000830409339767909	0.0374997844788977	-0.457841	stable	PDIK1L			NACA	-0.869262	9.63794803950249	-15.7228	9.05589610716212e-49	2.49267377593751e-47	100.000223060435	stable	NACA
CEBPA	0.745625415028446	6.83836675750604	4.00347894544175	0.000842172905989771	0.0376751426921006	-0.470749	up	CEBPA			RNMT	-1.00559	2.98033637705486	-15.7199	9.37753916378767e-49	2.57393638343513e-47	99.9655280241165	down	RNMT
IQCA1	0.262830504375176	4.86263099799053	4.00329048766023	0.000842525428954718	0.0376751426921006	-0.471133	stable	IQCA1			QSOX1	1.38107505169355	5.9880983495212	15.7147588748573	9.97649069791612e-49	2.73064397080041e-47	99.903980069071	up	QSOX1
XPNPEP2	-0.397414	5.14401447579927	-4.00025	0.000848230051928693	0.0376751426921006	-0.477326	stable	XPNPEP2			HNRNPR	-1.4647	6.6665901572687	-15.6891	1.35980775806197e-48	3.71147529259267e-47	99.5961160326587	down	HNRNPR
APOLD1	-0.372863	4.43475845012872	-4.00013	0.000848460154313597	0.0376751426921006	-0.477574	stable	APOLD1			IPO5	-1.26862	3.35933463665212	-15.6885	1.36995853182875e-48	3.72873629445234e-47	99.5887229553518	down	IPO5
MET	0.354549898885959	4.82331465812689	4.00001135794756	0.000848683033128011	0.0376751426921006	-0.477816	stable	MET			AUTS2	-1.75582	2.8470887675985	-15.6818	1.48438683225863e-48	4.02893183663735e-47	99.5089770009127	down	AUTS2
BSND	0.283782445399448	5.45756291146627	3.99756654295605	0.000853303330961126	0.0376751426921006	-0.482798	stable	BSND			NFE2	1.22418815100488	9.43009632565835	15.6682520624542	1.74812815235745e-48	4.73160019904751e-47	99.3464029554371	up	NFE2
TTR	0.65954347977061	5.78399390042362	3.99696795208267	0.000854438412262801	0.0376751426921006	-0.484018	up	TTR			AGK	-1.06384	3.3949022907581	-15.6629	1.8656590978128e-48	5.035729154872e-47	99.2817	down	AGK
SPATA24	0.343551694040756	7.27739291438564	3.9969612359508	0.000854451156360905	0.0376751426921006	-0.484031	stable	SPATA24			UBQLN4	-0.743661	2.67817747858479	-15.6625	1.87306904930803e-48	5.04176376145234e-47	99.2777798713943	stable	UBQLN4
GALNT2	0.383319889145682	5.79787214496494	3.9964070691297	0.000855503365271644	0.0376751426921006	-0.485161	stable	GALNT2			ATXN7L3B	-0.654648	3.49952365832668	-15.6556	2.03619317419996e-48	5.46574828909212e-47	99.1947718860838	stable	ATXN7L3B
FAM114A2	-0.374661	6.76409028811159	-3.99045	0.000866902223344316	0.0380722498417094	-0.497307	stable	FAM114A2			HABP4	-0.799851	2.66376556469576	-15.6446	2.32423552892404e-48	6.22179972358127e-47	99.063248590845	stable	HABP4
ERVV-1	0.345867495471293	6.61121583662455	3.98568242299137	0.00087612460548735	0.0381965843492867	-0.507017	stable	ERVV-1			TC2N	-1.09866	2.62441549463591	-15.6407	2.43660715184902e-48	6.50473975003202e-47	99.0163138140267	down	TC2N
COPE	0.820600857479088	6.90258973731771	3.98484101572346	0.000877763407736612	0.0381965843492867	-0.508732	up	COPE			FNBP4	-1.23339	4.57867419461845	-15.6382	2.51132266325167e-48	6.68588197560773e-47	98.9862903403686	down	FNBP4
NFATC1	0.390882129819855	6.51553152985037	3.9841262169391	0.000879158032411028	0.0381965843492867	-0.510189	stable	NFATC1			GORASP2	-1.06607	4.48382040789734	-15.6357	2.58818907711526e-48	6.87174778403572e-47	98.9563207265458	down	GORASP2
TRAF6	0.301642786778573	6.73175069840542	3.98364239905904	0.000880103258283234	0.0381965843492867	-0.511175	stable	TRAF6			HSPA9	-1.39472	4.1786565521803	-15.6295	2.78729186317059e-48	7.38026410726473e-47	98.8826494535589	down	HSPA9
MAP7D1	0.393474555879899	8.11623109259919	3.98283639597042	0.000881680196727561	0.0381965843492867	-0.512817	stable	MAP7D1			HLA-DOA	-1.15632	3.25999426355985	-15.6254	2.92952095496132e-48	7.73584070058078e-47	98.8331770964543	down	HLA-DOA
VIM	0.42200393063643	10.6629300031203	3.97913709420294	0.000888954302512015	0.038407631026911	-0.520357	stable	VIM			CXCR3	-0.927401	3.03683772026309	-15.6163	3.26852221092017e-48	8.60769741167732e-47	98.7243297995747	stable	CXCR3
RNPEPL1	0.401555910314696	6.56610970071132	3.97531983020978	0.000896523504977914	0.0386302553923907	-0.528137	stable	RNPEPL1			KIF1B	1.53138181995797	4.73780901798691	15.6121453428563	3.43516301909396e-48	9.02216400486566e-47	98.6748994901321	up	KIF1B
EFNB1	1.19864455267865	5.18598493276541	3.96951176893002	0.000908164474310856	0.0388308670061026	-0.539975	up	EFNB1			QRICH1	-0.858074	5.02428175941147	-15.609	3.56744156717015e-48	9.34439533078117e-47	98.6373402394901	stable	QRICH1
RPIA	-0.546699	7.78462255735962	-3.96874	0.000909716589700944	0.0388308670061026	-0.541542	down	RPIA			TLR5	2.60461818776164	7.53488423931795	15.6034563713833	3.81356571181287e-48	9.96230141981356e-47	98.5710218030243	up	TLR5
TSEN34	0.385275892304774	10.0988173766216	3.96841109003827	0.000910387574627806	0.0388308670061026	-0.542218	stable	TSEN34			LILRA6	1.96998181060777	9.31858	15.6008571194812	3.93463955545162e-48	1.02511036974119e-46	98.5399534331873	up	LILRA6
DEF6	0.457873440903422	7.4837993316395	3.96783206413368	0.000911559255056258	0.0388308670061026	-0.543398	stable	DEF6			G3BP1	-1.07315	4.0107713003882	-15.6003	3.96213141754447e-48	1.02952022753476e-46	98.5330320964195	down	G3BP1
HHIPL2	0.488041385881109	5.74418517833091	3.96661641136293	0.00091402409822269	0.0388308670061026	-0.545876	stable	HHIPL2			ZNF146	-1.42009	3.67835147883998	-15.5987	4.03706824265554e-48	1.04620194033073e-46	98.5144071567715	down	ZNF146
ZNF382	-0.467728	4.43296581000353	-3.96577	0.000915753588220986	0.0388308670061026	-0.547611	stable	ZNF382			HMGN3	-1.29255	4.12210060707606	-15.5974	4.10110630388613e-48	1.05997824469672e-46	98.4987629591546	down	HMGN3
RELB	0.472595778243844	5.76417610142976	3.96359773460471	0.000920173686263702	0.0389150702344221	-0.552029	stable	RELB			VEGFB	-1.22373	4.02675254354115	-15.5937	4.28624317920367e-48	1.10489824175028e-46	98.4548723672274	down	VEGFB
LRFN4	0.833230018085102	5.54375132047251	3.9590825871083	0.000929449409657182	0.0391411555462366	-0.561232	up	LRFN4			TBX21	-2.15174	4.83755405393017	-15.5894	4.51595170718285e-48	1.16104046002084e-46	98.4029784178914	down	TBX21
SIAH2	0.484004622439952	7.27424679351477	3.95784860927865	0.000932000719636727	0.0391411555462366	-0.563747	stable	SIAH2			EIF3D	-0.980164	7.78581541884788	-15.5813	4.97976299539074e-48	1.27691606913388e-46	98.3057954384512	stable	EIF3D
BPIFA1	0.282969103568466	5.2962917554238	3.95640209556528	0.000935000402783879	0.0391411555462366	-0.566695	stable	BPIFA1			BTN3A3	-1.87648	3.66660029700707	-15.55	7.24556440304623e-48	1.85303883315702e-46	97.9330290181808	down	BTN3A3
DMRTB1	0.321263608307811	4.75430229271868	3.95560240945228	0.00093666289267212	0.0391411555462366	-0.568325	stable	DMRTB1			RUNX3	-1.71169	4.55107268443984	-15.541	8.0766453640279e-48	2.06017885934785e-46	97.8250916432075	down	RUNX3
RNF123	0.476559422633468	5.73235226582338	3.95369371223876	0.000940642929696121	0.0391411555462366	-0.572216	stable	RNF123			NOB1	-1.55451	4.51724879803741	-15.5261	9.65787546902555e-48	2.45708455796828e-46	97.6473653454676	down	NOB1
SLC38A6	-0.404023	5.48246335432387	-3.95298	0.000942143789024393	0.0391411555462366	-0.573679	stable	SLC38A6			HMG20A	-1.12359	2.91075152756484	-15.5083	1.19591308950788e-47	3.03462946462624e-46	97.434925394225	down	HMG20A
CD14	0.628428591403496	10.4518858965231	3.9527300147526	0.000942658881852939	0.0391411555462366	-0.57418	up	CD14			BMX	2.90781955434085	5.87733400904364	15.5049178764499	1.2447391176267e-47	3.15032154861158e-46	97.3951495250062	up	BMX
ZFP1	-0.425165	4.44021741407154	-3.94876	0.000951005925033631	0.0393796380455202	-0.582269	stable	ZFP1			GPATCH1	-1.1405	3.6519298621596	-15.4927	1.44026240635437e-47	3.63572976360543e-46	97.2501260959534	down	GPATCH1
RHOU	-0.452963	6.25181915675225	-3.94703	0.000954676756258554	0.0393796380455202	-0.585804	stable	RHOU			PLSCR3	-1.1378	4.2858505415985	-15.4878	1.52752833380429e-47	3.84605583581112e-46	97.1916538437028	down	PLSCR3
OR6A2	0.474187161541192	4.25549966914762	3.94650180001444	0.000955792541077307	0.0393796380455202	-0.586875	stable	OR6A2			ID3	-1.23138	3.26794990134497	-15.4852	1.57634745561366e-47	3.9587447442009e-46	97.1603834093351	down	ID3
CLRN1	0.309989654868387	3.82954581630159	3.94182956723757	0.000965765364276639	0.0396882393658775	-0.596399	stable	CLRN1			VNN1	2.73110337706674	5.8673354442995	15.4724984602684	1.83537442447921e-47	4.59740061494228e-46	97.0091600294872	up	VNN1
EFHD2	0.340561769958292	10.2277267020754	3.93804624195577	0.000973917222392546	0.0397840447729744	-0.604111	stable	EFHD2			MBLAC2	-0.712132	2.4483009603404	-15.4718	1.85065151875179e-47	4.62378164069677e-46	97.0009206478279	stable	MBLAC2
DRP2	0.369912965964965	4.88579562938148	3.93771528266853	0.00097463360693018	0.0397840447729744	-0.604786	stable	DRP2			MAP3K14	-0.820445	2.74566532800623	-15.465	2.00780603775578e-47	5.00359642759393e-46	96.9199061904412	stable	MAP3K14
OR2W1	0.419254164050811	4.04357522456084	3.9372864115777	0.000975562714312897	0.0397840447729744	-0.60566	stable	OR2W1			TXLNG	-0.956249	2.60996551504052	-15.4589	2.16018452409648e-47	5.36960153132552e-46	96.8471954841591	stable	TXLNG
POLR3H	0.338271717753071	5.89210139223652	3.93257544823207	0.000985827188294006	0.040066842483941	-0.615263	stable	POLR3H			SUN2	-0.855552	4.58660309625021	-15.4559	2.23821669445003e-47	5.54941055234632e-46	96.8119233783932	stable	SUN2
GSTM5	1.15327842791478	5.9049103485957	3.93180777167372	0.00098751006747609	0.040066842483941	-0.616827	up	GSTM5			APOL3	-1.72569	4.19539618779177	-15.427	3.1636470362225e-47	7.82400424389645e-46	96.4679634447779	down	APOL3
PI16	0.353504734932407	6.42948591636275	3.92839646593222	0.000995023134421651	0.0401267175635562	-0.623781	stable	PI16			MALT1	-0.981703	3.17501404723254	-15.4163	3.59295115047757e-47	8.86321924310215e-46	96.3414832297898	stable	MALT1
CMYA5	0.509448558322379	5.52417120238983	3.92791478175676	0.000996088602814623	0.0401267175635562	-0.624763	up	CMYA5			SMAD7	-0.844934	2.79022697264214	-15.4129	3.74322834681805e-47	9.21061035641289e-46	96.3007562015992	stable	SMAD7
COTL1	0.321068753381242	9.95572578929181	3.92664630517671	0.000998899902201166	0.0401267175635562	-0.627349	stable	COTL1			UBIAD1	-0.781364	3.21607183679426	-15.412	3.78315632930391e-47	9.28540938859882e-46	96.2902100636925	stable	UBIAD1
CCDC116	0.402998968816121	5.58494929557327	3.92587057644621	0.00100062305161183	0.0401267175635562	-0.62893	stable	CCDC116			WDR75	-1.05021	3.00393936796072	-15.411	3.8288970810577e-47	9.37406360749402e-46	96.2782645471525	down	WDR75
KRT12	0.541270421920844	2.6589215279002	3.9254599636733	0.0010015363635593	0.0401267175635562	-0.629767	up	KRT12			CD59	2.01551120994463	7.16065751668163	15.4055411819499	4.08734215343177e-47	9.98171978522284e-46	96.2133411358833	up	CD59
COG6	-0.695534	5.0921278211638	-3.92164	0.00101008053808427	0.0403678687045378	-0.63756	down	COG6			PGD	1.77074647201437	9.06471654402369	15.4052666628766	4.10076554867979e-47	9.98946487658398e-46	96.2100821964788	up	PGD
CD37	0.559994386142124	8.29061337338098	3.91976671581299	0.00101428609697404	0.040434856723758	-0.641372	up	CD37			UBAP2	-1.24367	4.43189387881484	-15.3928	4.75970972849152e-47	1.15657385522248e-45	96.0619702699927	down	UBAP2
PDLIM7	0.380940048975678	6.04811900351402	3.90675188763767	0.00104404635160101	0.0415177238226214	-0.667902	stable	PDLIM7			MYBL1	-2.38899	3.19537391649501	-15.3662	6.53863891152408e-47	1.584887998853e-45	95.7463508458866	down	MYBL1
SLC44A2	0.568098084067252	7.69627738943573	3.90217043889156	0.00105472936558322	0.0416485053794434	-0.677241	up	SLC44A2			AQP3	-0.829905	2.7966420034921	-15.3558	7.39670764648288e-47	1.78842479670792e-45	95.6237925867145	stable	AQP3
PKM	0.532699113866351	6.74612960053786	3.89995860827228	0.00105992603189541	0.0416485053794434	-0.68175	up	PKM			PPP3CC	-1.63639	3.47553726749501	-15.3444	8.47631676971554e-47	2.04438689614129e-45	95.4883783607776	down	PPP3CC
TUBA4A	0.510567460267835	9.6344228659067	3.89968802053932	0.00106056353223968	0.0416485053794434	-0.682301	up	TUBA4A			ELP3	-0.715351	3.16282299488986	-15.3346	9.52764998367103e-47	2.29228201088619e-45	95.3721663885266	stable	ELP3
TKT	0.628624982726546	10.1594488476574	3.8963701122887	0.00106841176674814	0.0416485053794434	-0.689064	up	TKT			PWP1	-1.06132	3.88092959713186	-15.3306	9.99426891861935e-47	2.39862454046864e-45	95.3246432019017	down	PWP1
PKMYT1	0.287243709407807	6.56617036246247	3.89619524995278	0.00106882699881225	0.0416485053794434	-0.689421	stable	PKMYT1			AARS2	-0.758453	2.55376565875312	-15.3044	1.36444021510224e-46	3.26661067713913e-45	95.0152194943133	stable	AARS2
TCEANC2	0.283549370217605	5.44539054983065	3.89552968218072	0.00107040895000609	0.0416485053794434	-0.690778	stable	TCEANC2			BCL11A	-1.08083	3.35895136307007	-15.3025	1.39650054571384e-46	3.33517189152835e-45	94.9921356735266	down	BCL11A
PRAF2	0.377230580866939	6.71549349522082	3.89539456268517	0.00107073039429692	0.0416485053794434	-0.691053	stable	PRAF2			NUDCD3	-0.767767	3.64097506316022	-15.2984	1.46598026832548e-46	3.4925456563725e-45	94.9438767674124	stable	NUDCD3
THEMIS	-1.20851	6.99708383115192	-3.89448	0.00107291520761149	0.0416485053794434	-0.692923	down	THEMIS			REPS1	-1.43677	4.2776171518217	-15.2849	1.72052529973941e-46	4.08897524894166e-45	94.7847470769497	down	REPS1
PSMD4	0.285087688576553	8.80232530080865	3.89287527014126	0.00107674143435591	0.0416485053794434	-0.696188	stable	PSMD4			LTBP3	-0.630342	2.54631420894098	-15.2844	1.7308936145683e-46	4.10360763512251e-45	94.7787755503332	stable	LTBP3
ACTR3C	0.329541047962172	5.5944708364397	3.8911516985447	0.00108087333965998	0.0416485053794434	-0.699702	stable	ACTR3C			PURA	-1.46652	5.04194209198587	-15.2694	2.06898866182636e-46	4.89325862156215e-45	94.601442089498	down	PURA
ROPN1L	0.510787177535517	6.44881102556173	3.89093337862837	0.00108139784811256	0.0416485053794434	-0.700147	up	ROPN1L			CACNA2D3	-1.61847	3.13826714136908	-15.2689	2.08201634604128e-46	4.91214704015162e-45	94.5952035075612	down	CACNA2D3
TAGLN3	0.417064768455546	5.07850560974254	3.88983359077566	0.00108404394098802	0.0416485053794434	-0.702388	stable	TAGLN3			RDH13	-1.10557	3.27787847780549	-15.2391	2.96632142669065e-46	6.98160289412408e-45	94.2433812533524	down	RDH13
CKAP2	-0.366065	5.19095547757022	-3.88973	0.00108428765468972	0.0416485053794434	-0.702595	stable	CKAP2			SEH1L	-0.875842	2.66597951984414	-15.2386	2.98436388060338e-46	7.0071425668914e-45	94.2373543474889	stable	SEH1L
RHBDD2	0.445520231193652	6.50248647071673	3.88906366635447	0.0010859002388269	0.0416485053794434	-0.703958	stable	RHBDD2			ELP2	-1.28741	3.56686631295761	-15.2377	3.0158784879616e-46	7.06411538141774e-45	94.2269140849964	down	ELP2
CORO1A	0.606052562703232	11.1736895257162	3.88885048496588	0.00108641478438808	0.0416485053794434	-0.704392	up	CORO1A			NONO	-0.866486	6.86193777644805	-15.233	3.19080433058412e-46	7.45592263722103e-45	94.1708773008615	stable	NONO
ZNF175	-0.387291	4.39787578501431	-3.88423	0.00109761682185742	0.0419772787421357	-0.713802	stable	ZNF175			METTL13	-0.953645	3.88594058308541	-15.2017	4.62217055677384e-46	1.07747439964604e-44	93.8025571576117	stable	METTL13
OR1A2	0.354676257329817	4.46024243439642	3.88228421049354	0.00110238361372372	0.0419822557346917	-0.717777	stable	OR1A2			EEF2K	-0.90595	3.06097466104364	-15.1995	4.74872951912443e-46	1.10433461657156e-44	93.775710218364	stable	EEF2K
PARPBP	-0.460637	3.52693034188869	-3.88154	0.00110420731133451	0.0419822557346917	-0.719293	stable	PARPBP			PPRC1	-0.950557	2.79636	-15.1854	5.60914357020006e-46	1.30132130828642e-44	93.6102117540055	stable	PPRC1
SPRR3	0.381430821870214	4.65431354532852	3.88096279290589	0.00110562552635463	0.0419822557346917	-0.72047	stable	SPRR3			DCAF4	-0.696606	2.25519691305611	-15.1835	5.73429678887781e-46	1.32719686248991e-44	93.5882802522436	stable	DCAF4
HMOX2	0.357943457364073	7.07512689074764	3.87972231668494	0.00110867754601452	0.041998386849735	-0.722999	stable	HMOX2			HLA-DMB	-1.86694	4.35807530120598	-15.1756	6.30135912619739e-46	1.4549868086651e-44	93.4945596163589	down	HLA-DMB
OOSP2	0.400429265902541	4.09753125826864	3.87524540523258	0.00111976268217433	0.0422638830078401	-0.732124	stable	OOSP2			RNPS1	-0.765972	6.05144900170542	-15.1714	6.62385860962176e-46	1.52583636624479e-44	93.4449538011017	stable	RNPS1
ZBTB45	0.376453490851393	5.1021492391935	3.87475898600371	0.00112097375174054	0.0422638830078401	-0.733116	stable	ZBTB45			ZNF789	-0.923543	2.5779972170212	-15.1701	6.72545112216406e-46	1.54558480505582e-44	93.4298264807395	stable	ZNF789
HDAC5	0.468015983773044	6.26372229830279	3.87333312788479	0.00112453136336799	0.0422982549995309	-0.736022	stable	HDAC5			NFX1	-1.03467	3.84838237433292	-15.1681	6.88571906901278e-46	1.57869286137554e-44	93.4064207784516	down	NFX1
TENM3	0.314320849900778	4.41621581401279	3.87126892706423	0.00112970171590659	0.0423929850480814	-0.74023	stable	TENM3			RSAD1	-0.724676	2.99549562389027	-15.156	7.94826648715869e-46	1.81802602466841e-44	93.2637996600836	stable	RSAD1
RALY	0.522388911627631	7.32596795940866	3.86937458223283	0.0011344675529389	0.0424193782961874	-0.744091	up	RALY			NT5DC1	-0.843057	2.66731668429863	-15.1543	8.1107493825728e-46	1.85084641648219e-44	93.2436878530309	stable	NT5DC1
DHRSX	0.40651021296573	6.19739494008117	3.8688811990512	0.00113571211752585	0.0424193782961874	-0.745097	stable	DHRSX			TRIM44	-1.13202	4.39277446713716	-15.1536	8.17600006345048e-46	1.86137721070704e-44	93.2357244212507	down	TRIM44
ZNF70	0.3357556431454	5.89171307549134	3.86558167834797	0.00114407039454945	0.0426137163289111	-0.751822	stable	ZNF70			MCCC1	-1.06065	3.52875414010349	-15.1456	8.98279551564639e-46	2.04028810033703e-44	93.1421960386506	down	MCCC1
CES3	0.386657970898285	5.65643785110249	3.86243853572783	0.001152089784587	0.0426137163289111	-0.758229	stable	CES3			EIF5B	-1.13918	3.51943394631795	-15.1433	9.2393871739499e-46	2.09368810751088e-44	93.1142051803851	down	EIF5B
CEP97	0.369777158822159	5.46448990622697	3.86188410576141	0.00115351017818399	0.0426137163289111	-0.759359	stable	CEP97			LDHB	-2.13226	7.9399275286783	-15.1106	1.35880984563211e-45	3.071982166088e-44	92.7308666069856	down	LDHB
EXOG	-0.290779	5.12581298808839	-3.8614	0.00115475841775669	0.0426137163289111	-0.760351	stable	EXOG			LANCL1	-1.27434	4.22954552101995	-15.0958	1.6184944817163e-45	3.6506042198712e-44	92.5570605592225	down	LANCL1
CYP4A11	0.339020678139833	5.34081645505979	3.86062060980786	0.00115675367781738	0.0426137163289111	-0.761934	stable	CYP4A11			GPR68	-0.958988	3.46837801564214	-15.0889	1.75692427834779e-45	3.9536882605591e-44	92.4754999930965	stable	GPR68
SGSM3	0.377729649583695	6.45964058228317	3.86056005691884	0.00115690935110393	0.0426137163289111	-0.762057	stable	SGSM3			TSEN54	-1.26382	3.71498912631297	-15.0746	2.07914951843488e-45	4.66802601558283e-44	92.3081484893279	down	TSEN54
ACAA1	0.354238247038618	8.55214484961335	3.85747395628009	0.00116487112056862	0.0426220106631987	-0.768347	stable	ACAA1			ZC3H14	-0.612284	3.23893588294825	-15.0711	2.16671957918883e-45	4.85345185738298e-44	92.267148735708	stable	ZC3H14
LIG3	0.452783744727463	6.47504821970814	3.85718100468139	0.00116562974382587	0.0426220106631987	-0.768945	stable	LIG3			IK	-0.714017	7.61940058686783	-15.0534	2.672138371771e-45	5.97186153544419e-44	92.058784213789	stable	IK
SLC25A16	0.61258933688001	8.30062613004627	3.85706943656737	0.001165918788976	0.0426220106631987	-0.769172	up	SLC25A16			TMC8	-0.966365	4.84404331041272	-15.0512	2.74047403208304e-45	6.11056726970644e-44	92.0336890605607	stable	TMC8
ZGPAT	0.450120555437665	7.18648377018376	3.85634423032251	0.00116779936635062	0.0426220106631987	-0.77065	stable	ZGPAT			COQ10A	-0.807241	2.76252595626808	-15.0477	2.85677388520182e-45	6.3553435473531e-44	91.9923849904898	stable	COQ10A
PRKD2	0.424256527295569	8.00968352639727	3.85508800662189	0.00117106414282175	0.0426438072600192	-0.77321	stable	PRKD2			PCCA	-0.883989	2.78660064580673	-15.0444	2.97058893212657e-45	6.59348942019163e-44	91.9535603132054	stable	PCCA
EFNB3	0.270723578520701	6.20573317026581	3.85281808892035	0.00117698656532458	0.0427620618938152	-0.777837	stable	EFNB3			POLRMT	-1.07774	3.82153857108479	-15.0324	3.42223081113924e-45	7.57868568721381e-44	91.8129072306618	down	POLRMT
AP2M1	0.418667734075223	8.05586496810529	3.84933671284736	0.00118612806635283	0.0429814848009607	-0.784932	stable	AP2M1			ZNF600	-0.788343	4.44220822137406	-15.0268	3.65322756005157e-45	8.07189327554251e-44	91.7479948992897	stable	ZNF600
HLF	0.29941780072522	4.75112648187433	3.8484743760398	0.00118840337057579	0.0429814848009607	-0.78669	stable	HLF			SULT1B1	2.24603711447638	5.10973882993267	15.0266428774615	3.66166811331505e-45	8.07223848329001e-44	91.7457014775977	up	SULT1B1
ZFP37	-0.423978	4.56566246010926	-3.847	0.00119231345463174	0.0430255595614968	-0.789702	stable	ZFP37			HADH	-1.15088	3.35979821961347	-15.0141	4.24385100392689e-45	9.33455624881797e-44	91.5990671697369	down	HADH
GOLT1B	-0.452359	7.5696113304732	-3.84566	0.00119585256083647	0.0430560789133599	-0.792421	stable	GOLT1B			TGIF2	-1.0735	3.75762531154302	-15.0114	4.38210490565432e-45	9.61694373889542e-44	91.5672086678001	down	TGIF2
CPOX	-0.565122	6.43111291625723	-3.8421	0.00120535272379072	0.0432796647146925	-0.799677	down	CPOX			LUC7L2	-1.30328	4.28887381655985	-15.0076	4.58001162797008e-45	1.00286816411102e-43	91.523311360693	down	LUC7L2
ARRB2	0.520975006182249	9.38159918343969	3.84130971009302	0.00120747719646896	0.0432796647146925	-0.801292	up	ARRB2			NUP205	-1.28828	3.83339929867269	-14.9987	5.08912652403347e-45	1.11184862892785e-43	91.4185633376226	down	NUP205
GPX4	0.497332099717886	9.23183915080261	3.84007459102319	0.00121079614621335	0.0433015373453393	-0.803809	stable	GPX4			GFM1	-0.910429	2.67710851190898	-14.9979	5.13488782408988e-45	1.11933662098281e-43	91.4096673382775	stable	GFM1
ELANE	0.764117169854856	4.81614286346204	3.83771645054345	0.00121715818238755	0.0433894325838001	-0.808615	up	ELANE			UNC119B	-1.12331	4.6126853663379	-14.9949	5.32307579931109e-45	1.15776898635016e-43	91.3738983909671	down	UNC119B
BRSK1	0.379379100422965	6.69891799761812	3.83715335470411	0.00121868229889442	0.0433894325838001	-0.809763	stable	BRSK1			ABI2	-1.09271	3.36805313346197	-14.9863	5.88663443489023e-45	1.27749144618197e-43	91.2738927916755	down	ABI2
ACAP1	0.568872572823601	6.49826838208089	3.83507355155987	0.00122432820833151	0.0434022118460895	-0.814002	up	ACAP1			HLA-DPA1	-2.35781	8.57661553761378	-14.9841	6.04428479045012e-45	1.30878913329213e-43	91.2476289361648	down	HLA-DPA1
RPLP2	0.840231437128262	9.04681541993638	3.83502098024794	0.00122447125876307	0.0434022118460895	-0.814109	up	RPLP2			FCRL6	-0.965412	3.02948037491721	-14.9788	6.43313864792536e-45	1.38990028792427e-43	91.1856686367257	stable	FCRL6
ZC3H14	-0.333362	5.61921166159751	-3.83267	0.00123089574782804	0.0435334058070332	-0.818907	stable	ZC3H14			FAM53B	-1.30723	5.25956196495885	-14.9732	6.87246030509504e-45	1.48153215072668e-43	91.1200214279286	down	FAM53B
SLC9C2	0.530830852653853	3.53433975018616	3.83004507545647	0.00123808699678035	0.0435835274281161	-0.824249	up	SLC9C2			NACA2	-0.773816	7.93328247398878	-14.9682	7.28289850901346e-45	1.5665466461772e-43	91.0623769500044	stable	NACA2
STX4	0.478343327853165	7.36076188230053	3.82970177784433	0.00123903193722056	0.0435835274281161	-0.824949	stable	STX4			IL23A	-2.09248	6.18637207834383	-14.9669	7.3943187153171e-45	1.58700972603634e-43	91.047288765813	down	IL23A
CCDC91	-0.545833	6.45126870747373	-3.82917	0.00124049199172981	0.0435835274281161	-0.826029	down	CCDC91			BZW2	-0.982517	3.52255202621696	-14.9568	8.32542944314033e-45	1.78292273613098e-43	90.9294273653512	stable	BZW2
HTR6	0.297889269716541	5.95853316809205	3.82781710828994	0.00124423242634645	0.0436190779990666	-0.82879	stable	HTR6			FIP1L1	-0.68213	4.49155409188861	-14.9498	9.0388837463821e-45	1.93146673738481e-43	90.8477205148427	stable	FIP1L1
SLC15A3	0.667908020296957	7.16650004206765	3.82439086160359	0.00125374265120997	0.0438219401137466	-0.835772	up	SLC15A3			C8orf33	-0.778498	3.16491166887282	-14.9486	9.17663162338212e-45	1.95661047129618e-43	90.8326906113105	stable	C8orf33
ERI1	-0.420478	5.4550629883151	-3.82376	0.00125550159965569	0.0438219401137466	-0.837057	stable	ERI1			SYNRG	-0.580911	3.11681754629052	-14.947	9.34712687190738e-45	1.98861144628527e-43	90.8143969939173	stable	SYNRG
STT3B	-0.364757	8.93237841659063	-3.82169	0.00126129830510268	0.0439283544779334	-0.841281	stable	STT3B			GTF3C2	-0.849878	4.57747444905736	-14.9468	9.36945077193883e-45	1.98901804622597e-43	90.8120264511113	stable	GTF3C2
DNM2	0.344530069757724	5.5661140707895	3.82049725882463	0.00126463836168634	0.04394893228243	-0.843706	stable	DNM2			DDX28	-0.543515	3.24235427665274	-14.9381	1.03806155845158e-44	2.19888517946787e-43	90.710182253172	stable	DDX28
SFXN5	0.274037561366586	5.4493088658845	3.81913064962186	0.00126848502921688	0.0439837109679565	-0.846491	stable	SFXN5			SNX3	1.35169622741036	9.92314635665212	14.932910897777	1.10280323293875e-44	2.33095763595557e-43	90.6500609140708	up	SNX3
VIT	0.317232018623282	5.89326150030945	3.81742550000897	0.00127330100899464	0.0439837109679565	-0.849966	stable	VIT			CHIC1	-0.809823	2.44883765478304	-14.9317	1.11904919956599e-44	2.36017649363009e-43	90.6355284615779	stable	CHIC1
BLVRB	0.376076503495506	7.3672806442478	3.8172162408496	0.00127389329276641	0.0439837109679565	-0.850392	stable	BLVRB			NOL8	-1.04862	3.78575789494576	-14.9255	1.20365400841752e-44	2.53313275551194e-43	90.5631026225318	down	NOL8
EBI3	-0.434729	4.15090009794514	-3.81434	0.00128206679073914	0.0441705166309394	-0.856256	stable	EBI3			CCDC115	-1.22418	4.07568793116168	-14.9083	1.47127205981909e-44	3.08967132562009e-43	90.3635963953862	down	CCDC115
APH1A	0.303251038488326	7.18875813943976	3.8111012283209	0.00129132325505347	0.0443534589425682	-0.862853	stable	APH1A			GGA2	-0.884343	3.26100968488155	-14.8946	1.72895724872763e-44	3.62300202830151e-43	90.2032187752451	stable	GGA2
IGFL2	0.551824587651799	5.17555805606523	3.81054314831665	0.00129292580177886	0.0443534589425682	-0.86399	up	IGFL2			S100P	2.01991875212507	11.1762189580798	14.8819986215701	2.0039105543306e-44	4.18973567744698e-43	90.0565644448271	up	S100P
FRMPD4	0.453059931757554	5.46970407732488	3.80877174925263	0.00129802561570994	0.0444330567296341	-0.867599	stable	FRMPD4			FAM98B	-1.20232	3.63568701680362	-14.8818	2.00801165986016e-44	4.18973567744698e-43	90.0545328434644	down	FAM98B
CEBPD	0.3100241966405	10.3942004243964	3.80515071660186	0.00130851310902636	0.0445746621859825	-0.874977	stable	CEBPD			HOXB2	-1.2173	2.76614568392893	-14.8804	2.04071466228647e-44	4.24887257891439e-43	90.0384793932769	down	HOXB2
FAM32A	0.256274233469579	8.90037900114319	3.80309889771146	0.00131449327137424	0.0445746621859825	-0.879158	stable	FAM32A			HMGB2	1.49262535879822	5.42285375320761	14.8799757167751	2.05198464085231e-44	4.26322779114391e-43	90.0330066650391	up	HMGB2
EME1	0.560853723660392	7.26373486925872	3.80214669060273	0.00131727781193667	0.0445746621859825	-0.881098	up	EME1			OTUD3	-0.790323	2.7220190537207	-14.8786	2.0851387641274e-44	4.32289193992711e-43	90.017079528561	stable	OTUD3
ZNF765	0.454474658441716	7.02522223511826	3.80213145233708	0.00131732242109775	0.0445746621859825	-0.881129	stable	ZNF765			UBE2F	1.4263672950428	5.83494399459138	14.8781213948559	2.0970615238617e-44	4.33837950923746e-43	90.0114137151171	up	UBE2F
URB1	0.325998536236328	4.68611035025796	3.80183255155776	0.00131819774146868	0.0445746621859825	-0.881738	stable	URB1			ATM	-1.05408	3.70559235186471	-14.8764	2.13869732573332e-44	4.41514125888675e-43	89.9918775828322	down	ATM
AIRE	0.288015440856402	5.12672835869632	3.79930308156388	0.0013256285106166	0.0445746621859825	-0.886892	stable	AIRE			NUP62	-0.947185	4.32887521333604	-14.8733	2.21800384670699e-44	4.56918170873424e-43	89.9556960074333	stable	NUP62
COX6B2	0.345650724818377	5.02088881485115	3.79834055240235	0.00132846709126217	0.0445746621859825	-0.888853	stable	COX6B2			SF3A3	-1.33863	4.84849127264713	-14.8654	2.43457427877119e-44	5.00474509965115e-43	89.8631182588553	down	SF3A3
PLD3	0.487065041240241	6.41867211905556	3.79634789678627	0.00133436291600498	0.0445746621859825	-0.892913	stable	PLD3			ZNF202	-0.667593	2.36917553832419	-14.8641	2.47064697281592e-44	5.06820717960387e-43	89.848502749381	stable	ZNF202
POM121L12	0.314866596743329	6.0713780981243	3.79517291100795	0.00133785168142157	0.0445746621859825	-0.895307	stable	POM121L12			MED24	-0.465332	2.86280976388342	-14.8601	2.59057796077629e-44	5.30306547264794e-43	89.8014003913404	stable	MED24
ZRANB2	-0.402481	8.46058654637354	-3.79391	0.00134162192307977	0.0445746621859825	-0.897887	stable	ZRANB2			SIK2	-1.01254	3.29504528161097	-14.8576	2.66611948186422e-44	5.44626168370754e-43	89.772838464601	down	SIK2
CLK3	0.399970578708859	6.33573824933667	3.79249124877727	0.0013458482355326	0.0445746621859825	-0.90077	stable	CLK3			IKZF3	-1.23781	2.67804539035536	-14.8539	2.78525530027014e-44	5.67772544891887e-43	89.7293984816451	down	IKZF3
WRAP53	0.340036180270169	6.79647515777065	3.79247440130317	0.00134589862430196	0.0445746621859825	-0.900804	stable	WRAP53			CRTAM	-1.37741	2.59040949412469	-14.8469	3.02131666244603e-44	6.14607715216579e-43	89.6485582527201	down	CRTAM
MIS12	-0.49661	7.21355862427627	-3.79206	0.00134715014751484	0.0445746621859825	-0.901656	stable	MIS12			FAM162A	-1.60968	3.79124090546633	-14.8441	3.12361218035352e-44	6.34093272611765e-43	89.6154709169792	down	FAM162A
TNNC1	0.307462788845073	4.07603843566562	3.79186885700308	0.00134771098616961	0.0445746621859825	-0.902038	stable	TNNC1			CDKN1C	-1.97395	3.45012356260879	-14.8438	3.13278867296475e-44	6.34633946556519e-43	89.612555947236	down	CDKN1C
UQCRC1	0.590846096409181	8.18285122530415	3.79020304136604	0.00135270927068065	0.0445746621859825	-0.905432	up	UQCRC1			BLOC1S1	1.5749743420988	6.73354454899751	14.8348863393764	3.47902406509928e-44	7.03311420961149e-43	89.5083892400416	up	BLOC1S1
CCL7	0.290250907298719	4.93733517083999	3.78987547336386	0.00135369431572162	0.0445746621859825	-0.906099	stable	CCL7			RBM15B	-0.683834	3.92285334188716	-14.8318	3.60645280079501e-44	7.27562651986471e-43	89.4726434941039	stable	RBM15B
MBTPS2	-0.327152	4.46133805948271	-3.78945	0.00135497341445455	0.0445746621859825	-0.906965	stable	MBTPS2			FCER1G	1.24353675761629	11.2481033064277	14.8143599552654	4.42289372791547e-44	8.90427200099345e-43	89.2698635261671	up	FCER1G
MPG	0.492261771285151	6.62109163261367	3.78940285302646	0.00135511681716892	0.0445746621859825	-0.907062	stable	MPG			CXXC5	-1.70118	4.8953617667581	-14.7981	5.35057997119595e-44	1.07497012864605e-42	89.0806575756519	down	CXXC5
SLC35D1	-0.48922	5.91495246593117	-3.78939	0.00135514111237254	0.0445746621859825	-0.907078	stable	SLC35D1			RRN3	-0.719192	2.74552665512718	-14.7972	5.40569298988075e-44	1.08380807599585e-42	89.0704747687573	stable	RRN3
WDR13	0.383083902570347	5.94661786050197	3.78545296677948	0.00136706378740711	0.0447207798364436	-0.915109	stable	WDR13			SNRNP200	-1.03915	5.4246714107409	-14.7927	5.69501934023618e-44	1.13947163144274e-42	89.0186656459758	down	SNRNP200
HCN4	-0.531433	4.88684194578404	-3.78537	0.00136730354080616	0.0447207798364436	-0.915269	down	HCN4			UBE2G2	-0.884602	4.05999980088196	-14.786	6.16246542214599e-44	1.23047260396292e-42	88.9402805389645	stable	UBE2G2
HLA-G	0.386028640199548	11.9288778626381	3.78412361404112	0.00137110820958013	0.0447207798364436	-0.917817	stable	HLA-G			ELAVL1	-0.732242	3.7843654576038	-14.785	6.2336733347536e-44	1.24214545958771e-42	88.9288645059543	stable	ELAVL1
SNAI3	0.458482868995813	5.53280741638088	3.78399098134048	0.00137151238626778	0.0447207798364436	-0.918087	stable	SNAI3			TDP1	-0.889964	3.28569616404426	-14.7837	6.32602367744946e-44	1.25797499414424e-42	88.9142516353799	stable	TDP1
ZNF623	-0.319798	5.84978331419119	-3.78332	0.00137357080568584	0.0447207798364436	-0.919462	stable	ZNF623			NF2	-1.10348	3.73850317763965	-14.7824	6.42417826320673e-44	1.2748919143928e-42	88.8989523838501	down	NF2
ZNF770	-0.573482	5.75257066871451	-3.77839	0.00138868733325568	0.0449265367471896	-0.929495	down	ZNF770			LY96	2.48284458960326	7.31497595723067	14.7763654032323	6.89379399753135e-44	1.36530749414523e-42	88.8288469177646	up	LY96
FAM216B	-0.563798	2.67694935144271	-3.77603	0.00139598232261392	0.0449265367471896	-0.934298	down	FAM216B			CD27	-2.39974	5.66325041177556	-14.7631	8.05047672375057e-44	1.59115304657658e-42	88.6747215543637	down	CD27
METTL9	0.28639511486551	8.93462275333939	3.77462411358037	0.0014003593650588	0.0449265367471896	-0.937168	stable	METTL9			MFNG	-0.934731	4.02470517726434	-14.7543	8.91865809223143e-44	1.75917822774702e-42	88.5729578908485	stable	MFNG
BHMT2	0.269780472681256	4.69940630031309	3.77444731849259	0.00140090962341798	0.0449265367471896	-0.937528	stable	BHMT2			CTCF	-1.32046	5.16892340919327	-14.7393	1.06286747040272e-43	2.09223851143518e-42	88.3986631404318	down	CTCF
MAP2K2	0.324588070464136	7.43576088406916	3.77288444123454	0.00140578333311204	0.0449265367471896	-0.940711	stable	MAP2K2			KLRB1	-2.53345	4.13145462480424	-14.7358	1.10658555801828e-43	2.17390517688107e-42	88.3586108333651	down	KLRB1
HSF4	-0.570662	6.52478045326309	-3.77284	0.00140592477277582	0.0449265367471896	-0.940803	down	HSF4			ITK	-2.66132	4.55299317707107	-14.7226	1.2898433643864e-43	2.52881966651531e-42	88.2063449517352	down	ITK
CCNG1	-0.474991	8.13795760579616	-3.77278	0.00140611169362277	0.0449265367471896	-0.940925	stable	CCNG1			DDAH2	1.91392186716021	6.27481234624938	14.7081656606614	1.52666601902816e-43	2.98711519867679e-42	88.0388539382036	up	DDAH2
MCEMP1	0.772894392707938	8.17185096688221	3.77268741994934	0.00140639892878955	0.0449265367471896	-0.941113	up	MCEMP1			NUP133	-0.956805	2.62141219343267	-14.7064	1.55885365797477e-43	3.04398197260644e-42	88.0181225909883	stable	NUP133
DHPS	0.476382961043381	6.60369784952868	3.77247353627941	0.00140706751589179	0.0449265367471896	-0.941548	stable	DHPS			TULP4	-1.11993	2.91788476315586	-14.6989	1.70029237562381e-43	3.31352978161568e-42	87.9318272658088	down	TULP4
SLC39A1	0.408892958959648	6.96147071584919	3.77087461255438	0.00141207571555502	0.0449265367471896	-0.944805	stable	SLC39A1			RASSF1	-0.972806	4.16103465329676	-14.69	1.8859418660035e-43	3.66798753340082e-42	87.8288618079139	stable	RASSF1
ABCE1	-0.517924	6.82294121512017	-3.77011	0.00141446659901035	0.0449265367471896	-0.946356	down	ABCE1			TRRAP	-1.06176	3.12166481271571	-14.6887	1.91431026884064e-43	3.71574487242693e-42	87.8140271538284	down	TRRAP
PLSCR2	0.422036203654585	5.10065029860729	3.77009094214928	0.001414536847606	0.0449265367471896	-0.946401	stable	PLSCR2			MYCBP2	-1.2687	7.17816285217768	-14.6884	1.92124224302687e-43	3.72178616621349e-42	87.8104356512929	down	MYCBP2
SIRT1	-0.362222	8.24153271693117	-3.76949	0.00141642527965617	0.0449265367471896	-0.947624	stable	SIRT1			LLGL1	-0.805782	3.61053200750873	-14.6813	2.08708839472528e-43	4.03503756313554e-42	87.7281667455851	stable	LLGL1
YIF1B	0.317573512964566	5.78586451661818	3.76733119205612	0.00142323803887451	0.0449958214868953	-0.952022	stable	YIF1B			PRPF8	-1.15959	5.58010699183853	-14.6748	2.2516175740845e-43	4.3445072558177e-42	87.6527730027787	down	PRPF8
F3	0.84800360424063	4.97803700207839	3.76701477868273	0.0014242390637038	0.0449958214868953	-0.952667	up	F3			SLAMF1	-0.814497	2.91079828799065	-14.6597	2.68313337773843e-43	5.16688767444333e-42	87.4785586624939	stable	SLAMF1
PGD	0.652531758763166	7.86280586055456	3.76412087972904	0.00143342705067159	0.0451431455666444	-0.958561	up	PGD			TCEA3	-0.603524	2.43716100900956	-14.6557	2.80903316545751e-43	5.39866255704497e-42	87.4329972685729	stable	TCEA3
HELLS	-0.336714	4.87970782168173	-3.76296	0.00143712561777358	0.0451431455666444	-0.960923	stable	HELLS			GRB10	2.5137365243165	5.65492235847756	14.6545276371581	2.84884859090127e-43	5.46440564364999e-42	87.4190128735994	up	GRB10
G2E3	-0.382586	6.03719041504534	-3.76203	0.001440092523168	0.0451431455666444	-0.962813	stable	G2E3			MDFIC	-1.03256	2.80633451651933	-14.6538	2.87241916174054e-43	5.49879220275045e-42	87.410825981214	down	MDFIC
LILRB1	0.476141396404673	7.83380671986771	3.7620001089005	0.00144019793813265	0.0451431455666444	-0.96288	stable	LILRB1			SET	-1.15369	7.57515243195574	-14.6506	2.98124689449306e-43	5.69593524312557e-42	87.3738772075786	down	SET
STARD10	0.595028962338606	5.62692708035746	3.75968772504845	0.00144761696282077	0.0452868977840563	-0.96759	up	STARD10			RETN	4.07560280740328	7.84955218841085	14.6503699785806	2.98982774630468e-43	5.70115099021386e-42	87.3710214841239	up	RETN
TAPBPL	0.430526146312358	6.42497421466347	3.75802712120721	0.00145296834443532	0.0453226138852957	-0.970972	stable	TAPBPL			GMFG	1.19003382505346	9.80709334576683	14.6488444610138	3.04328112363512e-43	5.79174438841809e-42	87.3534145761139	up	GMFG
APOBEC3F	0.286003242775432	4.9324538118691	3.75757494171554	0.00145442893301368	0.0453226138852957	-0.971892	stable	APOBEC3F			NSUN2	-0.926483	3.38105172379551	-14.6474	3.09371281456499e-43	5.87624515889303e-42	87.3370842440814	stable	NSUN2
VRK3	0.320653385281942	6.62075868152757	3.74753931158677	0.00148722488515263	0.0461999406787904	-0.992329	stable	VRK3			GOLGA8A	-1.98002	3.1721205885399	-14.6404	3.3564254392523e-43	6.36284231129853e-42	87.2561022114691	down	GOLGA8A
SLC7A8	0.279732399735258	5.33667091206399	3.7471950510021	0.00148836290814319	0.0461999406787904	-0.99303	stable	SLC7A8			NOP56	-1.46986	6.47406224185599	-14.6344	3.59804690509819e-43	6.80764447442267e-42	87.187033542026	down	NOP56
ETS2	0.448764571966677	6.72003218168168	3.74515261888949	0.00149513247019202	0.0462750616746627	-0.997189	stable	ETS2			TPP2	-1.02029	3.5890131814283	-14.6192	4.29339440704083e-43	8.10752618259804e-42	87.0114815356164	down	TPP2
WASF2	0.596853334967753	8.43089853944943	3.74471936097672	0.00149657243123987	0.0462750616746627	-0.998071	up	WASF2			MSH2	-0.815347	2.48087813018828	-14.6128	4.62647590041288e-43	8.7196095113391e-42	86.9372439420667	stable	MSH2
ZNF644	-0.507167	6.30087752175086	-3.74307	0.001502055432305	0.0463549384958063	-1.00142	down	ZNF644			ZNF689	-0.762099	3.34400415184726	-14.6107	4.73566661499477e-43	8.90817287577395e-42	86.9140668412414	stable	ZNF689
ROBO3	0.326459509781247	5.76985047469437	3.74022921974834	0.00151157742003476	0.0464677161583239	-1.00721	stable	ROBO3			CD3D	-2.4787	5.0072366295798	-14.587	6.23893417653183e-43	1.17133284424135e-41	86.6401542366898	down	CD3D
SRFBP1	-0.385533	4.57196942765558	-3.7395	0.00151402385224144	0.0464677161583239	-1.0087	stable	SRFBP1			L3MBTL2	-0.905619	3.44566913133666	-14.5788	6.85663424224142e-43	1.28482777031539e-41	86.5463553050707	stable	L3MBTL2
SCAND1	0.543142270883899	7.29947216655577	3.73938059667995	0.00151443013377247	0.0464677161583239	-1.00894	up	SCAND1			KRI1	-1.07165	4.23424656744264	-14.5742	7.23025968794234e-43	1.35223897119597e-41	86.4936391439673	down	KRI1
B3GALT2	-0.603947	3.27429616982523	-3.73831	0.00151804983856925	0.0464895492708201	-1.01113	down	B3GALT2			LMNB1	1.5719705179223	6.15738958129769	14.5647232700679	8.07247260324119e-43	1.50686155260502e-41	86.3841651306231	up	LMNB1
WFDC8	0.281905265364133	4.50160308581906	3.73553585053462	0.00152742197952	0.0465978431103329	-1.01677	stable	WFDC8			SUCLG2	-0.821061	2.88431359355175	-14.5625	8.28651837983942e-43	1.54385917960144e-41	86.3581639783561	stable	SUCLG2
PCDHB11	0.535211518174142	4.57799738529399	3.73544003760795	0.00152774715828848	0.0465978431103329	-1.01696	up	PCDHB11			PLBD1	1.23657400012275	10.8254683931434	14.553070749768	9.23810111072468e-43	1.71786368745995e-41	86.2501595361148	up	PLBD1
GTF2F1	0.353350536394512	6.2460039681889	3.73459474860348	0.00153061897153243	0.0465978431103329	-1.01869	stable	GTF2F1			OPLAH	2.22545112196153	4.95505337842269	14.5489859873935	9.68523278568406e-43	1.79757920502296e-41	86.2031989707397	up	OPLAH
RPS6KA2	0.321853615649708	5.69988552764842	3.73382298693133	0.00153324568222414	0.0465978431103329	-1.02026	stable	RPS6KA2			IL10RA	-1.33252	6.2958190555611	-14.5343	1.14797970675085e-42	2.12659966969206e-41	86.0343118245502	down	IL10RA
CDK9	0.434087262679517	5.67986930960989	3.73273635173792	0.00153695169597732	0.0466218402502721	-1.02247	stable	CDK9			ZNF263	-0.69022	3.12901884083728	-14.5315	1.18549329319044e-42	2.19192536031266e-41	86.0023645647807	stable	ZNF263
HEBP2	0.454236034525779	8.73270154221317	3.73181421009469	0.00154010370436268	0.0466289731400414	-1.02435	stable	HEBP2			ABHD14B	-0.925892	3.09659742434913	-14.5309	1.19440881054923e-42	2.20422716855904e-41	85.9949206829608	stable	ABHD14B
ACADM	-0.435942	8.03968379785913	-3.73067	0.00154403039504492	0.0466594894048924	-1.02668	stable	ACADM			TSEN15	-0.867014	2.78814481943392	-14.5194	1.36336895979765e-42	2.51127923332105e-41	85.8634699815745	stable	TSEN15
TRAPPC5	0.508504397299998	9.53078515915078	3.72978004000483	0.00154707959422427	0.0466634233835266	-1.02849	up	TRAPPC5			HLA-DPB1	-1.9437	5.69212345836022	-14.5173	1.39682415212348e-42	2.56804802609267e-41	85.8393846705687	down	HLA-DPB1
TNFRSF12A	0.291794363803239	6.47819676110386	3.72866878150257	0.00155090379282262	0.0466906742600044	-1.03075	stable	TNFRSF12A			SAMSN1	2.8994250769334	8.55030160983915	14.5146245515112	1.44097736687492e-42	2.64423417379081e-41	85.8084659356172	up	SAMSN1
AP1M1	0.697724399315788	6.7094199727792	3.72507612416156	0.00156333190119751	0.0469763604747055	-1.03806	up	AP1M1			MEAF6	-1.18418	5.03059836333479	-14.5082	1.5514148700008e-42	2.84153881452778e-41	85.7350989587012	down	MEAF6
C10orf53	0.633640802924266	5.05509778696954	3.72395007598798	0.00156724765153331	0.0469861376429581	-1.04036	up	C10orf53			PDCD4	-1.48095	5.3301799785134	-14.5053	1.60398735631092e-42	2.93231759847909e-41	85.7019898004313	down	PDCD4
PDPK1	0.728822555750103	5.9051974728093	3.72286192207108	0.00157104091812025	0.0469861376429581	-1.04257	up	PDPK1			FTSJ1	-1.29376	4.42167736507107	-14.505	1.60951814999291e-42	2.93691851189717e-41	85.6985699066459	down	FTSJ1
ANGPTL2	0.391618504332589	5.2336838376817	3.72245124762448	0.00157247489296776	0.0469861376429581	-1.04341	stable	ANGPTL2			TSPO	1.39695669359131	9.95144756566126	14.5013049277202	1.68065652336906e-42	3.06099386237534e-41	85.6556008360221	up	TSPO
ERC1	-0.311491	5.4723161604486	-3.71664	0.00159289954861069	0.0474904936238052	-1.05523	stable	ERC1			CCR5	-1.26299	2.99900819463965	-14.4939	1.82998829002891e-42	3.3267548317242e-41	85.5710282881639	down	CCR5
RANBP2	-0.37725	6.93876488179628	-3.71495	0.00159888084854999	0.0474904936238052	-1.05867	stable	RANBP2			NUFIP1	-0.500499	2.7141888214788	-14.4905	1.90425996416612e-42	3.45532757743662e-41	85.5315027339471	stable	NUFIP1
HBB	-1.19415	12.5267510053184	-3.71459	0.0016001674310027	0.0474904936238052	-1.0594	down	HBB			SH2D1A	-1.04605	2.51472208951829	-14.4825	2.08897638042784e-42	3.78345461912433e-41	85.4395234949126	down	SH2D1A
MTFP1	0.385399997656118	6.43066573785834	3.71359115972198	0.00160373189817115	0.0474904936238052	-1.06144	stable	MTFP1			PTBP1	-0.907168	6.99731407439526	-14.4754	2.2668738080717e-42	4.09803680628026e-41	85.3583272689844	stable	PTBP1
ZNF554	0.470500942823461	5.9807588090636	3.71345758378581	0.00160420784166488	0.0474904936238052	-1.06171	stable	ZNF554			LPXN	-1.65316	6.49853663950499	-14.4648	2.56004544746144e-42	4.61945978519708e-41	85.2374952169458	down	LPXN
CASP8AP2	-0.398068	6.10252261709528	-3.71248	0.00160768337665747	0.0475054093516568	-1.0637	stable	CASP8AP2			TCOF1	-0.688259	3.61703815529863	-14.4644	2.57408982821519e-42	4.63621650390551e-41	85.2320598310643	stable	TCOF1
CDK5RAP2	0.440845941509235	6.17619583278071	3.71130512892804	0.00161189668080244	0.0475420301463242	-1.06609	stable	CDK5RAP2			ZNF561	-0.887266	2.82885235114214	-14.4485	3.09202809241852e-42	5.55880474769854e-41	85.0499227232602	stable	ZNF561
MANEA	-0.558908	4.73086299886172	-3.71024	0.00161572887837	0.0475672962239832	-1.06827	down	MANEA			GIMAP5	-1.88071	6.36410962139651	-14.4449	3.2230241150293e-42	5.78363664398627e-41	85.0087003368607	down	GIMAP5
C11orf68	0.57953604778468	7.52137422581724	3.70836122165125	0.00162247219368216	0.0476123026802909	-1.07208	up	C11orf68			ALDH1A1	-1.25783	2.99536980391147	-14.4435	3.27261966764002e-42	5.8618393458611e-41	84.9935292031056	down	ALDH1A1
KRBA1	0.328693782350596	6.6672373121821	3.70734414394139	0.00162614193117043	0.0476123026802909	-1.07415	stable	KRBA1			UGCG	2.48883630793001	7.74327323396384	14.4403328169889	3.3955605941291e-42	6.07088851911816e-41	84.9568916146256	up	UGCG
SAMD11	0.306592643415966	6.69649681015794	3.70733007608765	0.00162619274761909	0.0476123026802909	-1.07418	stable	SAMD11			QRSL1	-1.08466	3.33864680003367	-14.436	3.56987604434716e-42	6.37085570991186e-41	84.9071561909852	down	QRSL1
TFPT	0.42486755789456	6.40788713318509	3.70540679882597	0.00163315500358776	0.0477027275070418	-1.0781	stable	TFPT			MDH2	-0.626007	4.90620386194451	-14.4315	3.75715026715882e-42	6.69281027480723e-41	84.8563599730417	stable	MDH2
EHD2	0.245392347670518	5.50712812722658	3.70482987260259	0.00163524926021887	0.0477027275070418	-1.07927	stable	EHD2			GNPNAT1	-0.88499	2.77031421773067	-14.4275	3.93787848664076e-42	7.0019503601875e-41	84.8096853215582	stable	GNPNAT1
ASGR1	0.456354576830825	6.96211644284505	3.70189834178156	0.00164593221024796	0.0479269076739963	-1.08524	stable	ASGR1			PLCXD2	-1.12593	2.58845801806608	-14.4232	4.13470795634878e-42	7.33854177170537e-41	84.7612292751101	down	PLCXD2
CITED4	0.318971098049073	5.00334751643374	3.69852747664632	0.0016583021454894	0.0480654811171872	-1.0921	stable	CITED4			LFNG	-0.899331	3.54151332056858	-14.4079	4.93517546862322e-42	8.74333632113903e-41	84.5854144535918	stable	LFNG
MTO1	-0.421747	6.65415770594843	-3.69837	0.00165888251141813	0.0480654811171872	-1.09242	stable	MTO1			APOBEC3F	-0.837991	3.35538907399065	-14.4063	5.02169606309521e-42	8.88047303789468e-41	84.5681486208562	stable	APOBEC3F
UFSP2	-0.424994	6.40468771211227	-3.69675	0.00166484540606926	0.0480654811171872	-1.0957	stable	UFSP2			NCR3	-0.792549	2.59012840127307	-14.4059	5.04641756136126e-42	8.90802404309856e-41	84.5632698848121	stable	NCR3
TMEM106B	-0.441859	6.61290507783293	-3.69555	0.00166929240721209	0.0480654811171872	-1.09815	stable	TMEM106B			BAZ1B	-0.758365	4.15694475967997	-14.4027	5.23959711548436e-42	9.23230276551169e-41	84.5259496467869	stable	BAZ1B
ISG20L2	0.315947179582366	6.99076914105934	3.69510972683594	0.00167093870141025	0.0480654811171872	-1.09905	stable	ISG20L2			UFSP2	-0.847225	3.1141278477793	-14.3936	5.81547367195193e-42	1.02285154259025e-40	84.4223546073248	stable	UFSP2
VEZT	-0.392175	5.40131880085753	-3.69491	0.00167166355983738	0.0480654811171872	-1.09945	stable	VEZT			KLHL3	-0.803394	2.63350154228429	-14.3921	5.91244367210407e-42	1.03803335389157e-40	84.4059259183948	stable	KLHL3
SLC35F2	-0.367446	5.55836736231393	-3.69489	0.00167173823978206	0.0480654811171872	-1.09949	stable	SLC35F2			RUFY3	-0.739843	2.87875926860299	-14.3876	6.2270511096396e-42	1.09130190669655e-40	84.354421865165	stable	RUFY3
S100A16	0.526586506292863	7.12629837301345	3.69061046360292	0.00168772035480367	0.0484378771847244	-1.1082	up	S100A16			CKLF	1.26951411850231	8.58645	14.3870993191094	6.26569117215893e-42	1.09610224024267e-40	84.3482763742633	up	CKLF
LARP4	-0.373344	5.39445165135928	-3.68903	0.00169366352204202	0.0485094816944146	-1.11142	stable	LARP4			C1orf174	-0.890682	4.12960870104364	-14.3847	6.44022562651251e-42	1.12461574381251e-40	84.3209817400814	stable	C1orf174
GPR171	-0.796535	7.7633159053489	-3.68833	0.00169628426543086	0.0485094816944146	-1.11284	down	GPR171			TAF4	-1.34844	4.15563720149501	-14.3801	6.78887626317959e-42	1.18337764415782e-40	84.2686054641652	down	TAF4
FANCE	-0.652021	5.53135862269092	-3.68646	0.00170335861907038	0.0485651914163554	-1.11665	down	FANCE			CARD11	-0.932661	3.11611121936409	-14.3683	7.77324966209964e-42	1.35254544120534e-40	84.1340907425613	stable	CARD11
BRMS1L	-0.564411	4.7474368435707	-3.68498	0.00170896391741433	0.0485651914163554	-1.11966	down	BRMS1L			DFFA	-0.63193	2.80016419780486	-14.3673	7.86598779922828e-42	1.36446452931983e-40	84.1223087644865	stable	DFFA
AGBL3	-0.346168	3.38942729883933	-3.68463	0.00171029137527683	0.0485651914163554	-1.12037	stable	AGBL3			RTN1	-1.10482	2.98129479704489	-14.3673	7.86975641910659e-42	1.36446452931983e-40	84.1218329197738	down	RTN1
ABCB9	-0.476172	5.59592523863243	-3.68437	0.00171127939899187	0.0485651914163554	-1.1209	stable	ABCB9			AAMP	-0.767875	4.24301618552743	-14.36	8.5503577414523e-42	1.47983456185988e-40	84.0394314788455	stable	AAMP
ZNF208	0.48263772361288	2.81760764503811	3.68380530032302	0.00171342224188818	0.0485651914163554	-1.12205	stable	ZNF208			HNRNPA3	-0.881946	4.28951195849688	-14.358	8.75706019819903e-42	1.51292188956119e-40	84.0157012379983	stable	HNRNPA3
LILRA6	0.663149319865832	8.66435162651082	3.68092089131585	0.00172443342884462	0.0487791826600647	-1.12792	up	LILRA6			THOC1	-1.21438	4.60516903313965	-14.3541	9.15335811004307e-42	1.57858975972141e-40	83.9717314524741	down	THOC1
WDR90	0.245807059041012	5.34397332785468	3.68023171114605	0.00172707477702969	0.0487791826600647	-1.12932	stable	WDR90			HLA-DQA1	-1.93669	4.51332935955736	-14.352	9.37205642594774e-42	1.613450844778e-40	83.9482748910411	down	HLA-DQA1
CNOT6	-0.483976	7.01715940476923	-3.67877	0.00173269058057422	0.0488514843404929	-1.13229	stable	CNOT6			CD244	-1.1448	3.07866453048254	-14.3518	9.39911160186182e-42	1.61525473454218e-40	83.945411202734	down	CD244
NARS2	-0.446468	5.71308320463116	-3.67614	0.00174283532733305	0.0490509956738489	-1.13764	stable	NARS2			LRRC47	-1.21008	5.74007119903117	-14.347	9.92925387937673e-42	1.70335651057477e-40	83.8909017265966	down	LRRC47
CRY1	-0.638057	7.09099771730952	-3.6747	0.0017484152159828	0.0491215564898085	-1.14057	down	CRY1			SUPT16H	-1.11	5.62823946827307	-14.3378	1.10361685785537e-41	1.88991962441875e-40	83.7859043192301	down	SUPT16H
AP3M1	-0.287365	6.88621720124753	-3.67355	0.00175289895141544	0.0491275143973049	-1.14291	stable	AP3M1			PDCD7	-1.08973	2.71840323467082	-14.3323	1.17542935533678e-41	2.00936555059677e-40	83.7232785789339	down	PDCD7
ZNF844	0.309675886816202	6.13604179296643	3.67270636881844	0.00175617985307049	0.0491275143973049	-1.14462	stable	ZNF844			COG1	-1.04919	6.15647348544888	-14.3126	1.47377922101894e-41	2.51497455860044e-40	83.4985724441141	down	COG1
ATAD1	-0.461738	6.84828227559269	-3.67196	0.00175911166199584	0.0491275143973049	-1.14615	stable	ATAD1			RPL22	-1.53345	8.32900465615461	-14.301	1.68274978285903e-41	2.86655837135986e-40	83.3668480817224	down	RPL22
BCAT2	-0.628628	5.97736646054791	-3.67149	0.00176091991427847	0.0491275143973049	-1.14709	down	BCAT2			UBTF	-0.521945	3.1889181630266	-14.2963	1.77563327457939e-41	3.01950621771406e-40	83.3134749183436	stable	UBTF
MRPL28	0.394628989054647	6.93501340851302	3.66833681834614	0.00177330313287654	0.0493868011884398	-1.15351	stable	MRPL28			XRCC6	-1.17611	7.07763986215087	-14.295	1.80283447184869e-41	3.06042144489436e-40	83.2983723235713	down	XRCC6
CLP1	0.304922548074981	7.10353334130968	3.66713424519421	0.00177804484306563	0.0494327388891254	-1.15596	stable	CLP1			AKR1B1	-1.26535	5.5805072747182	-14.2814	2.10620383913019e-41	3.56919134060602e-40	83.1438730673253	down	AKR1B1
KLK14	0.347085570182195	5.29143440946663	3.66635063914442	0.001781141368041	0.0494328574817768	-1.15755	stable	KLK14			TNRC6C	-1.29999	4.10303090533541	-14.2778	2.19445334367433e-41	3.71228357304908e-40	83.1030987538405	down	TNRC6C
ZMYM1	-0.536792	5.4908788341058	-3.66377	0.00179138427792673	0.0495632044142275	-1.1628	down	ZMYM1			IL7R	-2.76939	6.29623921363466	-14.2639	2.57384238694288e-41	4.34653729954444e-40	82.9446872966057	down	IL7R
RBP2	-0.640285	5.34755638485166	-3.6636	0.0017920387934082	0.0495632044142275	-1.16314	down	RBP2			POLD2	-1.21486	3.94303765792394	-14.2636	2.58331881479418e-41	4.35499282549386e-40	82.9410365755437	down	POLD2
CMTM4	0.233602493059085	5.2069794523442	3.66219258424321	0.00179766252047778	0.0496328722838649	-1.16601	stable	CMTM4			SF3A1	-0.962189	5.46802252514422	-14.2599	2.69407848994811e-41	4.53386887842045e-40	82.8993333773826	stable	SF3A1
IRAK1BP1	-0.544048	3.75817841469391	-3.66128	0.00180132644876077	0.0496482838101547	-1.16787	down	IRAK1BP1			ALDH18A1	-1.08342	3.38807560556359	-14.2553	2.84002548234797e-41	4.77124281034459e-40	82.8469261483941	down	ALDH18A1
MRPS27	-0.386427	6.42405180665926	-3.6586	0.00181207792350383	0.0498586535028093	-1.17332	stable	MRPS27			BRD1	-0.873634	4.88870279622693	-14.2525	2.93084504734549e-41	4.9153449468734e-40	82.8156570287485	stable	BRD1
BSG	0.72117960183034	7.40034775684736	3.65493070365712	0.00182688268685815	0.0501796333885128	-1.18077	up	BSG			SLFN5	-1.18516	3.08037666359933	-14.2479	3.09084521244864e-41	5.17477590207896e-40	82.7628556795996	down	SLFN5
LAMB3	0.491293168149008	5.15724387639203	3.65383368503411	0.00183133774868758	0.0502069844816591	-1.183	stable	LAMB3			AGAP4	-1.13794	3.47937033447007	-14.2462	3.15171282072842e-41	5.26763117069943e-40	82.7434835499103	down	AGAP4
CDH24	0.376188283320404	5.85027191645866	3.65314014775495	0.00183415982342606	0.0502069844816591	-1.18441	stable	CDH24			SNX29	-0.72825	2.68351021514214	-14.2318	3.71335203446888e-41	6.19570243559329e-40	82.5805830466525	stable	SNX29
CTSG	0.72574709725725	4.80956830498571	3.65198865276444	0.00183885493544538	0.0502494615350938	-1.18675	up	CTSG			NVL	-0.551596	2.75409373899377	-14.2302	3.7811148779474e-41	6.29798006337085e-40	82.5626192315676	stable	NVL
MMP14	0.227575559801943	5.71259239131094	3.65077931739215	0.00184379876175956	0.0502670020490798	-1.18921	stable	MMP14			SMARCC1	-0.709658	4.27308814755611	-14.2276	3.89475839081599e-41	6.47619893517253e-40	82.5332032110734	stable	SMARCC1
SLC22A4	0.573864507324522	8.19554561069326	3.65026944946353	0.00184588708988685	0.0502670020490798	-1.19025	up	SLC22A4			PABPC1	-0.752078	10.9208809367477	-14.224	4.06032975247043e-41	6.7400090473717e-40	82.4918473109668	stable	PABPC1
KCTD21	0.468494658703088	5.65196713574629	3.64890204617134	0.00185149935650049	0.0502670020490798	-1.19303	stable	KCTD21			TNFAIP6	2.10938213522418	9.14543699401995	14.2095887056531	4.78638663114627e-41	7.93172641732811e-40	82.3284297633137	up	TNFAIP6
RPL27A	0.93485310306372	9.62993196882018	3.64824880336736	0.00185418646627775	0.0502670020490798	-1.19435	up	RPL27A			FARS2	-0.824982	2.93154239540898	-14.1994	5.37904321000701e-41	8.89870917458546e-40	82.2124721715225	stable	FARS2
ZDHHC18	0.553757520049841	7.48936204896712	3.64797836478063	0.00185530004889618	0.0502670020490798	-1.1949	up	ZDHHC18			PUF60	-1.08261	6.43619413643516	-14.1877	6.1414635219107e-41	1.01427831453386e-39	82.0808029317121	down	PUF60
DYNC2LI1	-0.316957	3.81512534041938	-3.64724	0.00185836345621207	0.0502670020490798	-1.19641	stable	DYNC2LI1			PPP1R16B	-1.88975	3.65719673939152	-14.178	6.8619608729412e-41	1.13135273681792e-39	81.9706126900088	down	PPP1R16B
CAMK2B	0.322383761833931	5.69647972414202	3.64259708804411	0.00187759734841709	0.0507014716415466	-1.20584	stable	CAMK2B			HAUS5	-0.595214	2.61680595051247	-14.1742	7.16548145167294e-41	1.17939951461319e-39	81.927619552672	stable	HAUS5
CD36	0.564280667704666	7.76044213707666	3.64135463281574	0.00188278322009323	0.0507557715959703	-1.20837	up	CD36			CYP4V2	-0.536162	2.53222419838778	-14.1622	8.21896078656539e-41	1.35051524290545e-39	81.7913671710393	stable	CYP4V2
TBCD	0.311662673186174	5.96998505547848	3.63897422467208	0.00189275861248294	0.0508694765421191	-1.21321	stable	TBCD			IMPDH2	-1.68125	5.30590230127307	-14.1576	8.65647018757163e-41	1.42001086713296e-39	81.7398505552731	down	IMPDH2
ALDH3B1	0.300147999066986	6.5045305115412	3.63882463682504	0.00189338723141435	0.0508694765421191	-1.21351	stable	ALDH3B1			HNRNPA1	-1.36736	7.81419849391172	-14.1529	9.13520541933814e-41	1.49602422867279e-39	81.6863818519684	down	HNRNPA1
ENDOV	0.359791713969637	6.45137963153713	3.63788100711942	0.00189735747338293	0.0508694765421191	-1.21543	stable	ENDOV			IMMT	-1.14211	4.69936910443192	-14.1522	9.20772323299288e-41	1.505370053394e-39	81.6785277986274	down	IMMT
ICAM3	0.453942327509829	11.0519699808008	3.63520069741084	0.0019086798693627	0.0508694765421191	-1.22087	stable	ICAM3			IL18RAP	2.00855168978243	7.13264049602993	14.1503471744654	9.40316999094529e-41	1.5347485492759e-39	81.6576640449576	up	IL18RAP
SMC6	-0.389362	6.20802291478901	-3.63427	0.00191264802770574	0.0508694765421191	-1.22278	stable	SMC6			CST7	1.8844190296156	10.4222707505611	14.1402154851782	1.05525452681324e-40	1.71946490121543e-39	81.5431156157107	up	CST7
CLEC4C	-0.632343	4.95681493205463	-3.63402	0.00191367302259802	0.0508694765421191	-1.22327	down	CLEC4C			CBLB	-1.4912	3.42693169806172	-14.1401	1.05704886846487e-40	1.71951321774987e-39	81.5414280477936	down	CBLB
SLC26A11	-0.610314	7.59827234567137	-3.63396	0.00191396399674477	0.0508694765421191	-1.22341	down	SLC26A11			CDC23	-1.18645	4.08237769894638	-14.1305	1.17870279202643e-40	1.91421333425093e-39	81.4332241851296	down	CDC23
SLC25A34	0.334894506545083	5.33131640211665	3.63381038891686	0.00191457937368417	0.0508694765421191	-1.2237	stable	SLC25A34			NKTR	-1.29995	6.05702537163799	-14.1276	1.21789397759297e-40	1.97456887149184e-39	81.400734795397	down	NKTR
MAPKAPK3	0.39895500738975	7.65434870280608	3.63281631858207	0.0019188086335117	0.0508694765421191	-1.22572	stable	MAPKAPK3			STAT4	-2.04652	4.74985704881983	-14.123	1.28325368171646e-40	2.07708037784804e-39	81.348809610196	down	STAT4
DENND5A	0.419265736546841	10.4223313067279	3.63281309419033	0.00191882236675202	0.0508694765421191	-1.22573	stable	DENND5A			CCDC107	-0.954789	3.45262447475162	-14.1191	1.34165371097183e-40	2.16800559862513e-39	81.3046039323396	stable	CCDC107
ZNF683	-0.511325	6.45372378948415	-3.631	0.00192654497165564	0.0509896488690182	-1.2294	down	ZNF683			U2AF2	-0.89318	5.40857723595262	-14.1149	1.4076756683826e-40	2.27092578025167e-39	81.2568893248399	stable	U2AF2
FASTKD2	-0.349307	5.49470513120267	-3.62735	0.00194222992897153	0.051319814288494	-1.23683	stable	FASTKD2			RBM26	-0.537025	2.94535769321197	-14.1101	1.48555671718518e-40	2.39260572764502e-39	81.2034010670972	stable	RBM26
TECTA	0.295807573854314	4.9335755613005	3.62615940775873	0.00194737078835331	0.0513682193315082	-1.23925	stable	TECTA			FHIT	-1.61811	3.68566500232357	-14.1087	1.51015097042733e-40	2.42725445695522e-39	81.1870912835471	down	FHIT
ECSIT	0.490847100054004	6.07380552936735	3.62543865618184	0.00195048849832513	0.0513682193315082	-1.24071	stable	ECSIT			EIF3A	-1.17299	4.96678066744763	-14.1086	1.51205198621903e-40	2.42725445695522e-39	81.1858416974531	down	EIF3A
CORO2B	0.521871858979473	4.91682648307449	3.62095959136667	0.00196997486070282	0.051796082439466	-1.24981	up	CORO2B			ZNF566	-0.854618	2.83872901991771	-14.1008	1.65239502987015e-40	2.64818045576558e-39	81.0976797800447	stable	ZNF566
DMBT1	-1.29502	6.3638175831928	-3.62004	0.00197400833142364	0.0518169083516227	-1.25168	down	DMBT1			TBP	-0.735788	2.93577382625187	-14.0983	1.70044102017742e-40	2.72070563228387e-39	81.0692105202301	stable	TBP
KCNB1	0.449074378148425	4.65617182276049	3.61463699958749	0.00199781140409241	0.0523557591898709	-1.26265	stable	KCNB1			FURIN	1.22782132382219	6.6600426252818	14.0936124482235	1.7924678922659e-40	2.86324707249819e-39	81.0168590858508	up	FURIN
GOLGA6L2	0.491324608642521	5.04590086032385	3.61288653349312	0.00200558707117072	0.0524652209803616	-1.26621	stable	GOLGA6L2			METTL3	-0.758329	3.5841912568586	-14.0789	2.11896715950843e-40	3.37924975486909e-39	80.8506495542464	stable	METTL3
LDHD	0.360136058891652	4.04903621129096	3.61178721138223	0.00201048568991143	0.0524652209803616	-1.26844	stable	LDHD			HACL1	-0.95027	4.77829463378429	-14.0773	2.15742651079458e-40	3.43496142502979e-39	80.8327833657631	stable	HACL1
PSTPIP1	0.579384348931967	7.88368182706152	3.61148506801123	0.00201183413367707	0.0524652209803616	-1.26906	up	PSTPIP1			TCF20	-0.914308	3.93507035279801	-14.0731	2.26192438060675e-40	3.59546348525811e-39	80.7858020612835	stable	TCF20
FES	0.570065904029389	6.79379511366778	3.60880385383186	0.0020238396435599	0.0525479854877482	-1.2745	up	FES			RPUSD4	-0.873502	3.44052260826683	-14.072	2.29022465301532e-40	3.6345193841989e-39	80.7734518553882	stable	RPUSD4
FAHD2A	0.295080546984923	5.94054664472875	3.60802241150216	0.00202735204062965	0.0525479854877482	-1.27609	stable	FAHD2A			RHOF	-0.925903	3.87500501897797	-14.0682	2.39283733506154e-40	3.79118812891702e-39	80.7299172664226	stable	RHOF
TMEM175	0.312994955188622	6.09970737340169	3.60731415202352	0.00203054073125051	0.0525479854877482	-1.27753	stable	TMEM175			TIGD3	-1.61139	3.19857845970574	-14.067	2.42402926067645e-40	3.83437355779729e-39	80.7170532445772	down	TIGD3
PREX1	0.634575112948408	9.48304892582168	3.60559647295492	0.00203829469566988	0.0525479854877482	-1.28102	up	PREX1			SEC31A	-1.096	6.44546071295262	-14.0659	2.45533046532781e-40	3.87759158090019e-39	80.7043095017227	down	SEC31A
MGAT1	0.49235743328601	7.35105639913137	3.60551451022605	0.00203866542726082	0.0525479854877482	-1.28118	stable	MGAT1			C2orf42	-1.03806	4.07322169570948	-14.0574	2.70498097641911e-40	4.26494087932489e-39	80.6081289527058	down	C2orf42
CDK15	0.329821713034016	5.34136467105237	3.60508806156406	0.00204059540977934	0.0525479854877482	-1.28205	stable	CDK15			FGD4	1.13521889540666	4.80834869274638	14.0550451975868	2.77670013561885e-40	4.37094767713571e-39	80.5821371566744	up	FGD4
METTL18	-0.444586	7.12617445083384	-3.60432	0.00204407386648489	0.0525479854877482	-1.28361	stable	METTL18			DLST	-0.477902	3.74047702272413	-14.0472	3.03406605289865e-40	4.7683773579749e-39	80.4940950164157	stable	DLST
VPS36	-0.322109	6.75790045226592	-3.60369	0.00204691847358247	0.0525479854877482	-1.28488	stable	VPS36			RPS28	-0.757849	8.00767156902577	-14.0422	3.21264575135831e-40	5.04090502435352e-39	80.4372900936229	stable	RPS28
AQP2	0.296628936144161	5.22100920586992	3.60310127827922	0.00204961097205346	0.0525479854877482	-1.28608	stable	AQP2			TRIM4	-0.787508	3.85413964210224	-14.0311	3.64264335945418e-40	5.70641750715779e-39	80.3125242687144	stable	TRIM4
FURIN	0.424188771321159	6.90929610611614	3.60271751939175	0.00205135693618293	0.0525479854877482	-1.28686	stable	FURIN			COX7B	2.54039507255276	6.09440967183479	14.0226435168812	4.00848119343803e-40	6.26944474299522e-39	80.2174688556069	up	COX7B
TRNT1	-0.3628	5.80644930745285	-3.60213	0.00205401889053955	0.0525479854877482	-1.28805	stable	TRNT1			CRY1	-1.14385	2.6139055639389	-14.0207	4.09704214436232e-40	6.39768888696577e-39	80.1957638799705	down	CRY1
CYP2S1	0.350134759807079	4.67316926361038	3.60203773667258	0.00205445332977872	0.0525479854877482	-1.28824	stable	CYP2S1			RRS1	-1.32093	3.94438790822444	-14.0195	4.15383344746491e-40	6.47599249793569e-39	80.1820907154741	down	RRS1
SNX33	0.328238305888886	6.28445555909638	3.60082949512123	0.00205996830678651	0.0526048775595673	-1.2907	stable	SNX33			EIF3F	-1.13495	8.90048515693018	-14.0179	4.22871135361315e-40	6.58219863092756e-39	80.1643459866274	down	EIF3F
OPHN1	0.729099781837778	10.2213904625693	3.60001622445689	0.00206368873260965	0.0526158342575724	-1.29235	up	OPHN1			ASTE1	-1.21388	4.09056356632419	-14.0165	4.29717451549381e-40	6.67809704608799e-39	80.1483943085777	down	ASTE1
CEP44	-0.385934	6.35655679541166	-3.5959	0.00208260907910325	0.0529491638278545	-1.3007	stable	CEP44			THEMIS	-2.12208	3.42845640213342	-14.0133	4.45494428319531e-40	6.91225749927628e-39	80.1125816459614	down	THEMIS
FUT7	0.570949926279334	5.89327386578068	3.59432338043127	0.00208991905711443	0.0529491638278545	-1.30391	up	FUT7			ADARB1	-0.663686	2.89623504922756	-13.9673	7.49526158645837e-40	1.16111015736805e-38	79.5958562485503	stable	ADARB1
CAPN13	0.528440097534891	5.27773384691127	3.59421883316995	0.00209040385279766	0.0529491638278545	-1.30412	up	CAPN13			M6PR	-1.09828	6.49113077465524	-13.9661	7.60183001390543e-40	1.17574970881737e-38	79.5818343007738	down	M6PR
CAPN12	0.637366080097842	6.44341384164971	3.5934241827789	0.0020940923761796	0.0529491638278545	-1.30573	up	CAPN12			RNF144A	-1.15669	3.16654054039401	-13.9633	7.84556386818212e-40	1.21152415739408e-38	79.5504897542578	down	RNF144A
TMPRSS12	0.302815485700845	3.96098195679071	3.5925548085919	0.00209813515025122	0.0529491638278545	-1.3075	stable	TMPRSS12			R3HDM1	-0.924344	3.56672945372818	-13.9621	7.94869373828943e-40	1.22550746496665e-38	79.5375192698378	stable	R3HDM1
GAS6	0.278034433669999	6.32416032490088	3.59171236412622	0.00210206009120902	0.0529491638278545	-1.30921	stable	GAS6			ALPL	2.35831357695453	6.67294260761995	13.9539941254652	8.71126093514219e-40	1.34095618565601e-38	79.4465339388084	up	ALPL
CABLES1	0.462227741871095	4.66229269297432	3.59148688837382	0.00210311181725095	0.0529491638278545	-1.30966	stable	CABLES1			IL1R1	2.01929035917806	6.9402547744202	13.9409923698538	1.00882101576987e-39	1.55046561161854e-38	79.3007830118186	up	IL1R1
SPIDR	0.375992716163605	5.80103652022069	3.59093718359514	0.00210567809245737	0.0529491638278545	-1.31078	stable	SPIDR			ZNF548	-0.682598	2.48349362967082	-13.9346	1.08471633571786e-39	1.6644844055488e-38	79.228741540884	stable	ZNF548
GMPR2	0.604878442609795	8.27387729976918	3.59074575204839	0.00210657251310618	0.0529491638278545	-1.31117	up	GMPR2			KLF2	-0.975733	9.59178053941022	-13.9295	1.14877366005762e-39	1.76000794710714e-38	79.1717565814686	stable	KLF2
NPY	0.741207991483812	5.29345026911356	3.58930967768742	0.00211329429029013	0.0530347292379562	-1.31408	up	NPY			OFD1	-0.893139	4.01177018055112	-13.9083	1.4582709682986e-39	2.230673832826e-38	78.9348299260017	stable	OFD1
RNPEP	0.616752187796876	7.82051261592971	3.58522399813793	0.00213253470736793	0.053389369788985	-1.32238	up	RNPEP			ABCF1	-1.21493	4.41435603445948	-13.9029	1.54953212534204e-39	2.36655815506784e-38	78.8745435853233	down	ABCF1
ZNF660	-0.683226	4.0770545038928	-3.58444	0.00213622803773386	0.053389369788985	-1.32396	down	ZNF660			TTYH2	-1.16979	3.6235574173803	-13.9003	1.59564997473005e-39	2.43317892860244e-38	78.8454161464958	down	TTYH2
KCNH3	0.363987553895972	6.68669399486785	3.58418715502391	0.00213744505598338	0.053389369788985	-1.32448	stable	KCNH3			SH3GLB1	1.30106328396075	8.36652259263508	13.8996189408724	1.60836333159128e-39	2.44873317234772e-38	78.8375345233507	up	SH3GLB1
SSPN	-0.355028	4.70454581436524	-3.58064	0.00215431827635005	0.0534458006677422	-1.33167	stable	SSPN			DNAJA3	-0.69761	2.53765826694638	-13.896	1.67566514415798e-39	2.54722015049537e-38	78.7968220476286	stable	DNAJA3
MMP24	0.259836092927425	5.17539419993917	3.58048489134486	0.00215507027339828	0.0534458006677422	-1.33199	stable	MMP24			ACTR5	-0.858933	3.18749435276933	-13.8928	1.73731124340805e-39	2.63681631709782e-38	78.7609409719136	stable	ACTR5
MRM1	0.522758154751876	6.42206106096927	3.58019332541747	0.00215646443411556	0.0534458006677422	-1.33259	up	MRM1			GPR160	2.1740455725203	7.43563154150748	13.8873254740878	1.84716126305804e-39	2.798470449319e-38	78.700049622752	up	GPR160
AURKB	-0.345874	5.24792141462355	-3.57943	0.00216012089594563	0.0534458006677422	-1.33414	stable	AURKB			ZNF703	-0.792572	2.87711911593142	-13.8872	1.84956380271083e-39	2.798470449319e-38	78.6987587085077	stable	ZNF703
CHMP4C	0.350204027488919	4.95408106519496	3.57925251029571	0.00216096917481303	0.0534458006677422	-1.3345	stable	CHMP4C			POLR1C	-0.696596	2.72641518335598	-13.8836	1.92573936646728e-39	2.90920998245847e-38	78.6586751568803	stable	POLR1C
ANKRD46	-0.621909	6.38145882629047	-3.57902	0.00216208371957215	0.0534458006677422	-1.33497	down	ANKRD46			PHC1	-0.652939	2.8457823123616	-13.876	2.09858078494867e-39	3.16541349358202e-38	78.5733131953949	stable	PHC1
GPR68	-0.593915	5.89431153713003	-3.57881	0.00216310728337478	0.0534458006677422	-1.3354	down	GPR68			MAD1L1	-1.59155	4.09916273791272	-13.8758	2.1020973969134e-39	3.1658171615957e-38	78.5716503729186	down	MAD1L1
SDC3	0.306716909997277	5.4859174386147	3.57712668478892	0.00217118233013587	0.0535120355264587	-1.33881	stable	SDC3			APBA2	-0.832093	3.03899528552369	-13.8711	2.21734211841469e-39	3.33422555583838e-38	78.5186429378963	stable	APBA2
ZNF488	0.722944462899217	4.34926130438889	3.57685669711343	0.00217248286354759	0.0535120355264587	-1.33936	up	ZNF488			MPHOSPH8	-0.840259	5.68802632659526	-13.8575	2.58439151177328e-39	3.88017116960229e-38	78.3665139497637	stable	MPHOSPH8
CACTIN	0.270669374069684	5.06753454424268	3.57445337976846	0.00218409380497532	0.0535900060560894	-1.34423	stable	CACTIN			MTX3	-1.25813	3.04052869016584	-13.8539	2.6888525199203e-39	4.03079676216975e-38	78.3271618201454	down	MTX3
UBALD2	0.528278939125002	8.87121711884383	3.5739397880297	0.00218658305493133	0.0535900060560894	-1.34528	up	UBALD2			ARHGAP17	-0.93863	3.34520426319285	-13.8489	2.84658786421464e-39	4.26069925482449e-38	78.2705472389737	stable	ARHGAP17
KCNAB3	0.499930400693961	4.17203750556322	3.57372267341781	0.00218763620161552	0.0535900060560894	-1.34572	stable	KCNAB3			ZNF395	-1.55377	4.01073598572818	-13.8454	2.95839475930594e-39	4.42125744396888e-38	78.2322864390053	down	ZNF395
APLP2	0.412235488838881	8.96391245176302	3.57342981605212	0.00218905754751823	0.0535900060560894	-1.34631	stable	APLP2			RBBP4	-1.1013	5.16954992942207	-13.8343	3.35210952055162e-39	5.001983946134e-38	78.1082033177778	down	RBBP4
CPN1	0.420181435236714	4.86127777956529	3.57208965264265	0.0021955735651785	0.0536673379402806	-1.34903	stable	CPN1			CD3G	-2.42788	4.7337954294601	-13.8312	3.47103244066623e-39	5.17151989324951e-38	78.0735811904975	down	CD3G
TSPAN33	0.404958537981488	6.52285531418475	3.57015851688911	0.00220499682854658	0.0537735650802547	-1.35295	stable	TSPAN33			UTP23	-0.712137	3.26458237897444	-13.8281	3.59622821018541e-39	5.34986987481628e-38	78.0383918033341	stable	UTP23
CCM2	0.45823250214318	7.97182400022735	3.56982118890618	0.00220664698440179	0.0537735650802547	-1.35363	stable	CCM2			RFC1	-0.678282	3.53732768182918	-13.8258	3.68865681203358e-39	5.47900487445964e-38	78.0132	stable	RFC1
CUEDC1	0.385177376046395	5.35027326701556	3.56694	0.0022207885525748	0.0539208849526414	-1.35948	stable	CUEDC1			ITGAM	1.33189877284871	8.19505879596135	13.821136524426	3.88728668721835e-39	5.76525441099781e-38	77.961102383667	up	ITGAM
LMBRD2	-0.370113	6.11514165308056	-3.56685	0.00222122985208833	0.0539208849526414	-1.35966	stable	LMBRD2			RBMX	-0.825094	5.50807309321405	-13.8202	3.92769143033341e-39	5.81632603300436e-38	77.9508332540989	stable	RBMX
SLC2A11	0.349309808911005	5.29479709637985	3.5662622341036	0.00222413169819681	0.0539208849526414	-1.36085	stable	SLC2A11			NOP2	-0.665912	2.83636958155653	-13.8183	4.01424914930188e-39	5.93548462986305e-38	77.9291850865712	stable	NOP2
ABCA7	0.67519376451074	7.65773264757731	3.56584623309611	0.00222618441566016	0.0539208849526414	-1.3617	up	ABCA7			ZZZ3	-0.670079	2.77778799621446	-13.8181	4.02269268795047e-39	5.93895720475597e-38	77.9270983948087	stable	ZZZ3
IDI2	0.339456179008095	4.6464216341879	3.56448702897889	0.00223290439615886	0.0539433910474963	-1.36445	stable	IDI2			ADM	1.57399693611571	7.64686122731629	13.8134570526288	4.23719166230755e-39	6.24617179387667e-38	77.8755075433675	up	ADM
STYXL1	0.325293139162183	6.97295372789109	3.56365418438638	0.00223703196914369	0.0539433910474963	-1.36614	stable	STYXL1			ACYP1	-0.883599	2.60949842711097	-13.8099	4.41072838095512e-39	6.49216576193756e-38	77.8356454005371	stable	ACYP1
SLC39A3	0.315308434169797	5.41710662904642	3.5627288301245	0.0022416269004279	0.0539433910474963	-1.36802	stable	SLC39A3			SUN1	-1.7164	4.25701492847007	-13.8049	4.66397949051252e-39	6.85457257248175e-38	77.7802016128767	down	SUN1
MBLAC2	-0.462972	5.07935164416867	-3.56269	0.0022418205270973	0.0539433910474963	-1.3681	stable	MBLAC2			SLC4A7	-1.12367	2.82534193654364	-13.7991	4.97703327670754e-39	7.30364642292745e-38	77.7156853982142	down	SLC4A7
RGS19	0.289136322079175	10.5133507617998	3.56225453658524	0.00224398567787971	0.0539433910474963	-1.36898	stable	RGS19			AHCYL2	-0.808621	3.66387854829676	-13.7897	5.52788628178476e-39	8.09980810973094e-38	77.6114394376882	stable	AHCYL2
ANK1	0.297166467143787	5.86624491945124	3.56090297184674	0.0022507208577926	0.0539714399814865	-1.37172	stable	ANK1			NUP188	-0.792434	3.54511637345262	-13.7882	5.62779598977865e-39	8.23382043909957e-38	77.5936509385657	stable	NUP188
RXRG	-0.891565	4.91626575983824	-3.56067	0.00225190482094655	0.0539714399814865	-1.3722	down	RXRG			PSMA6	1.70840863934136	7.87176735687905	13.7859973363856	5.76527373961336e-39	8.42231294134821e-38	77.5696831290186	up	PSMA6
HTRA2	0.32400409398697	7.07098835367348	3.55936813641153	0.00225839364839511	0.0540235358058204	-1.37484	stable	HTRA2			RNASEH2B	-1.2487	4.15102677346571	-13.779	6.2322161462515e-39	9.09082546842434e-38	77.4923426859433	down	RNASEH2B
TTC31	-0.451072	7.39417731379323	-3.55868	0.0022618430468027	0.0540235358058204	-1.37623	stable	TTC31			TSFM	-1.00825	3.95240078596883	-13.7772	6.35932399260262e-39	9.26236965379969e-38	77.4722923660326	down	TSFM
GAA	0.595252807967299	6.82834631522991	3.55801299695223	0.00226518969303624	0.0540235358058204	-1.37758	up	GAA			PTGDS	-1.95201	3.14222025852369	-13.7701	6.88970732287101e-39	1.00198967394112e-37	77.392740630951	down	PTGDS
TOMM34	0.452602687577994	6.00390898143394	3.55582962824718	0.00227618202995442	0.0540235358058204	-1.38201	stable	TOMM34			HVCN1	-2.11892	5.84947248893828	-13.7685	7.0130976121192e-39	1.01838997337867e-37	77.3751127355621	down	HVCN1
S100A1	1.2076947414153	5.50268227060271	3.55544000381698	0.0022781491816517	0.0540235358058204	-1.3828	up	S100A1			LONP1	-0.894716	2.9306886317714	-13.7684	7.02337912674942e-39	1.01838997337867e-37	77.3736579153479	stable	LONP1
EFNA3	0.282527241636942	5.89969196664512	3.55417259538051	0.00228455979986382	0.0540235358058204	-1.38537	stable	EFNA3			MED1	-0.857381	3.46215475487614	-13.7488	8.74381759125132e-39	1.26596966729796e-37	77.1560750837398	stable	MED1
TEX30	-0.37125	6.27464752985566	-3.55277	0.00229169132512459	0.0540235358058204	-1.38822	stable	TEX30			MPI	-0.631239	3.02833985193828	-13.7467	8.95713680629092e-39	1.29493087597179e-37	77.132138696044	stable	MPI
WDR5	0.293613410739118	6.01738020520413	3.55259517453265	0.0022925634814147	0.0540235358058204	-1.38857	stable	WDR5			TRAP1	-1.04408	3.6378700770798	-13.7463	8.99219243870545e-39	1.29717591413396e-37	77.1282597470975	down	TRAP1
TMEM200A	-0.492026	3.54296961769781	-3.55254	0.00229284548934219	0.0540235358058204	-1.38868	stable	TMEM200A			DDX20	-1.02487	3.19620012939526	-13.7462	9.00281653732507e-39	1.29717591413396e-37	77.1270871631631	down	DDX20
ZNF384	0.282371310014867	6.50639860421959	3.55231701034837	0.00229397774218916	0.0540235358058204	-1.38914	stable	ZNF384			CLIC1	0.692187273236568	10.7895591357153	13.7461000673418	9.01260359060642e-39	1.29717591413396e-37	77.1260081880323	stable	CLIC1
PRKG2	0.643956581019544	3.3953750771728	3.55206466483919	0.00229526148268153	0.0540235358058204	-1.38965	up	PRKG2			ITPKB	-0.84589	4.32867543911035	-13.7393	9.72561993162678e-39	1.39773511229751e-37	77.0503974213271	stable	ITPKB
MCM6	-0.526904	6.64505981106437	-3.55109	0.00230021465097802	0.0540235358058204	-1.39162	down	MCM6			AGPAT2	0.816787985068798	4.78184351461409	13.7230645990375	1.16606164089008e-38	1.67335856094741e-37	76.870205780957	stable	AGPAT2
RTEL1	0.438321265571722	6.60449799495233	3.55100671553149	0.00230065127960193	0.0540235358058204	-1.39179	stable	RTEL1			CD4	-0.849938	2.91560498917955	-13.7195	1.21279941835123e-38	1.73787022535506e-37	76.8311800093278	stable	CD4
TSGA10IP	0.379131131798038	5.21302567512105	3.55086181560253	0.00230139045938719	0.0540235358058204	-1.39209	stable	TSGA10IP			MEN1	-0.798424	2.92740241937905	-13.7179	1.23570465627019e-38	1.76809194870731e-37	76.8126001457995	stable	MEN1
DYRK3	0.493450249002249	4.9524931647665	3.54909236265142	0.00231043601860562	0.0541509977579258	-1.39567	stable	DYRK3			CCDC50	-0.741691	2.73058339181297	-13.712	1.31995167027903e-38	1.88586643331361e-37	76.7471	stable	CCDC50
ABCB7	-0.281888	7.33646054983418	-3.5474	0.0023191112212473	0.0541509977579258	-1.3991	stable	ABCB7			PUS1	-0.756621	3.22459919070885	-13.7116	1.32527504813066e-38	1.89069986368744e-37	76.7431088781523	stable	PUS1
NFYB	-0.551836	5.58112750201912	-3.54618	0.00232542650580566	0.0541509977579258	-1.40159	down	NFYB			CHTF8	-0.861662	6.09259512231172	-13.7114	1.32773433715135e-38	1.89143909081911e-37	76.7412678319377	stable	CHTF8
ATAD2	-0.469952	5.21562188110508	-3.546	0.00232630909201813	0.0541509977579258	-1.40194	stable	ATAD2			GPR84	4.12114999337049	6.62441733113217	13.7091050973671	1.36288689107982e-38	1.9386817323623e-37	76.7153187231519	up	GPR84
RECQL5	0.27140714377303	5.36088594421083	3.54592821257941	0.00232669936751237	0.0541509977579258	-1.40209	stable	RECQL5			GEMIN5	-0.671214	2.51808023978803	-13.7073	1.39127574424017e-38	1.97617942447175e-37	76.6948464318071	stable	GEMIN5
GNAI2	0.849710020212433	9.28391517124174	3.54561396831557	0.00232832073053232	0.0541509977579258	-1.40273	up	GNAI2			SOCS3	1.79082	4.61662977470387	13.7014889691796	1.48388153094719e-38	2.10464943778012e-37	76.6308554959379	up	SOCS3
SELENBP1	-0.468734	5.00981036383056	-3.54515	0.00233071963579241	0.0541509977579258	-1.40367	stable	SELENBP1			PPM1K	-1.36616	2.69909655441022	-13.6996	1.51590861742216e-38	2.14694964653511e-37	76.6096507227869	down	PPM1K
CEACAM21	0.575751214626857	5.94978537071964	3.54407328350126	0.00233628622105749	0.0541509977579258	-1.40585	up	CEACAM21			HNRNPU	-0.73741	6.69045064521176	-13.6939	1.61555602787924e-38	2.28475732012414e-37	76.5464307049511	stable	HNRNPU
CEP152	0.254781698168534	5.35291504402249	3.5438762362854	0.00233730692186718	0.0541509977579258	-1.40625	stable	CEP152			AIMP2	-0.842593	3.60440858909788	-13.69	1.68749281327632e-38	2.38303332935717e-37	76.5031700828453	stable	AIMP2
TNFAIP8	-0.291737	9.92926686827131	-3.5418	0.00234807654944462	0.0542757686628734	-1.41045	stable	TNFAIP8			ZMYND11	-1.69141	4.88393440059726	-13.6551	2.4897301857177e-38	3.51084383931018e-37	76.1169593721993	down	ZMYND11
DCDC2B	0.313601099011292	6.2260617554405	3.54153223256049	0.00234948279211237	0.0542757686628734	-1.411	stable	DCDC2B			USP24	-0.871255	4.28356023401372	-13.6496	2.64676035246189e-38	3.72688336335097e-37	76.0562258667074	stable	USP24
GSTZ1	-0.7156	6.68817165962303	-3.54077	0.00235346261944685	0.0542892545952055	-1.41255	down	GSTZ1			PIGU	-0.482672	2.64969416186991	-13.6464	2.74396003989839e-38	3.85817411670562e-37	76.020412905122	stable	PIGU
CARS2	0.540234248328584	6.87012982048259	3.53848212514494	0.00236542072723855	0.0543967016159632	-1.41718	up	CARS2			MRPS9	-0.979359	3.84239981291646	-13.6387	2.9889034496568e-38	4.19652380597347e-37	75.935508128294	stable	MRPS9
COASY	0.299642418327062	7.02592273687052	3.53842819139167	0.00236570351351464	0.0543967016159632	-1.41729	stable	COASY			CXCR5	-1.40393	3.07659254572569	-13.6367	3.05588685015547e-38	4.28439733351294e-37	75.9135003714767	down	CXCR5
NCAPH2	0.262403389737115	6.31774796186124	3.53792779317884	0.0023683288080014	0.0543967016159632	-1.41831	stable	NCAPH2			CLK2	-0.966017	5.35922291373982	-13.635	3.11390766579734e-38	4.35947073211627e-37	75.8948237879175	stable	CLK2
METRN	0.270240300099645	5.52436807826616	3.53695138114307	0.002373459787653	0.0544363388313069	-1.42029	stable	METRN			UTP6	-0.847951	4.28931612602556	-13.6312	3.24837138126655e-38	4.54119522798583e-37	75.8528452067594	stable	UTP6
ARPC1B	0.282381591584992	10.944313425829	3.53623137392488	0.00237725043683256	0.0544380546134437	-1.42174	stable	ARPC1B			PCID2	-0.863845	3.56317020090544	-13.6188	3.72750171949034e-38	5.20354967832577e-37	75.7162272751399	stable	PCID2
CRYGA	-0.402597	3.88921363350401	-3.53564	0.00238034531307376	0.0544380546134437	-1.42293	stable	CRYGA			MRPS26	-1.09377	3.34932640360474	-13.6112	4.06020167311688e-38	5.65988628080842e-37	75.6313340472019	down	MRPS26
NPEPL1	0.304528946151708	7.18331459167328	3.53298079221739	0.00239443875980719	0.0546817293283069	-1.42833	stable	NPEPL1			CARD6	1.28165983354724	5.13668746441708	13.6090570454967	4.15628971967603e-38	5.78555528978904e-37	75.6081084662568	up	CARD6
DAAM2	0.871280886907304	6.41155061454013	3.53234004787152	0.00239784137740167	0.0546817293283069	-1.42963	up	DAAM2			TSR1	-0.598584	3.01487186955486	-13.6084	4.18634408015761e-38	5.81907799102079e-37	75.6009541257824	stable	TSR1
FASTKD1	-0.463135	7.02287913032417	-3.53117	0.00240407259521093	0.0547457329160141	-1.432	stable	FASTKD1			MCM3	-0.51309	3.85592342083697	-13.5969	4.75861656486856e-38	6.60512247978336e-37	75.4737270314418	stable	MCM3
SIRPB1	0.618145492914524	6.94782197473289	3.52834760832933	0.00241915113922227	0.0549138166150065	-1.43772	up	SIRPB1			SIT1	-1.47431	5.47962341439152	-13.5947	4.87690481010417e-38	6.75968143238336e-37	75.4493462444206	down	SIT1
MYOZ3	0.275232539592494	6.11045756008727	3.52753312199139	0.00242352148631248	0.0549138166150065	-1.43937	stable	MYOZ3			PCYOX1	-0.743375	2.84057371756733	-13.5863	5.35099682698585e-38	7.40626606280541e-37	75.3572280589111	stable	PCYOX1
TBL2	0.32803139695502	6.62366108930454	3.52723573613014	0.00242511914049674	0.0549138166150065	-1.43997	stable	TBL2			MRPL19	-0.683295	3.26218949813155	-13.5724	6.24619043801979e-38	8.63303257135671e-37	75.2036307183757	stable	MRPL19
NFYC	0.363476089178258	6.7435527573611	3.52672489717254	0.0024278659720068	0.0549138166150065	-1.44101	stable	NFYC			NDUFA4	1.57346265027184	6.89831265807668	13.5638809027715	6.86514622920556e-38	9.47506867668257e-37	75.1098125831841	up	NDUFA4
CHI3L1	1.07123603618375	8.01535403677105	3.52621817066439	0.00243059373738162	0.0549138166150065	-1.44204	up	CHI3L1			PEA15	-1.01939	3.91867289096883	-13.5611	7.08381291366416e-38	9.76303720378269e-37	75.0786792308538	down	PEA15
IDS	0.303439991793233	8.54419232519639	3.52595	0.00243206444160044	0.0549138166150065	-1.44259	stable	IDS			PBXIP1	-0.770067	3.46117149262427	-13.5608	7.10210064847386e-38	9.77441648569623e-37	75.0761191606575	stable	PBXIP1
PRPF4B	-0.352066	7.30645166299663	-3.52333	0.00244618136922726	0.055154662014763	-1.44788	stable	PRPF4B			EIF3L	-1.38095	7.51711832964464	-13.5571	7.39758490678474e-38	1.01667231779563e-36	75.0356443961576	down	EIF3L
CHST3	0.31889025358519	4.97286668659103	3.52097721333426	0.00245898519805047	0.0553652639099082	-1.45265	stable	CHST3			NUDT9	-1.22942	3.41318982169451	-13.5535	7.69995792634314e-38	1.05673788780687e-36	74.9958664664939	down	NUDT9
MRPS33	-0.414066	7.48069938594142	-3.5202	0.00246321248420841	0.0553824399051417	-1.45422	stable	MRPS33			SMARCE1	-1.33335	4.80452677745345	-13.553	7.75002069084668e-38	1.06211254024768e-36	74.9894316649129	down	SMARCE1
CAAP1	-0.513258	5.92947606038875	-3.51931	0.00246806467826574	0.055413598239826	-1.45602	down	CAAP1			DYNC1H1	-1.04693	3.97094080949377	-13.5526	7.77818013886502e-38	1.06447454035254e-36	74.985830441785	down	DYNC1H1
RAB5C	0.350822067911702	8.49144095856042	3.51748910441216	0.00247806300595229	0.0555600493873117	-1.45972	stable	RAB5C			NCAPD3	-0.912569	2.66906428335162	-13.5515	7.87361580469983e-38	1.07602401684425e-36	74.9737217213425	stable	NCAPD3
CYB561D1	0.550170349108564	8.35690582405262	3.51408211144211	0.00249683874426717	0.0558192607677443	-1.46662	up	CYB561D1			UPF3A	-0.62073	3.13242743640461	-13.5477	8.21472218429725e-38	1.12106796868057e-36	74.9316113238032	stable	UPF3A
USP37	-0.398643	5.7227258307823	-3.51359	0.00249956128777056	0.0558192607677443	-1.46761	stable	USP37			IL32	-2.12436	4.5624971357818	-13.5467	8.30337813972975e-38	1.13158205025911e-36	74.9209528051499	down	IL32
TTC23L	0.375517770304019	4.26591646420123	3.51349301102077	0.00250009950642468	0.0558192607677443	-1.46781	stable	TTC23L			PFKFB3	1.42160070983081	5.17570763081671	13.5417438100313	8.77572315965495e-38	1.19428277189494e-36	74.8660178153487	up	PFKFB3
PPIL6	-0.385257	4.76844659952817	-3.51262	0.00250491944586671	0.0558488734471761	-1.46957	stable	PPIL6			ACSL1	1.34792015283653	10.3581849112089	13.5301549443157	9.97844589126522e-38	1.35606662154098e-36	74.7384898070638	up	ACSL1
DEFB124	0.733608849582732	6.30497396348201	3.51047925729519	0.00251684722383572	0.0559951928686705	-1.47391	up	DEFB124			DCAF7	-0.703994	4.46865444216334	-13.5288	1.01311592110078e-37	1.37490272078078e-36	74.7234091180943	stable	DCAF7
SMARCAD1	-0.498822	6.5347101932936	-3.51009	0.00251900239386204	0.0559951928686705	-1.4747	stable	SMARCAD1			NQO2	1.8636067477762	8.83357179595636	13.5278581551186	1.02356257503176e-37	1.38560983825247e-36	74.7132232594129	up	NQO2
GABARAP	0.284645236654033	11.3950079068419	3.50955772537656	0.00252199042070829	0.0559951928686705	-1.47578	stable	GABARAP			NT5E	-0.748535	2.2182628107419	-13.5278	1.0238496341767e-37	1.38560983825247e-36	74.7129448364418	stable	NT5E
SETD9	0.381526608010345	5.13376725552268	3.50811215444874	0.00253007933759201	0.0560968769635864	-1.47871	stable	SETD9			OCIAD2	-1.34917	3.04717766528055	-13.5162	1.16444348657125e-37	1.57369449835648e-36	74.5851843209958	down	OCIAD2
GPR50	0.407040632021099	5.26217011678968	3.50528204147598	0.00254599016398294	0.0563714664285752	-1.48444	stable	GPR50			PHF10	-0.793694	3.58689691310308	-13.5129	1.20732406674252e-37	1.62938583190293e-36	74.5492780122597	stable	PHF10
MAT2A	-0.298728	8.96778414502557	-3.50358	0.00255559993042001	0.0564512781326991	-1.48788	stable	MAT2A			RPLP2	-0.837048	11.0306927922344	-13.5128	1.20984987619631e-37	1.63053626468283e-36	74.5472029687164	stable	RPLP2
RASSF6	-0.313067	4.10922913076663	-3.50339	0.00255665741073903	0.0564512781326991	-1.48826	stable	RASSF6			CD81	-1.74347	5.40675430263342	-13.5108	1.23584937734512e-37	1.6632757365816e-36	74.5260917950792	down	CD81
PACRGL	-0.28213	4.81322189104405	-3.50127	0.00256871245680591	0.05651335079441	-1.49256	stable	PACRGL			ARIH2	-0.594417	5.01737747579426	-13.5074	1.28434653952263e-37	1.72616174911842e-36	74.4878737151903	stable	ARIH2
NUTM1	0.344330804850849	6.07325266631533	3.50086126403868	0.00257104221804973	0.05651335079441	-1.49339	stable	NUTM1			FOXP1	-0.925728	5.33739568107918	-13.4987	1.41385891787409e-37	1.89760899390704e-36	74.3924840149174	stable	FOXP1
CD34	0.310860203205594	4.88225889273479	3.50016252646317	0.00257502416987222	0.05651335079441	-1.4948	stable	CD34			HLA-DRB1	-2.26196	8.31482565210723	-13.496	1.45608614366157e-37	1.9515960638017e-36	74.363264034252	down	HLA-DRB1
TCIRG1	0.471587700490684	9.91806658697256	3.50008181533727	0.00257548451818062	0.05651335079441	-1.49497	stable	TCIRG1			PRSS33	-1.0191	2.36128308531671	-13.4956	1.46304417049451e-37	1.95822835127726e-36	74.3585307501009	down	PRSS33
SLC8B1	0.363327088203699	5.81676929024723	3.49979088737613	0.00257714454704897	0.05651335079441	-1.49555	stable	SLC8B1			ZBTB5	-0.881016	3.16983762802868	-13.4937	1.49467212535358e-37	1.99781689841499e-36	74.3372953755831	stable	ZBTB5
MOB3A	0.509713263452168	8.72643914457957	3.4990575518532	0.00258133364795679	0.0565276708167634	-1.49704	up	MOB3A			EIF2B1	-0.953004	4.14573728928055	-13.4914	1.53220218649853e-37	2.04517508290982e-36	74.3126726983458	stable	EIF2B1
CILP	0.296477899762911	5.68225629982651	3.49659991119994	0.00259542189010437	0.0567584327431032	-1.50201	stable	CILP			GPATCH8	-0.967497	4.34436433111347	-13.4867	1.61442141910582e-37	2.15197295591889e-36	74.2607742293767	stable	GPATCH8
TIMP1	0.622425591659713	9.70985122209741	3.49588623067851	0.00259952725881253	0.0567705502177284	-1.50346	up	TIMP1			KDM1A	-1.00893	4.12279356478055	-13.4864	1.61965552591922e-37	2.15600047056789e-36	74.2575604290181	down	KDM1A
CYGB	0.265635878101015	5.87269246180992	3.49470832818614	0.00260631708348959	0.0568411799408794	-1.50584	stable	CYGB			KLRF1	-1.53703	3.01093288261762	-13.4774	1.78863599620133e-37	2.37769019740597e-36	74.1590276213688	down	KLRF1
ZNF552	0.448785274527728	6.18258507594313	3.49352256960647	0.00261316993101831	0.0569129898055296	-1.50824	stable	ZNF552			CCDC88C	-1.069	3.74592859393579	-13.4744	1.84975849922309e-37	2.45559220932286e-36	74.1256653816142	down	CCDC88C
PRPH	0.3025241166521	5.47893425902987	3.49205764350615	0.00262166081174143	0.0569671888050615	-1.51121	stable	PRPH			CD63	1.13647688780269	9.90961783454613	13.4732921837773	1.87209699697955e-37	2.4818657331386e-36	74.1137468699088	up	CD63
CHMP1A	0.47398951209082	7.16685767258946	3.49186393314182	0.00262278562245247	0.0569671888050615	-1.5116	stable	CHMP1A			TYW1	-0.729849	2.41575798908479	-13.4626	2.10677020488358e-37	2.78918055385674e-36	73.9964925259921	stable	TYW1
DMWD	0.41509013787409	6.69095336067647	3.49096021288919	0.00262803953907121	0.0570038535571131	-1.51343	stable	DMWD			IL27RA	-1.20275	3.9336998849788	-13.4584	2.20685368472127e-37	2.91771808737097e-36	73.9504121206755	down	IL27RA
PPIP5K2	-0.343571	7.01468717169768	-3.48984	0.00263458395095906	0.0570556436458377	-1.5157	stable	PPIP5K2			FASTKD2	-0.93497	3.16511081283042	-13.4563	2.25863221983535e-37	2.9821290447257e-36	73.9273861608059	stable	FASTKD2
RUFY2	0.434940439829859	6.14301770393901	3.4888862484186	0.00264013628135304	0.0570556436458377	-1.51762	stable	RUFY2			ESYT2	-1.30439	4.45725062518516	-13.4462	2.5259441121163e-37	3.33055472644942e-36	73.8163300109318	down	ESYT2
NAALADL1	0.466677246564471	6.31244035561453	3.48848882018662	0.00264246063394397	0.0570556436458377	-1.51843	stable	NAALADL1			TRERF1	-1.07049	3.32670417790399	-13.4413	2.66642670386231e-37	3.51103537870735e-36	73.7625927149936	down	TRERF1
IL2RG	0.404445241388062	8.49969762463136	3.48810563374764	0.00264470361200837	0.0570556436458377	-1.5192	stable	IL2RG			CYB5B	-1.10871	4.88767281220387	-13.4398	2.71009632384776e-37	3.56372180561034e-36	73.7464640116336	down	CYB5B
CNST	-0.288459	6.09483496424781	-3.48599	0.0026571281633777	0.057246429676221	-1.52349	stable	CNST			ALDH9A1	-1.01757	4.89259097527182	-13.4395	2.71862599112074e-37	3.57012016947177e-36	73.7433440694412	down	ALDH9A1
FTH1	0.236566925414021	12.1163963469832	3.48220334294502	0.00267949167733422	0.0576505436794951	-1.53114	stable	FTH1			ZNF664	-1.43447	4.0286827360399	-13.4391	2.72979100018788e-37	3.57995740320736e-36	73.7392749449775	down	ZNF664
TMEM234	0.398145112973445	5.79052289109302	3.48159264616343	0.0026831168773312	0.057650949463732	-1.53238	stable	TMEM234			FASLG	-0.698823	2.35708687423067	-13.4386	2.74749527216791e-37	3.59833251774249e-36	73.732856562105	stable	FASLG
DHX38	0.369672326118884	6.42994062333172	3.48059449481948	0.00268905252846413	0.0577009311678223	-1.5344	stable	DHX38			TMEM138	-1.03859	3.2041748343404	-13.4244	3.21274912094689e-37	4.20201710530288e-36	73.5775393792652	down	TMEM138
API5	-0.368661	6.56845450409733	-3.47931	0.00269671972020397	0.057787883977454	-1.537	stable	API5			NARF	0.678224191784367	5.28133384499875	13.4193821690587	3.39424714132663e-37	4.43345095778642e-36	73.5229782594154	stable	NARF
ZBTB39	-0.281805	4.88381840443816	-3.47768	0.00270643525610078	0.057918439095083	-1.54029	stable	ZBTB39			RAB31	1.09260467880048	9.31782880025592	13.415476538713	3.54356052329923e-37	4.62228296372525e-36	73.4802369018962	up	RAB31
ABR	0.385635398641652	6.81074110652964	3.47654248148112	0.00271328217454431	0.0579873380244188	-1.54259	stable	ABR			GPN1	-0.738462	4.16277074551704	-13.4135	3.62269407598294e-37	4.71918864657457e-36	73.4583093612718	stable	GPN1
ZBTB48	0.630523580836916	5.87769089518251	3.47268720471873	0.00273653594256484	0.0580911864117345	-1.55039	up	ZBTB48			ZNF275	-1.61636	4.32698630695885	-13.4109	3.72761696061842e-37	4.84938580297275e-36	73.4299630126362	down	ZNF275
BAIAP3	0.256762952549584	6.13090542595465	3.47250153965991	0.00273766077740695	0.0580911864117345	-1.55077	stable	BAIAP3			MPHOSPH10	-1.40172	4.53396984481671	-13.4051	3.97249996851911e-37	5.16107195910003e-36	73.3667931964861	down	MPHOSPH10
RECQL4	0.250988955606528	5.73566048019627	3.47101822116335	0.00274666377137625	0.0580911864117345	-1.55377	stable	RECQL4			F5	1.53116359965174	5.61813749346446	13.4031595996895	4.05862813391406e-37	5.26594840703843e-36	73.3454977926432	up	F5
TIA1	-0.34284	7.28008873967289	-3.4706	0.00274922853158721	0.0580911864117345	-1.55462	stable	TIA1			ZNF317	-1.02486	4.30467873997506	-13.401	4.15539354205939e-37	5.38432907896632e-36	73.3221048787126	down	ZNF317
HYPK	0.857180179016527	5.96906008404641	3.47028331134451	0.0027511351495992	0.0580911864117345	-1.55525	up	HYPK			HMOX2	-0.699246	4.4636913911702	-13.3959	4.39542134962668e-37	5.68778029624998e-36	73.2663520426988	stable	HMOX2
FOXC1	0.302871912698726	4.84372900999662	3.46998824738692	0.00275293241948547	0.0580911864117345	-1.55585	stable	FOXC1			SLC26A8	1.5544954630183	4.00196735896633	13.3939627382844	4.49124086248559e-37	5.80406511459676e-36	73.2449413950299	up	SLC26A8
IGSF9B	0.429831597439025	5.4314351201107	3.46992571298126	0.00275331347320966	0.0580911864117345	-1.55598	stable	IGSF9B			GLRX	1.68265523825627	7.34485985197963	13.3900691506749	4.6879509707362e-37	6.05025089521239e-36	73.2023829756135	up	GLRX
PAMR1	0.390395407824543	4.9656721926081	3.46967551350998	0.00275483858716922	0.0580911864117345	-1.55648	stable	PAMR1			ATR	-0.72734	2.55595278102743	-13.3897	4.70647927119815e-37	6.06612883843317e-36	73.1984668032958	stable	ATR
TMEFF2	1.35979881950161	7.74053706064721	3.46953686288451	0.00275568410477038	0.0580911864117345	-1.55676	up	TMEFF2			HP1BP3	-0.681276	5.05855860442793	-13.3885	4.76920029892898e-37	6.13884910340344e-36	73.1853234861657	stable	HP1BP3
PTK2B	0.380261452219012	6.46173208892709	3.46920790984292	0.00275769114970752	0.0580911864117345	-1.55743	stable	PTK2B			RPL14	-1.20859	8.9369107011064	-13.3856	4.92165269916929e-37	6.32672610827251e-36	73.1540840423427	down	RPL14
MAP6D1	-0.52001	5.78882943398884	-3.46914	0.00275811400516117	0.0580911864117345	-1.55757	down	MAP6D1			AFF3	-1.30729	2.40791588763092	-13.3838	5.02443803281575e-37	6.45034574331446e-36	73.1335635088806	down	AFF3
ZNF83	-0.486521	6.29634337139151	-3.46797	0.00276526073362835	0.0581650764312931	-1.55993	stable	ZNF83			VPS11	-0.827585	3.54857610938404	-13.3778	5.36632294718275e-37	6.88019089438799e-36	73.0682079420814	stable	VPS11
UPF3B	-0.307737	6.39968821360774	-3.4648	0.0027847029132746	0.0584967574453833	-1.56633	stable	UPF3B			NR2C1	-0.789316	2.73466771379239	-13.3749	5.53962943568779e-37	7.09305508821838e-36	73.0366521135948	stable	NR2C1
ACTN1	0.368359113991765	9.57778940473861	3.46421252673708	0.00278834787772939	0.0584967574453833	-1.56753	stable	ACTN1			EIF4B	-0.991014	4.83168249933217	-13.3704	5.8180548489022e-37	7.43978037371431e-36	72.9879669387285	stable	EIF4B
SLC8A2	0.29336605041025	5.07914515623208	3.4628955459793	0.00279648621133432	0.0585906010149284	-1.57019	stable	SLC8A2			AGPAT5	-1.02539	3.02423888089214	-13.3695	5.87717504908487e-37	7.50552997094141e-36	72.977929553041	down	AGPAT5
PCSK9	0.344738978013461	4.96430133804092	3.46074717326165	0.00280981262218087	0.0586099433496506	-1.57453	stable	PCSK9			MRPS2	-0.917667	3.08175626662843	-13.3668	6.05329591272656e-37	7.7203292373832e-36	72.9486156277459	stable	MRPS2
TMEM120A	0.670501250410424	7.62171197954712	3.46019025588414	0.00281327743542704	0.0586099433496506	-1.57566	up	TMEM120A			ZCCHC4	-0.593658	2.37739873509476	-13.3663	6.09050625129407e-37	7.75763306047182e-36	72.9425314906821	stable	ZCCHC4
S100A8	0.221369047508418	12.3715081225207	3.46008	0.0028139939451021	0.0586099433496506	-1.57589	stable	S100A8			GNPTAB	-0.798103	3.51788935219638	-13.3605	6.48938135280752e-37	8.25489972607787e-36	72.879552824877	stable	GNPTAB
RASGRP2	0.494033110527269	7.80678397445647	3.45972779262476	0.00281615782205978	0.0586099433496506	-1.57659	stable	RASGRP2			ZFP62	-1.05376	2.62392166805486	-13.3582	6.65764923827784e-37	8.45790536868048e-36	72.8541382016618	down	ZFP62
MEIS2	0.485042368759175	5.32666879464254	3.45948081886941	0.0028176972576433	0.0586099433496506	-1.57709	stable	MEIS2			ST3GAL5	-1.19849	4.85563526337656	-13.3554	6.86531196905365e-37	8.71036456073682e-36	72.8236447575425	down	ST3GAL5
EED	-0.357095	7.08413808106747	-3.45908	0.00282018353883502	0.0586099433496506	-1.5779	stable	EED			TMX2	-0.949471	4.4280994095293	-13.3523	7.10350382744893e-37	9.00085062349315e-36	72.7897842036521	stable	TMX2
SPRR4	0.408330178845451	6.13008184470962	3.4586193125475	0.00282307371320099	0.0586099433496506	-1.57883	stable	SPRR4			CWF19L2	-0.798321	3.69578853279551	-13.3484	7.4144042967789e-37	9.38259161919658e-36	72.7472569578598	stable	CWF19L2
TASP1	-0.370123	4.85772355973955	-3.45649	0.00283643631967594	0.0587342665299636	-1.58315	stable	TASP1			RPS4X	-1.23274	9.81294126143766	-13.3477	7.46724912723037e-37	9.43720823550359e-36	72.7402061976811	down	RPS4X
PRKCD	0.52120942911804	8.07280028389062	3.45605590234602	0.00283913143090332	0.0587342665299636	-1.58401	up	PRKCD			KLRK1	-2.21701	4.01298526190399	-13.342	7.95475464648301e-37	1.00403017196024e-35	72.6774198496467	down	KLRK1
ELK4	-0.486188	5.92296755000021	-3.4559	0.00284008432551369	0.0587342665299636	-1.58432	stable	ELK4			ADA	-1.64299	4.40329836005112	-13.3404	8.09614477136074e-37	1.02055413521525e-35	72.6599289748145	down	ADA
CTSA	0.462307141719414	9.89735910164341	3.45387572002926	0.00285285959328512	0.0589222396101499	-1.58842	stable	CTSA			ECHDC2	-0.587322	3.29701293682835	-13.3366	8.43916343497404e-37	1.06241871460448e-35	72.6187336911543	stable	ECHDC2
CRTAC1	0.428511943385042	5.90367490033498	3.45131752664843	0.00286905173764901	0.0591802078426542	-1.59359	stable	CRTAC1			ISOC1	-1.45111	3.48783338339651	-13.3359	8.50672082525392e-37	1.0695417770487e-35	72.6108179799782	down	ISOC1
PDE6A	-0.495171	4.97154327981651	-3.4507	0.00287296034020213	0.0591844639155558	-1.59483	stable	PDE6A			RPS6KA5	-1.54362	4.02132147201787	-13.3354	8.54662711102251e-37	1.07317441455932e-35	72.6061716369101	down	RPS6KA5
ZRSR2	0.384073146325208	7.43465838093958	3.44942488002093	0.00288108974597888	0.0592755478497019	-1.59741	stable	ZRSR2			ANKRD36	-1.14125	3.94459816324813	-13.3308	8.99207543724614e-37	1.12765486564384e-35	72.555732076639	down	ANKRD36
RASGRP1	-0.806028	8.87856290425526	-3.44881	0.00288500186379621	0.0592797426666403	-1.59865	down	RASGRP1			SRP68	-0.897358	5.58359169020137	-13.3294	9.13534854318004e-37	1.14414956561371e-35	72.5400387625051	stable	SRP68
TWF2	0.415851536289501	7.5177207937812	3.44680110944905	0.00289786064983353	0.0594418418449326	-1.60271	stable	TWF2			ZNF671	-0.918909	4.16218330491646	-13.3266	9.41974190753847e-37	1.17825372460918e-35	72.509604221521	stable	ZNF671
SLC1A7	-0.395305	5.49817017313814	-3.44642	0.00290032757656996	0.0594418418449326	-1.60349	stable	SLC1A7			LAX1	-1.30415	3.06083607778928	-13.323	9.80076429153911e-37	1.22434163149689e-35	72.4702385285537	down	LAX1
DLAT	-0.46742	4.99382	-3.44482	0.00291061514329191	0.0595763043286356	-1.60672	stable	DLAT			ZNF766	-0.666013	3.26181086022984	-13.3226	9.84182916807959e-37	1.22789735484978e-35	72.4660875831953	stable	ZNF766
ZFP14	-0.576988	4.54577758299256	-3.44315	0.00292133113698773	0.0597191810177568	-1.61008	down	ZFP14			TNFAIP8L1	-0.534058	2.81185378321197	-13.3212	9.99478031472577e-37	1.24538541415202e-35	72.4507778259796	stable	TNFAIP8L1
E4F1	0.412346980582427	5.6871088088478	3.44092517433167	0.00293577000478307	0.0598921638610778	-1.61458	stable	E4F1			SLAMF6	-1.49056	4.84986510882918	-13.3072	1.16582922678129e-36	1.45080970443894e-35	72.2979385636372	down	SLAMF6
SMARCA5	-0.295484	7.41659184722212	-3.44027	0.00294000357832416	0.0598921638610778	-1.6159	stable	SMARCA5			XYLT1	-1.30208	3.1442521963217	-13.304	1.2065713645297e-36	1.49959583877263e-35	72.2638375226376	down	XYLT1
SMIM13	-0.318387	5.02167140036977	-3.44012	0.00294103269304054	0.0598921638610778	-1.61622	stable	SMIM13			PPIL2	-0.389434	3.45591514407232	-13.2957	1.32249994256033e-36	1.64158464207743e-35	72.1727621044733	stable	PPIL2
PPFIA4	0.280798052462054	4.71740364367262	3.43905795126329	0.00294791897027178	0.0599552370648314	-1.61835	stable	PPFIA4			EEF2	-1.0439	8.58206752202151	-13.2924	1.37058167708163e-36	1.69910278135921e-35	72.1373099879565	down	EEF2
NYAP2	0.380848020117391	4.1519394778525	3.43839411526142	0.00295225013953177	0.0599552370648314	-1.61969	stable	NYAP2			MAF	-1.52074	3.34007733871509	-13.2854	1.47927338025027e-36	1.8315171305157e-35	72.0615485724902	down	MAF
VWF	0.24870741048862	5.92189938995344	3.43789021016915	0.00295554204528125	0.0599552370648314	-1.62071	stable	VWF			RPRD2	-0.558435	2.57348380038653	-13.2848	1.48920180512845e-36	1.84146984634157e-35	72.0549079151613	stable	RPRD2
FANCC	0.260874606083192	4.6563003369799	3.43734133365392	0.00295913186814413	0.0599552370648314	-1.62182	stable	FANCC			XPO4	-0.644196	3.04005284799127	-13.276	1.6399777242361e-36	2.02534131114785e-35	71.959166701054	stable	XPO4
EIF3C	-0.549906	4.85774547721166	-3.43546	0.00297143636214676	0.0601283312471874	-1.62561	down	EIF3C			SUPV3L1	-0.883947	2.95459597015461	-13.2734	1.68721605265716e-36	2.08104217937865e-35	71.9309760734233	stable	SUPV3L1
CHAF1B	0.322214574568894	5.12284680174075	3.43483402818402	0.00297558530778462	0.0601361652721176	-1.62688	stable	CHAF1B			LPAR5	-0.866739	2.78308542908728	-13.2715	1.72319871576879e-36	2.12273682508864e-35	71.910027202646	stable	LPAR5
PPP1R7	0.289853585341133	7.5875692193585	3.43340499621838	0.00298500331854256	0.0602017886403789	-1.62977	stable	PPP1R7			TNRC6A	-0.995779	4.56116700244202	-13.2671	1.80707655913958e-36	2.223251766699e-35	71.8628450442093	stable	TNRC6A
CRELD1	0.366575305182281	6.24712785313878	3.43319887008117	0.00298636421817969	0.0602017886403789	-1.63018	stable	CRELD1			MTX1	0.992321889497617	6.35717577270574	13.2651537102762	1.84692916812807e-36	2.26941712663808e-35	71.8411898989975	stable	MTX1
SHPRH	-0.548607	5.72908873714253	-3.43069	0.00300298469680745	0.0604116809298591	-1.63525	down	SHPRH			CDK4	-0.91855	3.70753595986035	-13.2644	1.86203316370151e-36	2.28509460291027e-35	71.8331045694496	stable	CDK4
TTC39B	-0.421639	5.20182640013984	-3.43049	0.00300433418861741	0.0604116809298591	-1.63566	stable	TTC39B			GCLM	1.35575734092017	5.11454969259102	13.2629518804418	1.89197251518458e-36	2.31891574691303e-35	71.8172697830121	up	GCLM
GRAMD1A	0.553088299141081	7.37173073515749	3.42822531909034	0.00301938744015658	0.060638100023044	-1.64022	up	GRAMD1A			TMEM41A	-0.623773	2.91469874233853	-13.2579	1.99974293599445e-36	2.44792652868467e-35	71.7622746793066	stable	TMEM41A
EXOC3L2	0.300810882803829	6.89561173106701	3.42735900388915	0.00302517635752667	0.0606781295500894	-1.64197	stable	EXOC3L2			FAM168B	-0.862268	5.72966504054863	-13.2483	2.22087352700135e-36	2.7152059783063e-35	71.6581573854096	stable	FAM168B
CNNM3	0.337394377817534	6.37321394002237	3.42553354775524	0.00303741039777551	0.0606805931597275	-1.64566	stable	CNNM3			CUL1	-1.23594	4.36775759024751	-13.2363	2.53100823947905e-36	3.09049427136389e-35	71.5283943247241	down	CUL1
HLA-C	0.271348871676462	12.625885082755	3.42519120093668	0.00303971021210552	0.0606805931597275	-1.64635	stable	HLA-C			RPL28	-0.7396	9.99413070199701	-13.2358	2.54571356231891e-36	3.10455981867777e-35	71.5226433837769	stable	RPL28
IFT74	-0.405684	3.92914850262165	-3.42489	0.00304171476312542	0.0606805931597275	-1.64695	stable	IFT74			MRPL49	-0.812292	5.3889430427818	-13.2339	2.60025645085149e-36	3.16711235713712e-35	71.5015991442655	stable	MRPL49
HPS6	0.343350892997684	5.70058813953384	3.42480500099459	0.00304230668767122	0.0606805931597275	-1.64713	stable	HPS6			ANKRD40	-0.83459	4.18041750521072	-13.232	2.65544632528432e-36	3.23029575450317e-35	71.4807499139348	stable	ANKRD40
GAPDH	0.306706905742463	11.408201588189	3.42451193458483	0.00304427847579767	0.0606805931597275	-1.64772	stable	GAPDH			KLRD1	-1.67685	3.6095016285871	-13.2173	3.11780506330305e-36	3.78801652578865e-35	71.3214071283818	down	KLRD1
THRAP3	0.243479109971267	7.87437712404214	3.42345023121945	0.00305143232902024	0.0607474436011427	-1.64986	stable	THRAP3			TMEM203	-1.0319	4.67162739248753	-13.2131	3.26097215703061e-36	3.95702524260352e-35	71.2768396227871	down	TMEM203
ARMC7	0.44327976949882	7.06969811751593	3.42207160302609	0.0030607464395393	0.0607859896753359	-1.65264	stable	ARMC7			USP28	-0.691689	2.51934779541521	-13.2099	3.37798772649148e-36	4.09391945359863e-35	71.2418429317153	stable	USP28
STRADB	-0.71872	7.13674786054333	-3.4206	0.00307075325040901	0.0607859896753359	-1.65562	down	STRADB			ENOX2	-0.634178	2.79424900937157	-13.2088	3.41980854498284e-36	4.13945521270966e-35	71.2296286610168	stable	ENOX2
TTYH1	0.385603478097205	3.81932696124449	3.4204407410742	0.00307180092765576	0.0607859896753359	-1.65593	stable	TTYH1			SDR39U1	-0.993896	5.18006686318329	-13.2071	3.48228744221279e-36	4.20985221301755e-35	71.2116564528486	stable	SDR39U1
CCDC3	0.326798078138196	5.94428760439846	3.42003414671703	0.00307456308675187	0.0607859896753359	-1.65675	stable	CCDC3			PTPN4	-1.67339	6.01023911887032	-13.2017	3.69355263964663e-36	4.45972452549155e-35	71.1531886487662	down	PTPN4
PSORS1C2	0.31671163103697	4.98331269610443	3.41991760303772	0.0030753552671739	0.0607859896753359	-1.65699	stable	PSORS1C2			PCYOX1L	-1.40034	4.32170057432419	-13.2016	3.70022289451892e-36	4.46224899556836e-35	71.151397583505	down	PCYOX1L
ATP6V0B	0.346034420166967	10.545918791096	3.4197958219273	0.00307618326331457	0.0607859896753359	-1.65724	stable	ATP6V0B			UBAP1	0.925501944415305	5.84287590658354	13.1950628282584	3.97220205868209e-36	4.7843185240789e-35	71.0809900679721	stable	UBAP1
ZFAND2B	0.358987107375932	6.69521530460356	3.41920475787215	0.00308020506778745	0.0607903187822841	-1.65843	stable	ZFAND2B			YEATS2	-1.06373	3.03292715828554	-13.1871	4.333199625814e-36	5.21267866097922e-35	70.9946427271126	down	YEATS2
STRN4	0.498036523197514	6.0801057744396	3.41626877474966	0.00310025961583869	0.0610770691811157	-1.66435	stable	STRN4			TSEN2	-0.658544	2.67914486915461	-13.1856	4.40566755165008e-36	5.29331992888759e-35	70.9781789043405	stable	TSEN2
BRF2	0.388503481217107	6.46878873428255	3.41511605207713	0.00310816862065739	0.0610770691811157	-1.66668	stable	BRF2			SMARCA4	-0.980941	4.5447982498803	-13.179	4.73288548148627e-36	5.67946257778353e-35	70.9070618029096	stable	SMARCA4
WNK2	0.284244029210044	5.36641904925328	3.41488436500093	0.00310976066421229	0.0610770691811157	-1.66714	stable	WNK2			UBL5	1.0420544961355	8.6840274420505	13.173206428221	5.04094526550698e-36	6.0416938089914e-35	70.8444666515145	up	UBL5
ZNF287	0.32085207236845	4.67725868566392	3.4148470486709	0.00311001715960391	0.0610770691811157	-1.66722	stable	ZNF287			PPP1R8	-0.94055	4.79886678586721	-13.1612	5.74283619243727e-36	6.87447123576274e-35	70.7150659534313	stable	PPP1R8
HAMP	0.416227104955076	5.0095606733911	3.41241572221453	0.00312677409205649	0.0611871896454166	-1.67212	stable	HAMP			HTATSF1	-1.45344	4.06322994421446	-13.1588	5.8959674202507e-36	7.0491173672298e-35	70.6889442354841	down	HTATSF1
NPR1	0.304676273282011	5.89169998330425	3.4123784563717	0.00312703162434648	0.0611871896454166	-1.6722	stable	NPR1			OSCAR	1.22384670159404	6.43841730419763	13.1531633685026	6.27063699711931e-36	7.48787829656012e-35	70.6277886288475	up	OSCAR
SUCLA2	-0.497803	6.16610799567247	-3.41237	0.00312710708997281	0.0611871896454166	-1.67222	stable	SUCLA2			FUS	-1.08762	8.63761107933915	-13.1515	6.38340271329151e-36	7.61320392145808e-35	70.6100965829611	down	FUS
LTB4R	0.686434864132242	7.05119397422434	3.41064961303569	0.00313900216118606	0.061344851526553	-1.67569	up	LTB4R			PRKX	-0.8415	3.17694099539713	-13.1504	6.45973488689886e-36	7.69482356209566e-35	70.5982971857834	stable	PRKX
NHS	0.380836690539849	5.68691668488141	3.40998836646716	0.0031435925962129	0.0613595497473253	-1.67702	stable	NHS			ZFP36L2	-1.60668	6.34887076953367	-13.1492	6.547045371418e-36	7.789305262405e-35	70.5849705373717	down	ZFP36L2
VWA3A	0.315063329782138	5.56976409395971	3.40666298612919	0.0031667783736315	0.0617367305864307	-1.68373	stable	VWA3A			RAD1	-0.583611	2.91785723075125	-13.1451	6.84495849207131e-36	8.1338140910662e-35	70.5408000036926	stable	RAD1
POU3F1	0.511037618118042	5.48501882297233	3.40507263654139	0.00317792648209784	0.0618610033431774	-1.68693	up	POU3F1			DHX38	-0.496815	5.17581493223774	-13.1436	6.95614954314385e-36	8.25587346509059e-35	70.5248051133447	stable	DHX38
TREH	0.29848137426168	3.86300708494206	3.40465046714766	0.00318089232754234	0.0618610033431774	-1.68779	stable	TREH			JAK1	-1.03777	7.59960364708022	-13.1355	7.60203324285914e-36	9.01146130394398e-35	70.4366704583511	down	JAK1
IGHMBP2	0.224938725770945	6.35701592696014	3.40332697815195	0.00319020789149632	0.0619667841475822	-1.69045	stable	IGHMBP2			PREP	-0.962879	4.74684141434663	-13.1312	7.96602707824727e-36	9.43146632447647e-35	70.3902455618455	stable	PREP
RAB43	0.438003720261039	5.51097699742205	3.40127174239055	0.00320472737066991	0.0621328687346601	-1.6946	stable	RAB43			LTB4R	1.4355951846453	6.78103348583229	13.1265658297167	8.37473774532263e-36	9.90333065417763e-35	70.3405811904929	up	LTB4R
TXNRD2	0.267413443784787	5.31543692644169	3.40101697313981	0.0032065317594204	0.0621328687346601	-1.69511	stable	TXNRD2			TIMM9	-0.8313	3.11998635950998	-13.1226	8.74315826246731e-36	1.03264647405432e-34	70.2978475580349	stable	TIMM9
SHISA7	0.312550048292052	6.8236282204315	3.3989708350476	0.00322105983386344	0.0623388165909697	-1.69924	stable	SHISA7			SPON2	-1.86159	4.15381551703283	-13.1123	9.77852314387993e-36	1.15353425561702e-34	70.1867580866294	down	SPON2
M1AP	0.356446054731923	4.59935673658912	3.39825335383911	0.00322616949428181	0.0623622074190919	-1.70068	stable	M1AP			DHX35	-0.563877	2.82412398473815	-13.1064	1.04212504096576e-35	1.22786776289848e-34	70.1235706102472	stable	DHX35
PPEF1	0.399851423814898	4.20177924739006	3.39753691085521	0.00323127974401169	0.0623855531253272	-1.70213	stable	PPEF1			CBFA2T2	-0.783105	3.01674725947007	-13.0961	1.16591197347296e-35	1.37205872820296e-34	70.0121602783319	stable	CBFA2T2
STAT3	0.386118396788518	9.17029073441096	3.39619689789719	0.00324085925414248	0.0624950253760213	-1.70483	stable	STAT3			CCT6A	-1.30018	3.50759055525561	-13.0923	1.21455859801064e-35	1.42758250651576e-34	69.9715861341709	down	CCT6A
OLFM2	0.367424434070836	6.89706867810869	3.39497410062376	0.00324962526711186	0.0625029954347015	-1.70729	stable	OLFM2			DDX27	-1.21206	4.99314930083915	-13.0902	1.24336673732808e-35	1.45968258897889e-34	69.9483178474852	down	DDX27
COBL	0.417936233607322	4.47002622930217	3.39466915148813	0.00325181503561781	0.0625029954347015	-1.70791	stable	COBL			PDCD11	-0.536216	3.19424663217082	-13.0834	1.33793221929216e-35	1.56881005352381e-34	69.8755591002942	stable	PDCD11
SIRT7	0.413017330934898	7.84003998380985	3.39347114584507	0.00326043174154796	0.0625029954347015	-1.71032	stable	SIRT7			BLNK	-1.74497	3.46640094287531	-13.0822	1.35540222836544e-35	1.58738453283568e-34	69.8626824158911	down	BLNK
GPATCH3	0.287654536078293	5.62433856499363	3.39344538145981	0.00326061730027264	0.0625029954347015	-1.71037	stable	GPATCH3			DDHD1	-0.650608	2.41393576318703	-13.0815	1.36547744908259e-35	1.59726437741426e-34	69.8553314905493	stable	DDHD1
MYO9B	0.45504324786104	6.63185009110178	3.39341698104098	0.00326082185615796	0.0625029954347015	-1.71043	stable	MYO9B			TRIM28	-1.02252	3.57814052724813	-13.0728	1.5016784278216e-35	1.75447896890812e-34	69.7609581994396	down	TRIM28
SNAPC4	0.367811944722167	6.34581587393051	3.39216187266071	0.00326987451502401	0.0625050047962723	-1.71296	stable	SNAPC4			TMEM19	-0.997582	3.00409000584227	-13.0696	1.55412866278035e-35	1.81358439402775e-34	69.7268816751176	stable	TMEM19
KIF3A	-0.583488	5.34823520073494	-3.39191	0.00327166125693735	0.0625050047962723	-1.71346	down	KIF3A			STRBP	-1.02484	3.11481299316958	-13.0514	1.89249393304973e-35	2.20579675641586e-34	69.5314	down	STRBP
HS3ST1	0.255467673331253	5.17619832361871	3.39080762810173	0.00327967002676252	0.0625050047962723	-1.71569	stable	HS3ST1			HNRNPA1L2	-0.559755	2.78101957324688	-13.0482	1.9596666858852e-35	2.28136107374736e-34	69.4967472716233	stable	HNRNPA1L2
TRIML1	0.40826718708362	5.41160019322912	3.38991662808148	0.00328613058899356	0.0625050047962723	-1.71749	stable	TRIML1			TMEM42	-1.06484	3.70133813087282	-13.0436	2.05964945080768e-35	2.39489549506803e-34	69.4473565901908	down	TMEM42
PDZK1	-1.41903	4.14650185649361	-3.3896	0.00328844580912389	0.0625050047962723	-1.71813	down	PDZK1			TOP2B	-0.943042	6.44272	-13.0408	2.12327989737952e-35	2.46594032420334e-34	69.4171571352501	stable	TOP2B
SUGP1	0.502027001442622	6.81309131700403	3.38908343823639	0.00329218333645053	0.0625050047962723	-1.71917	up	SUGP1			ZNF264	-0.914365	3.26436245793766	-13.0399	2.14471033003053e-35	2.48786398283542e-34	69.4071895103343	stable	ZNF264
DLC1	0.27171630262295	4.20942692500171	3.38900082623315	0.00329278407441388	0.0625050047962723	-1.71933	stable	DLC1			GON4L	-0.707398	3.46517318970823	-13.0394	2.15708271196986e-35	2.49924065938577e-34	69.4014801787644	stable	GON4L
RTP3	0.457048355918872	4.54901970095007	3.38886818841481	0.00329374881635334	0.0625050047962723	-1.7196	stable	RTP3			ANK3	-0.858993	2.78893580558853	-13.027	2.46465277288908e-35	2.85220624929111e-34	69.2691803236391	stable	ANK3
SRA1	0.38528159801908	7.82025011405775	3.3885428233837	0.003296116542178	0.0625050047962723	-1.72025	stable	SRA1			NOC2L	-0.629796	2.57001571805985	-13.0176	2.72996539432264e-35	3.15549024938076e-34	69.1677058963757	stable	NOC2L
FAM135A	-0.251437	4.88335106473585	-3.38525	0.00332015109652423	0.0628861794182894	-1.72688	stable	FAM135A			TMEM229B	-0.944096	3.15951972888778	-13.0075	3.04505928275635e-35	3.5155281577225e-34	69.0592911101671	stable	TMEM229B
DGKK	0.289619010798893	5.57584078821217	3.38420428283003	0.00332784965444	0.0629470119974421	-1.729	stable	DGKK			ZNF438	1.58278271524198	5.36755947289152	13.006521237219	3.07681206793114e-35	3.54798305206166e-34	69.0489950644674	up	ZNF438
SBNO2	0.466256731073721	6.63434086726369	3.38374343086166	0.00333123809269586	0.0629470119974421	-1.72992	stable	SBNO2			ZBTB24	-0.914715	3.3599014842606	-13.0054	3.11273871177888e-35	3.58516855881482e-34	69.0374729819328	stable	ZBTB24
PAM16	0.44078899874786	6.26173167344866	3.38243568167968	0.00334087193155229	0.0629849494503921	-1.73256	stable	PAM16			HSPA8	-1.58169	7.16065461162569	-12.9967	3.42284909881438e-35	3.93769086409059e-34	68.9432135595199	down	HSPA8
SLC25A22	-0.580776	6.28221212695678	-3.38171	0.00334622633147775	0.0629849494503921	-1.73402	down	SLC25A22			MTOR	-0.500599	2.97703515108105	-12.9952	3.47660138492954e-35	3.99481178004168e-34	68.9277483323743	stable	MTOR
RBM42	0.281643560607766	5.96815136589477	3.38147339099009	0.00334797841827522	0.0629849494503921	-1.7345	stable	RBM42			LEPROTL1	-1.32173	5.42144774074813	-12.9944	3.507042055407e-35	4.0250433201279e-34	68.9190958725413	down	LEPROTL1
GMIP	0.400138857371674	7.13883099948834	3.38128536711355	0.00334936870924784	0.0629849494503921	-1.73488	stable	GMIP			RANGRF	-1.32852	5.68193817027431	-12.9942	3.51306997170549e-35	4.02721809462333e-34	68.9173914086955	down	RANGRF
ST3GAL3	0.248449458521538	5.7586208172307	3.38080194905607	0.00335294582649091	0.0629849494503921	-1.73585	stable	ST3GAL3			P2RY8	-1.32114	5.34835951947818	-12.9895	3.69864952021757e-35	4.23497543184489e-34	68.8662996523903	down	P2RY8
RNF40	0.241215766049794	5.90205531420987	3.37980752053055	0.00336031608859159	0.0629912742074357	-1.73785	stable	RNF40			MXD3	1.05984251798419	4.74456251481421	12.9759033707091	4.28260198815954e-35	4.89784903434584e-34	68.7208061158531	up	MXD3
IER2	0.484762948556686	10.9789070152137	3.37940256314389	0.00336332202967419	0.0629912742074357	-1.73867	stable	IER2			GIMAP6	-1.81144	5.8184714568005	-12.9603	5.06859494131454e-35	5.78996355312648e-34	68.5535690087228	down	GIMAP6
EDDM3A	0.320512314985197	3.62859153403662	3.37885585210501	0.00336738439590763	0.0629912742074357	-1.73977	stable	EDDM3A			FYN	-1.6853	5.9720938453591	-12.9549	5.37140257621442e-35	6.12868228368071e-34	68.4959799652396	down	FYN
SRY	0.385009351935185	3.92851157382195	3.3786326732927	0.00336904412907278	0.0629912742074357	-1.74022	stable	SRY			RSL1D1	-0.990122	4.12478055689027	-12.9544	5.39929767372246e-35	6.15330485763177e-34	68.4908391086393	stable	RSL1D1
TTLL3	0.295792633173696	6.11826671929379	3.3763103671016	0.00338636257801007	0.0630183848879246	-1.7449	stable	TTLL3			KDM4C	-0.331229	2.71631223718298	-12.9357	6.60549597952771e-35	7.51915336735023e-34	68.2907243582962	stable	KDM4C
ITGAM	0.25833395505823	10.1780265555664	3.37621201594157	0.00338709796033384	0.0630183848879246	-1.74509	stable	ITGAM			ATP11B	1.71158842887591	5.36137371882918	12.9294133826803	7.06876320378707e-35	8.03710952831986e-34	68.2234519844707	up	ATP11B
ZFAT	0.439736604412556	6.72485858210137	3.37602959187616	0.00338846238195759	0.0630183848879246	-1.74546	stable	ZFAT			PPIE	-1.05671	4.1709708831621	-12.929	7.100052574405e-35	8.06327649009351e-34	68.219068640688	down	PPIE
RABAC1	0.455178019916167	8.97514479387168	3.37595830360324	0.00338899572240254	0.0630183848879246	-1.7456	stable	RABAC1			SLC41A1	-0.634542	2.53599429681172	-12.9215	7.69836569973672e-35	8.73258153413675e-34	68.1387733298021	stable	SLC41A1
DROSHA	-0.467532	6.85252133096267	-3.3758	0.00339020461676562	0.0630183848879246	-1.74593	stable	DROSHA			TEX10	-0.913509	2.97946674209975	-12.9131	8.42490447460543e-35	9.54561269773899e-34	68.0492704133689	stable	TEX10
RAB9B	0.345807841452863	6.27883506508088	3.37498543634021	0.00339628247118889	0.0630580390063015	-1.74756	stable	RAB9B			ICAM2	-1.26227	5.27544775923161	-12.9032	9.37489500817218e-35	1.06096372775412e-33	67.9432349657265	down	ICAM2
PRKCSH	0.405660560695741	7.88235788274285	3.37430058535724	0.00340142125122944	0.0630711889163598	-1.74894	stable	PRKCSH			ARID1B	-0.909968	3.68435332039214	-12.899	9.80297094111204e-35	1.10812237645239e-33	67.8989226753442	stable	ARID1B
BMP15	0.409511971801334	6.6745099744532	3.37384000563917	0.00340488152350923	0.0630711889163598	-1.74987	stable	BMP15			RPL18	-1.16276	9.80963714574875	-12.8897	1.08336275901678e-34	1.22320819511698e-33	67.799710154608	down	RPL18
INHBC	0.445847442509677	6.71986171275079	3.3729114038148	0.00341186854058685	0.0631274658447007	-1.75174	stable	INHBC			ERCC5	-0.798638	3.69168563248088	-12.8819	1.17851243154624e-34	1.3291001311327e-33	67.716165038492	stable	ERCC5
STK40	0.528100074195015	7.50499326058326	3.37100874295203	0.00342622880082945	0.0633198770058493	-1.75557	up	STK40			CHST14	-0.77907	3.8540137997606	-12.8759	1.25694986287353e-34	1.41592132529938e-33	67.652218694377	stable	CHST14
SH3BP5L	0.499429768380534	6.33718448592521	3.36929697111967	0.00343919925591181	0.0634861885739101	-1.75902	stable	SH3BP5L			ALG8	-0.979557	3.36451874048504	-12.8745	1.27547013942486e-34	1.43512483124201e-33	67.637702870461	stable	ALG8
ANAPC15	0.600923547963496	6.63490750471369	3.36806378518516	0.00344857335749346	0.0635555560349819	-1.7615	up	ANAPC15			SYNCRIP	-0.751918	3.63624264732128	-12.8706	1.33042138242842e-34	1.49522790661851e-33	67.595842136812	stable	SYNCRIP
CBR4	-0.330673	7.10202552150219	-3.36776	0.00345090845980009	0.0635555560349819	-1.76212	stable	CBR4			ZBTB2	-0.580311	2.66906526603304	-12.8605	1.4820257984015e-34	1.66369347691524e-33	67.4887475815567	stable	ZBTB2
CEBPB	0.292520123274727	11.9942844850699	3.36683287827823	0.0034579552574467	0.0636120514908433	-1.76398	stable	CEBPB			ARL2BP	-1.02829	5.93778498332959	-12.8465	1.72215132979002e-34	1.93102906300046e-33	67.3397252954521	down	ARL2BP
BRI3BP	-0.351473	7.22217284952496	-3.36579	0.00346590653606734	0.0636375297723017	-1.76607	stable	BRI3BP			PDXDC1	-0.535698	3.36885099949709	-12.8396	1.85483448021044e-34	2.0774146178357e-33	67.2660692415304	stable	PDXDC1
ZNF597	-0.292537	4.60034238421798	-3.36541	0.0034688450825953	0.0636375297723017	-1.76684	stable	ZNF597			POLR1E	-0.672952	2.45597891879177	-12.8335	1.98083965583395e-34	2.21599329580322e-33	67.2008446767403	stable	POLR1E
CEP120	-0.310706	7.03955453505591	-3.36473	0.00347404286131115	0.0636375297723017	-1.76821	stable	CEP120			BAHD1	-0.633822	3.7987229697419	-12.8313	2.02725385954485e-34	2.26531669809691e-33	67.1778599591986	stable	BAHD1
CENPQ	-0.368408	5.28784763046192	-3.36457	0.00347526357382831	0.0636375297723017	-1.76853	stable	CENPQ			TERF2	-0.681552	3.80762796107731	-12.8282	2.09640901541365e-34	2.33990944400808e-33	67.1445719467926	stable	TERF2
ZNF234	-0.385062	5.14697906146725	-3.36401	0.00347960208920209	0.0636440720800739	-1.76967	stable	ZNF234			GPATCH4	-0.683069	2.77593139060224	-12.8208	2.26914730618727e-34	2.52981365577674e-33	67.0659978057584	stable	GPATCH4
FOXM1	0.421531420342427	5.41028739695989	3.36292199146845	0.0034879311147813	0.0636553921408048	-1.77185	stable	FOXM1			RABGEF1	1.72223959096482	6.38396133474439	12.8105079304969	2.53329211116608e-34	2.82107409499455e-33	66.9567231912601	up	RABGEF1
ZNF135	0.314163974099269	5.85045700410217	3.36288902471032	0.00348818488148036	0.0636553921408048	-1.77191	stable	ZNF135			SGK1	-2.02693	4.36229907841615	-12.8086	2.58538373525603e-34	2.87579670277794e-33	66.9365244823046	down	SGK1
TESK1	0.3534025807146	5.27550573650407	3.36205837372906	0.00349458495578163	0.0636994699009408	-1.77359	stable	TESK1			EIF2B5	-0.72216	4.74394740469576	-12.8015	2.78929854045805e-34	3.09907924495134e-33	66.8611887230851	stable	EIF2B5
ZNF670	-0.303374	4.43846004640723	-3.35892	0.00351885937502578	0.0640047078831869	-1.7799	stable	ZNF670			STOM	2.24690106728994	7.55262376030598	12.798503845779	2.88047645479885e-34	3.19673833434624e-33	66.829269220645	up	STOM
MAP1LC3A	0.505202849438257	6.91167560649858	3.3588597797078	0.0035193380601352	0.0640047078831869	-1.78002	up	MAP1LC3A			RCC2	-1.17024	6.34986713685349	-12.7946	3.00470954483796e-34	3.330817952776e-33	66.7873671795919	down	RCC2
WDR1	0.274050072245515	8.47509747106744	3.35752975601922	0.00352968157485235	0.0641198746086246	-1.7827	stable	WDR1			ZNF91	-1.47955	5.72039968662968	-12.7932	3.04818272686048e-34	3.37516960119642e-33	66.7731124644924	down	ZNF91
BLOC1S1	0.458685010843911	7.53335744790045	3.35692611286794	0.0035343859517907	0.0641324561013918	-1.78391	stable	BLOC1S1			NAAA	-1.13318	4.36508559897756	-12.7868	3.26614493227542e-34	3.61240819751325e-33	66.7045766129785	down	NAAA
SH2D3C	0.396789199179118	7.11403150172635	3.35632997644904	0.00353903789135931	0.0641440586522334	-1.78511	stable	SH2D3C			MLLT6	-0.895193	4.38495671280362	-12.7788	3.55455916397524e-34	3.92694155258217e-33	66.620604511435	stable	MLLT6
PDE6G	0.265040125595021	5.34663599252756	3.35184249759717	0.00357425006721617	0.0647089032553994	-1.79414	stable	PDE6G			CTSO	-1.70953	4.60035615269077	-12.7743	3.73053323280217e-34	4.11668355837195e-33	66.5726549872614	down	CTSO
MAF1	0.503609485728943	6.93901059786462	3.34996778263582	0.00358906254976911	0.0647670391181751	-1.79791	up	MAF1			HNRNPM	-0.796357	7.67321954258136	-12.7718	3.83168602203373e-34	4.22352359713763e-33	66.5461065230787	stable	HNRNPM
NFKB2	0.440188675335849	5.89677829784082	3.3496394315257	0.00359166313271342	0.0647670391181751	-1.79857	stable	NFKB2			ANKRD22	2.74365009788071	5.99834625546883	12.7714868541346	3.84484747509325e-34	4.23324223698402e-33	66.5427038243899	up	ANKRD22
KCTD1	0.213667964310346	5.10399793757381	3.34918828292678	0.00359523931596178	0.0647670391181751	-1.79948	stable	KCTD1			TRMT61B	-0.651197	2.80532524287469	-12.7584	4.41996159905775e-34	4.86096002496825e-33	66.4043772689952	stable	TRMT61B
CKAP4	0.530392030299174	8.56259320834864	3.34878391530997	0.00359844765538419	0.0647670391181751	-1.80029	up	CKAP4			HSD17B8	-0.919895	3.19135940786284	-12.7534	4.66335505958601e-34	5.12285588507397e-33	66.3511851895765	stable	HSD17B8
TTLL4	0.289427270689248	5.74424817735504	3.34845147845698	0.00360108739353187	0.0647670391181751	-1.80096	stable	TTLL4			HNRNPH1	-1.43484	5.46244722541147	-12.7511	4.77980902739822e-34	5.24487152736129e-33	66.3267094428469	down	HNRNPH1
HBM	-1.5006	6.55612690975563	-3.34801	0.00360461962777714	0.0647670391181751	-1.80185	down	HBM			MAP2K6	1.5838004760235	4.9519192132419	12.7498263398637	4.84511579811494e-34	5.31055211887874e-33	66.3132432744804	up	MAP2K6
TBC1D31	-0.405926	5.55024356877868	-3.34786	0.00360582164488777	0.0647670391181751	-1.80216	stable	TBC1D31			RPA1	-0.673464	4.8859851654601	-12.7378	5.50936880773186e-34	6.03183029916171e-33	66.185753338792	stable	RPA1
TM9SF3	-0.248099	7.62687562817526	-3.34659	0.00361589063690018	0.0648508777259131	-1.8047	stable	TM9SF3			UTRN	-1.38811	5.46923959485786	-12.7276	6.13930980374284e-34	6.71396573823459e-33	66.0783254623137	down	UTRN
FLG	-0.396419	2.60273854162491	-3.34625	0.00361860271059142	0.0648508777259131	-1.80538	stable	FLG			YARS2	-0.794761	2.84930966745761	-12.7249	6.31749302406154e-34	6.90108206574615e-33	66.0499359901976	stable	YARS2
FAN1	-0.252213	5.74971977126118	-3.34152	0.00365658684198418	0.0654582276102565	-1.8149	stable	FAN1			PRF1	-2.25185	5.54441210468579	-12.7187	6.75234072176811e-34	7.36783964086321e-33	65.9838828840191	down	PRF1
STK16	0.236359095601982	6.2065613664806	3.33940303019544	0.00367367447020508	0.0656461231364731	-1.81915	stable	STK16			LYAR	-1.25382	4.82700059816397	-12.7185	6.76583549835952e-34	7.37430661029253e-33	65.9819017569164	down	LYAR
CASD1	-0.351256	5.11992255037073	-3.33892	0.00367757405262422	0.0656461231364731	-1.82012	stable	CASD1			DDX56	-0.916645	4.74546762027307	-12.7146	7.05109052819373e-34	7.67662861527594e-33	65.9409240710049	stable	DDX56
NCAPD3	-0.388927	5.91787582453287	-3.3387	0.00367940237271862	0.0656461231364731	-1.82057	stable	NCAPD3			PADI4	1.49547383054186	9.06393222694763	12.7113506766021	7.30155644798904e-34	7.94044263718808e-33	65.9062884306445	up	PADI4
RAPSN	0.329499913322561	4.51925327328013	3.33795691048637	0.00368540812837202	0.0656799713937068	-1.82206	stable	RAPSN			BRPF1	-0.711833	3.48707720687656	-12.7054	7.77867214319184e-34	8.44189542960508e-33	65.8434794843645	stable	BRPF1
ELOVL4	-0.478027	3.48696084831722	-3.33649	0.00369737138941327	0.0657547261299504	-1.82501	stable	ELOVL4			NUCKS1	-1.0266	5.18866262276787	-12.7054	7.77998983557611e-34	8.44189542960508e-33	65.8433	down	NUCKS1
COG3	-0.280165	6.0676569163433	-3.33643	0.00369782927504225	0.0657547261299504	-1.82512	stable	COG3			WDR46	-0.606172	3.33527923153741	-12.7007	8.18190944913665e-34	8.86813411261263e-33	65.7933303819829	stable	WDR46
LRPPRC	-0.4114	6.88904693739607	-3.33593	0.00370195005519747	0.0657548595359852	-1.82614	stable	LRPPRC			BET1L	-0.963676	6.44632873163716	-12.6927	8.90758798287221e-34	9.64394858945631e-33	65.7090100005744	stable	BET1L
YKT6	0.287962982150621	5.98982742094871	3.33358448866139	0.00372111046503264	0.0660218334006791	-1.83085	stable	YKT6			HLA-DMA	-2.15791	5.95593422850561	-12.6898	9.18162357863433e-34	9.92960490013462e-33	65.6789440553506	down	HLA-DMA
HACE1	-0.5519	5.70371323707454	-3.33168	0.00373673051599401	0.0662254700983152	-1.83466	down	HACE1			CD2	-2.43548	5.64743467829925	-12.6818	9.99635236202363e-34	1.07987203343191e-32	65.5945864962894	down	CD2
SIRT6	0.293310621211284	6.38412203003945	3.32940600515956	0.00375554741597756	0.0664851245071694	-1.83924	stable	SIRT6			CLEC2D	-0.778985	3.04160800410536	-12.6815	1.00334501683158e-33	1.08267927397641e-32	65.5909109430182	stable	CLEC2D
UBE2S	0.510693494642472	6.59412123025293	3.32890478123272	0.00375969927151765	0.0664851245071694	-1.84025	up	UBE2S			UMPS	-1.09172	3.76843471743766	-12.6758	1.06528850226852e-33	1.14824902279917e-32	65.5314692097929	down	UMPS
SGPP1	-0.565977	6.9941279063815	-3.32822	0.00376538877802018	0.0665121602269951	-1.84163	down	SGPP1			CDC16	-0.862955	4.37420972877203	-12.6704	1.12821750825462e-33	1.21473496137381e-32	65.4745211846497	stable	CDC16
AKR7A3	0.217506452547546	6.28595048332303	3.32764664856444	0.00377014085096014	0.0665225956329457	-1.84277	stable	AKR7A3			CNOT7	-0.904192	6.24482969466791	-12.6695	1.14013523240327e-33	1.22536578793598e-32	65.4640948189147	stable	CNOT7
MFSD10	0.443406941117027	6.01114040063285	3.32698262596673	0.00377566325784294	0.0665465852699859	-1.84411	stable	MFSD10			POLR3B	-0.560502	2.59684893132544	-12.6694	1.14060629069985e-33	1.22536578793598e-32	65.4636849503421	stable	POLR3B
MSANTD2	-0.468847	5.68568656403803	-3.32607	0.00378327737724292	0.0666006219133285	-1.84594	stable	MSANTD2			USP13	-0.677751	2.66536885933541	-12.648	1.43223366419218e-33	1.53696969426085e-32	65.2377789291274	stable	USP13
FEZ1	0.280039029231425	5.59088459539788	3.32519274174059	0.00379058869654933	0.0666006219133285	-1.8477	stable	FEZ1			RBM4B	-0.693928	2.45010904889651	-12.6323	1.69215127051621e-33	1.81389680747084e-32	65.0723121276021	stable	RBM4B
TSPAN16	0.403646601933104	5.49968215103787	3.32511626685546	0.00379122769555417	0.0666006219133285	-1.84786	stable	TSPAN16			KLHDC4	-0.84784	3.26231376611596	-12.6275	1.77932169009342e-33	1.90524291739234e-32	65.0224721813026	stable	KLHDC4
PRND	0.287206792127976	4.32512615149967	3.32259765012471	0.00381233178852897	0.0668978440959649	-1.85292	stable	PRND			ZNF227	-0.769087	2.80253010180549	-12.6239	1.84829663064398e-33	1.97692671448902e-32	64.9847365687122	stable	ZNF227
ITGAX	0.524747469991546	8.84019801242294	3.32144924635541	0.00382199288482697	0.0669610388634997	-1.85522	up	ITGAX			SNRPN	-1.03196	2.77777657223566	-12.6048	2.26281932876229e-33	2.41764380915129e-32	64.783969800643	down	SNRPN
MKI67	0.225909294427804	5.07625210487089	3.32117417283882	0.00382431055188135	0.0669610388634997	-1.85577	stable	MKI67			SH2B3	-1.5141	5.79787771622444	-12.603	2.30719810979464e-33	2.46235907796703e-32	64.7646993413738	down	SH2B3
AMIGO1	0.244062472998418	5.95724180558135	3.31795949230102	0.00385149901971365	0.067363307799937	-1.86223	stable	AMIGO1			LLGL2	-0.85879	3.42402064684788	-12.5986	2.41730192186624e-33	2.5770448497445e-32	64.7184458162969	stable	LLGL2
AGL	-0.39451	7.33608992056842	-3.31743	0.00385600281228503	0.0673683726308071	-1.86329	stable	AGL			ALMS1	-0.551829	2.61999300397257	-12.593	2.56608085029361e-33	2.73266577106677e-32	64.6591854937305	stable	ALMS1
SLC6A11	0.278047613764237	4.74954972656078	3.31521158205579	0.00387489048074312	0.0674743646307639	-1.86775	stable	SLC6A11			TBC1D10A	-0.810278	4.4175267551197	-12.5907	2.62836945022532e-33	2.795942349672e-32	64.6353893815638	stable	TBC1D10A
SLC39A8	-0.256361	5.21836303940609	-3.31348	0.00388968115258103	0.0674743646307639	-1.87122	stable	SLC39A8			PRPF4	-0.818595	3.7234270416384	-12.5797	2.95233259561825e-33	3.13713509396993e-32	64.5200682310972	stable	PRPF4
DDHD2	-0.549438	5.92962249331913	-3.31344	0.00389001442039351	0.0674743646307639	-1.8713	down	DDHD2			MS4A1	-2.17796	4.2921879360453	-12.5735	3.15129081698166e-33	3.34489953384197e-32	64.455363154506	down	MS4A1
PAXIP1	-0.309734	6.30549612434441	-3.31275	0.00389592602029109	0.0674743646307639	-1.87268	stable	PAXIP1			FGFBP2	-2.33734	4.93663596016646	-12.5707	3.24790830534085e-33	3.44370168958011e-32	64.425401094423	down	FGFBP2
DGKH	-0.216886	4.89583459700749	-3.3119	0.00390322583620182	0.0674743646307639	-1.87438	stable	DGKH			CUTA	-1.30523	7.19122322270948	-12.5594	3.65919031981614e-33	3.87555983437918e-32	64.3071067681713	down	CUTA
PPP2R1A	0.480832940145325	6.61626577761703	3.31189759669961	0.00390328666234376	0.0674743646307639	-1.8744	stable	PPP2R1A			GTPBP4	-0.821005	3.21364850366667	-12.553	3.91607646167305e-33	4.14313236075376e-32	64.2397918027307	stable	GTPBP4
UNC93B1	0.345972541917054	5.81908259445034	3.31153485963696	0.00390640721343662	0.0674743646307639	-1.87513	stable	UNC93B1			SLC25A37	0.971377973336146	10.7323017906898	12.5467833530038	4.18064312260615e-33	4.41824149530091e-32	64.1749312703321	stable	SLC25A37
KRT3	-0.285502	4.05015441849359	-3.3113	0.0039084433911802	0.0674743646307639	-1.8756	stable	KRT3			PYGL	1.19656938421524	9.48179302348753	12.5368715777245	4.64171929630875e-33	4.90020723978683e-32	64.0711353345427	up	PYGL
PTH1R	0.726381702459985	6.17728720798954	3.31121303831444	0.00390917782998769	0.0674743646307639	-1.87577	up	PTH1R			DLAT	-0.726498	2.71336607627307	-12.5253	5.24474512290836e-33	5.53082212961245e-32	63.9499564860508	stable	DLAT
P2RX1	0.61077855256058	7.01553800031853	3.31094395184412	0.0039114959270839	0.0674743646307639	-1.87631	up	P2RX1			EI24	-0.605604	3.53497895629444	-12.5214	5.46446537111377e-33	5.7562973595819e-32	63.9092406847432	stable	EI24
FLOT1	0.569317769771586	8.12504064838369	3.31083768029913	0.00391241179624827	0.0674743646307639	-1.87653	up	FLOT1			RIC8B	-0.71464	3.15848241584663	-12.5204	5.52247111256533e-33	5.81111863075989e-32	63.8987648931884	stable	RIC8B
PTPN22	-0.604249	5.9909582353817	-3.31073	0.00391330932786105	0.0674743646307639	-1.87673	down	PTPN22			RPS23	-1.28165	8.71617444406401	-12.508	6.29545613735822e-33	6.61735971978624e-32	63.768797012294	down	RPS23
GRHL3	0.487437646726316	4.24993838259139	3.31031256156318	0.00391694047149687	0.0674743646307639	-1.87758	stable	GRHL3			PIGP	-0.741528	3.20303598244472	-12.5007	6.7951517421983e-33	7.13490932930822e-32	63.6930197913093	stable	PIGP
SLC46A1	0.422168445090904	5.39283671841431	3.30898381373824	0.0039284227728985	0.0675359716181482	-1.88025	stable	SLC46A1			POLE3	-0.9021	5.28584979606484	-12.489	7.68776176905963e-33	8.06346078339258e-32	63.5705765727397	stable	POLE3
TMEM171	0.579541101961733	4.75108183988616	3.3089210228383	0.00392896619572613	0.0675359716181482	-1.88037	up	TMEM171			ACBD6	-0.586693	3.67964221113217	-12.4864	7.90142617875934e-33	8.27865555761624e-32	63.5433801892976	stable	ACBD6
OAZ1	0.237014567730826	12.1938688955349	3.3057963216616	0.00395610249106414	0.0679293817638575	-1.88664	stable	OAZ1			RAD50	-0.842844	3.06828853209975	-12.4847	8.04757040686906e-33	8.42272030553514e-32	63.5251984738515	stable	RAD50
FLOT2	0.525571048225571	7.81386021073612	3.30505501706742	0.00396256732216521	0.0679308403162182	-1.88813	up	FLOT2			THADA	-0.876821	4.25567052943391	-12.4825	8.23518245705142e-33	8.60983024265118e-32	63.5023358678535	stable	THADA
RNF182	-1.11695	3.32679219898952	-3.3045	0.00396743198897118	0.0679308403162182	-1.88925	down	RNF182			KREMEN1	1.92674063331601	5.97661990797319	12.4792612524864	8.51717174495808e-33	8.8951041246379e-32	63.468934032944	up	KREMEN1
LMAN2	0.507396005676106	6.82905133286129	3.30394647843192	0.00397225415376379	0.0679308403162182	-1.89035	up	LMAN2			PCSK7	-1.0237	3.91929306354738	-12.4777	8.6545197138605e-33	9.02886938884975e-32	63.4530635544153	down	PCSK7
IPO7	-0.387091	7.03642550303152	-3.30384	0.00397318501786964	0.0679308403162182	-1.89057	stable	IPO7			HNRNPD	-0.814754	5.15767426248628	-12.475	8.91012495692957e-33	9.28558904602371e-32	63.4241879032271	stable	HNRNPD
CCDC14	-0.424593	5.48968680903483	-3.30309	0.00397978266668418	0.0679595781605128	-1.89208	stable	CCDC14			LTB	-1.39762	8.33889059137718	-12.4677	9.61599957611957e-33	1.00105021228322e-31	63.3485530421845	down	LTB
ZNF749	0.532929472632816	3.6039546634126	3.30267787885407	0.00398336824323786	0.0679595781605128	-1.8929	up	ZNF749			CCT3	-1.18857	5.91406099170698	-12.4657	9.8229747077652e-33	1.02053117894058e-31	63.3274265150836	down	CCT3
LONRF3	-0.838605	5.05774143288462	-3.30211	0.00398837594905502	0.0679724711317629	-1.89404	down	LONRF3			NPM1	-1.36596	7.81667311104177	-12.4657	9.82407887773263e-33	1.02053117894058e-31	63.327315007355	down	NPM1
SLC6A13	0.45426252352499	5.56457332672383	3.2994901786345	0.00401143057829814	0.0682925763841044	-1.89929	stable	SLC6A13			UTP3	-1.15478	4.69010378143454	-12.4609	1.03290069459048e-32	1.07184072077632e-31	63.277593490732	down	UTP3
AGAP2	0.283189363204597	5.40591393386464	3.29675795185139	0.00403563792224477	0.0686113569539983	-1.90477	stable	AGAP2			PPP2R2B	-0.754411	2.38085538148005	-12.4575	1.07061455650784e-32	1.1097944934694e-31	63.2420167834645	stable	PPP2R2B
CA14	0.627871435067407	5.11751660414404	3.29637104746176	0.00403907746103659	0.0686113569539983	-1.90555	up	CA14			ABL1	-0.675366	3.23123886191396	-12.4477	1.18650010194515e-32	1.22861392065394e-31	63.140059347449	stable	ABL1
TARBP2	0.324747962963572	5.49380559551724	3.29592669172988	0.00404303129304807	0.0686113569539983	-1.90644	stable	TARBP2			CHST7	-1.41827	3.02752978998254	-12.4455	1.21399638866557e-32	1.2557516784668e-31	63.1173318941329	down	CHST7
PITPNM1	1.16587127455283	6.81542740990939	3.29479824327265	0.00405308922653369	0.0687091032612594	-1.9087	up	PITPNM1			KIAA1671	-0.673285	2.3379671778803	-12.4424	1.2540816889465e-32	1.29584008240664e-31	63.0851047232314	stable	KIAA1671
IRS1	-0.271155	4.35643303695155	-3.29382	0.00406182452541178	0.0687842445585093	-1.91066	stable	IRS1			DDX55	-0.557179	3.13599014719202	-12.4293	1.43913138982344e-32	1.48547629898724e-31	62.9485656394603	stable	DDX55
FCGR1A	1.10660475489386	4.19513034028285	3.29271826144738	0.00407169275235215	0.0688783918932291	-1.91287	up	FCGR1A			SLC36A1	0.63219543350994	3.7302476126414	12.4283114922353	1.45466494064933e-32	1.49992118324731e-31	62.9379154197622	stable	SLC36A1
RAB13	0.573213756148186	6.31790060999815	3.28986909405006	0.00409731227770362	0.0692385138175159	-1.91858	up	RAB13			TTF1	-0.764868	4.41531111887074	-12.4189	1.6056015024938e-32	1.65380349263209e-31	62.8399805749058	stable	TTF1
TBCCD1	-0.431319	5.04234159641465	-3.28869	0.00410797876172022	0.0693454577453638	-1.92095	stable	TBCCD1			CAMSAP1	-0.479562	2.62401844972444	-12.4123	1.72143235758266e-32	1.7712393761653e-31	62.7708788570379	stable	CAMSAP1
IL31RA	0.291096209562861	4.29622073470595	3.28642170358961	0.00412852295160571	0.069618742515157	-1.92549	stable	IL31RA			ARHGEF9	-0.810896	2.90984635848753	-12.4118	1.72898419468848e-32	1.77713312162918e-31	62.7665364894313	stable	ARHGEF9
GRB2	0.354524565131708	9.73869625013778	3.28532476404541	0.00413850293445778	0.0696532240323232	-1.92769	stable	GRB2			ITPA	-0.93723	4.62199106357855	-12.4079	1.80144546781109e-32	1.8496611842309e-31	62.7258094052163	stable	ITPA
DDX49	0.295926347123523	5.92739484528401	3.28523923796201	0.00413928204871181	0.0696532240323232	-1.92786	stable	DDX49			C6orf136	-0.859902	3.38388510019451	-12.4067	1.82394281733007e-32	1.87078934863834e-31	62.7134974992077	stable	C6orf136
SUN5	0.229900414272162	6.08737008451171	3.28225430871948	0.0041665642757806	0.0698988523533094	-1.93385	stable	SUN5			TXNDC17	1.26586413100908	5.35317423649626	12.4064245153427	1.8299199414213e-32	1.87494636269286e-31	62.7102519887548	up	TXNDC17
SLC22A23	0.214691045134693	5.4162816679243	3.2816302032867	0.00417229089542598	0.0698988523533094	-1.9351	stable	SLC22A23			RPL10A	-1.36587	9.17993319037718	-12.401	1.93724124597309e-32	1.98282339293716e-31	62.6537152588828	down	RPL10A
MAD2L2	0.669613257031266	6.86059439978234	3.28160953998379	0.00417248062845177	0.0698988523533094	-1.93514	up	MAD2L2			PTMA	-0.615045	7.53862520568412	-12.3983	1.99206195316142e-32	2.0367945090876e-31	62.6260332863756	stable	PTMA
BCKDK	0.406824932711081	7.50414543001043	3.28142285724556	0.00417419515709295	0.0698988523533094	-1.93551	stable	BCKDK			FYCO1	-0.943875	3.54849233748379	-12.3979	2.00174859128892e-32	2.04455327814667e-31	62.6212212866913	stable	FYCO1
RNMT	-0.439026	6.51496883163782	-3.28096	0.00417847716966197	0.0698988523533094	-1.93644	stable	RNMT			POR	1.10156377779541	4.82776936134227	12.392913198892	2.10815060659306e-32	2.15097586498878e-31	62.5698460591171	up	POR
HLA-A	0.237124952837247	12.6420768611199	3.28043760219341	0.00418325539836074	0.0698988523533094	-1.93749	stable	HLA-A			CHD3	-0.592734	4.21407802174663	-12.3881	2.21654358226634e-32	2.25920509054427e-31	62.5201098442863	stable	CHD3
SHC3	0.232931202760696	5.34165791117282	3.28030388455938	0.00418448653209791	0.0698988523533094	-1.93775	stable	SHC3			TOE1	-0.493675	3.27113434550125	-12.385	2.28993557553777e-32	2.33157076782027e-31	62.4877963346813	stable	TOE1
PPP1R15A	0.530065131951992	7.93742589349162	3.27946280966034	0.00419223844845992	0.0699175867176718	-1.93944	up	PPP1R15A			GNLY	-2.40405	5.8543223400293	-12.3795	2.42633056163042e-32	2.46786690944956e-31	62.4304040033119	down	GNLY
RPE	-0.397433	5.66898396021961	-3.27887	0.00419769521996143	0.0699175867176718	-1.94062	stable	RPE			PDCD10	1.64358440633611	6.59810174755611	12.3719398724519	2.62561475412911e-32	2.66777791076476e-31	62.3521025921753	up	PDCD10
BAP1	0.321431188878905	6.84159781891578	3.2787597565152	0.00419872909101495	0.0699175867176718	-1.94085	stable	BAP1			HEATR5B	-1.12778	4.27219338231484	-12.3483	3.36291971913635e-32	3.4133635149234e-31	62.1065982959622	down	HEATR5B
RBM7	-0.316716	7.32130058353856	-3.2768	0.00421690094885807	0.0701471160961968	-1.94478	stable	RBM7			SNRPA1	-0.804567	4.0040409659281	-12.3474	3.39271892200982e-32	3.44002634506386e-31	62.0978472587203	stable	SNRPA1
ZNF354C	0.574538762518175	5.7898986855702	3.27550871024412	0.0042288716575595	0.070273120912418	-1.94736	up	ZNF354C			RIOK1	-0.576858	2.83966598801164	-12.3473	3.39842297624861e-32	3.4422280125329e-31	62.0961809356187	stable	RIOK1
SH3BGRL3	0.562541854649872	10.9985555629332	3.27451884205425	0.00423809152653038	0.0703083881306582	-1.94934	up	SH3BGRL3			THOC2	-0.57597	4.10055497192799	-12.3416	3.60695776395594e-32	3.64965695243891e-31	62.0371075097792	stable	THOC2
PERP	-0.260819	5.21316408439438	-3.27395	0.00424336626308061	0.0703083881306582	-1.95047	stable	PERP			SLC11A1	1.32804480015706	5.90167910571592	12.3393577082815	3.69072546266628e-32	3.73054241786517e-31	62.0143342041314	up	SLC11A1
ESF1	-0.445079	5.92604173610394	-3.27327	0.00424970833712503	0.0703083881306582	-1.95183	stable	ESF1			TBC1D9	-1.93064	3.45580420271945	-12.3367	3.79467619084387e-32	3.83163987601893e-31	61.986782100469	down	TBC1D9
DNAJB13	-0.431628	5.60859652314692	-3.27309	0.00425140474888619	0.0703083881306582	-1.9522	stable	DNAJB13			ZBTB38	-1.21427	4.91483100509726	-12.3282	4.14656460192505e-32	4.18262168542005e-31	61.8988164354611	down	ZBTB38
ZSCAN18	0.336894198718568	5.89125872517375	3.27292434860857	0.00425298456914466	0.0703083881306582	-1.95253	stable	ZSCAN18			RPL23A	-0.817756	11.3064908251022	-12.328	4.15708589251788e-32	4.18889813202629e-31	61.8963027526619	stable	RPL23A
PUS7	-0.402647	5.09946056840882	-3.27118	0.00426935077692977	0.0703540639610999	-1.95603	stable	PUS7			NPRL2	-0.966151	5.05152902359476	-12.3148	4.76991702264615e-32	4.80145366411819e-31	61.7598990165714	stable	NPRL2
SLC39A10	-0.557416	6.10578399013154	-3.2709	0.00427192312915768	0.0703540639610999	-1.95658	down	SLC39A10			UBE2J1	1.45543991325726	7.4889628744841	12.3051	5.27415493983062e-32	5.30354651534671e-31	61.6602223127516	up	UBE2J1
SP2	0.283611168751262	6.36895969966896	3.27082194537315	0.00427270026458268	0.0703540639610999	-1.95674	stable	SP2			TMEM134	-0.683636	4.04259091373441	-12.3023	5.4332696828509e-32	5.45791544223702e-31	61.6307402755016	stable	TMEM134
EEFSEC	0.439083605713849	5.90628379049082	3.27075266942419	0.0042733514391485	0.0703540639610999	-1.95688	stable	EEFSEC			RPL19	-0.836209	11.1255585210592	-12.2995	5.59432518816057e-32	5.61391396842807e-31	61.6017651988632	stable	RPL19
CUZD1	-0.314312	4.71451957398596	-3.26963	0.00428390863854782	0.0703666078292354	-1.95913	stable	CUZD1			SAE1	-0.575703	3.16400794896052	-12.2992	5.61207027859213e-32	5.62365080929131e-31	61.5986238879355	stable	SAE1
SLC35C2	0.257249841787162	6.36217323899323	3.26923377370662	0.00428765316352325	0.0703666078292354	-1.95992	stable	SLC35C2			MEX3C	-1.37282	3.10587240091771	-12.2991	5.61557085123199e-32	5.62365080929131e-31	61.5980053749831	down	MEX3C
SFN	0.382261955940502	6.67561967171626	3.26913492932332	0.00428858549725605	0.0703666078292354	-1.96012	stable	SFN			RBX1	1.55274099508566	7.43281301235287	12.2931636089685	5.97483061694887e-32	5.97728434615501e-31	61.5364953079308	up	RBX1
CLIP4	-0.419845	6.71524726530223	-3.26871	0.00429261783268319	0.0703666078292354	-1.96098	stable	CLIP4			SORT1	1.90740388998889	5.46522980666334	12.2895304699044	6.20522930791247e-32	6.20141070526144e-31	61.4989654143676	up	SORT1
CISD2	-0.327048	6.28106065255458	-3.26779	0.00430128252501906	0.0703666078292354	-1.96281	stable	CISD2			NLRC4	1.2690673076099	4.44638151278928	12.2891362886384	6.23075209331269e-32	6.22053774561873e-31	61.494894024303	up	NLRC4
FKBP8	0.308122816492546	5.86729954638371	3.26714601240347	0.00430738801471283	0.0703666078292354	-1.9641	stable	FKBP8			AP3M2	-0.81044	3.18574070243017	-12.2883	6.28692899063201e-32	6.27019816629665e-31	61.4859911423269	stable	AP3M2
TBC1D22A	0.385942426589867	6.7864372804056	3.26706593368325	0.00430814674411169	0.0703666078292354	-1.96426	stable	TBC1D22A			NIP7	-0.756629	3.69651025686035	-12.2807	6.80582984562855e-32	6.78077771122747e-31	61.4073277241935	stable	NIP7
CLN3	0.371726765384335	7.26307762288465	3.26694134280444	0.00430932747809467	0.0703666078292354	-1.96451	stable	CLN3			PAAF1	-0.534607	3.50954081004239	-12.2799	6.85921600416911e-32	6.82698679720366e-31	61.399577574699	stable	PAAF1
TREM2	0.259103775140181	5.32439510203091	3.26535904583935	0.00432435041354769	0.0705362301166865	-1.96768	stable	TREM2			MCTP2	1.38995399690257	5.71972030759788	12.2779791069846	6.99812281352225e-32	6.95813354030212e-31	61.3796915499796	up	MCTP2
CORT	0.365669339867594	5.97436241627188	3.26491873015768	0.00432854008160074	0.0705362301166865	-1.96856	stable	CORT			FKBP5	1.67175446166856	6.09681470150374	12.275643432079	7.17029695071212e-32	7.12205642076849e-31	61.3555837982993	up	FKBP5
ELK1	0.365803981922768	6.24612028958965	3.26367242205933	0.00434042051157338	0.0706117456505088	-1.97106	stable	ELK1			ADAM9	1.38553398607118	4.8220962789947	12.2722856814013	7.42522150050211e-32	7.36775542778947e-31	61.320932147202	up	ADAM9
ZNF624	-0.373606	4.5377734316892	-3.26351	0.00434200838073628	0.0706117456505088	-1.97139	stable	ZNF624			CYTH1	-0.80425	7.62554750411596	-12.2698	7.6194649216257e-32	7.55280429260639e-31	61.2953183650973	stable	CYTH1
MRPL19	-0.457251	5.03798809931904	-3.25927	0.00438263830440243	0.0712000568436761	-1.97987	stable	MRPL19			SPG7	-1.01061	3.8212928726384	-12.2578	8.6291760013408e-32	8.54498891840089e-31	61.1718876117615	down	SPG7
PLRG1	-0.266335	7.18776929937055	-3.25723	0.00440230654813975	0.0714469771355959	-1.98394	stable	PLRG1			LRG1	1.59168532520693	8.99941712192269	12.2564182902222	8.75729125966652e-32	8.66305035880108e-31	61.1572699507829	up	LRG1
PRR16	0.43743955927234	5.20954840023064	3.25667101352039	0.00440775912194289	0.0714629181778692	-1.98507	stable	PRR16			ARRB2	0.88649662797369	8.1107661693645	12.2552042119424	8.86850169702106e-32	8.76416638293846e-31	61.1447534593816	stable	ARRB2
ZFP92	0.269310005386353	6.31168717828044	3.25585257556709	0.00441569741024027	0.0715190869301935	-1.9867	stable	ZFP92			MTSS1	-0.973208	3.61420892940711	-12.255	8.88366696567281e-32	8.77025845121741e-31	61.143058815437	stable	MTSS1
RAMP2	0.367841216396182	4.58243793281018	3.25415488458393	0.00443220863799212	0.0716414843888176	-1.9901	stable	RAMP2			STK16	0.750763615892636	4.15811488157668	12.2534787293095	9.02897832114595e-32	8.90469278959981e-31	61.1269661250777	stable	STK16
S100A6	0.272711106073194	10.2824459268021	3.2541539807997	0.00443221744404733	0.0716414843888176	-1.9901	stable	S100A6			TTC9	-1.45541	3.61867421079676	-12.2521	9.16109248315822e-32	9.02585289746145e-31	61.1125582048773	down	TTC9
NUBPL	-0.414865	5.45365782413827	-3.25367	0.00443692346406976	0.0716451095925446	-1.99107	stable	NUBPL			EIF2AK3	-0.724934	2.47989	-12.2508	9.28587621104098e-32	9.13955331317003e-31	61.0991392815975	stable	EIF2AK3
CNIH3	0.375332326540471	4.54525042107395	3.25310147160135	0.00444248427370208	0.0716625162456119	-1.99221	stable	CNIH3			SH2D2A	-1.87976	3.8702820328005	-12.2494	9.41654663347978e-32	9.25881235082008e-31	61.0852792560978	down	SH2D2A
CANX	-0.286393	8.16673415222123	-3.2526	0.00444742315272098	0.0716698654429412	-1.99322	stable	CANX			TARBP1	-0.667847	2.82939454402868	-12.2479	9.57126740482702e-32	9.4014545960317e-31	61.0691148339021	stable	TARBP1
ODF2L	-0.518901	5.39794060395459	-3.25129	0.00446016154096877	0.0718027617260088	-1.99582	down	ODF2L			CCT4	-1.27612	6.53610829869576	-12.2455	9.80586722947891e-32	9.62219237502945e-31	61.0450969113324	down	CCT4
TK2	0.327430739455549	6.1917936294099	3.25068807849227	0.00446611424464736	0.0718262598741777	-1.99703	stable	TK2			VEZT	-0.629265	2.26141677533209	-12.2452	9.84319625853133e-32	9.64910506470113e-31	61.0413283040704	stable	VEZT
NUP214	0.514025046651099	8.40522572932388	3.24946888221571	0.00447809848617592	0.0719466154773953	-1.99947	up	NUP214			WDFY3	1.47679025973239	5.3446959776213	12.2376946286607	1.06377428207062e-31	1.04175041251217e-30	60.9643335111174	up	WDFY3
BAD	0.277616090871257	6.04601794726908	3.24864723534783	0.00448619276675038	0.0720042947482646	-2.00112	stable	BAD			FAM117B	-2.00789	4.58371839829676	-12.2375	1.06595198065428e-31	1.04283494974852e-30	60.9623051449621	down	FAM117B
ATG101	0.588113143050613	7.18542022027615	3.24740359318767	0.0044984715723311	0.0720218329390209	-2.0036	up	ATG101			THUMPD1	-1.08077	4.55901821921862	-12.2346	1.09807225017604e-31	1.07318114400354e-30	60.9328595367839	down	THUMPD1
MFSD9	0.527226360403906	5.21035363883823	3.24728903133092	0.00449960432962276	0.0720218329390209	-2.00383	up	MFSD9			CX3CR1	-2.57037	8.02287572417332	-12.2332	1.11480777558163e-31	1.08844558770215e-30	60.9178571480468	down	CX3CR1
TAF1A	-0.544258	4.64524002467925	-3.24717	0.00450080139535105	0.0720218329390209	-2.00407	down	TAF1A			EPHA4	-0.616816	2.84262034841895	-12.2298	1.15459961968066e-31	1.12616803745429e-30	60.8830718495522	stable	EPHA4
FAM151A	0.401505666030687	5.07685793967945	3.24567454497069	0.00451559774985785	0.0721280479620146	-2.00706	stable	FAM151A			CIAO1	-0.760529	5.16297297497849	-12.2217	1.25637229132162e-31	1.22420916066379e-30	60.799287222575	stable	CIAO1
PDLIM5	0.516061314972298	6.25617017978788	3.24554283920766	0.00451690491195595	0.0721280479620146	-2.00732	up	PDLIM5			TUBGCP6	-0.60053	3.35717972061409	-12.2078	1.45045792130916e-31	1.4119142842394e-30	60.656811537177	stable	TUBGCP6
ARAP1	0.672766988044274	7.84078848096374	3.24513300313628	0.0045209748566207	0.0721280479620146	-2.00814	up	ARAP1			C19orf38	1.10847763561648	7.96818526574314	12.2066095951134	1.46862410624106e-31	1.42817098714699e-30	60.6444667879425	up	C19orf38
TCEAL7	-0.464196	1.93663057050078	-3.24466	0.00452570355788833	0.0721315025686968	-2.00909	stable	TCEAL7			CDC14A	-0.682881	3.06983319165835	-12.2063	1.47304218888075e-31	1.43103919127159e-30	60.6414875878628	stable	CDC14A
VASP	0.343647567390732	9.94367118778266	3.24168769733886	0.00455533164348078	0.0724739302731176	-2.01503	stable	VASP			ZC3H8	-0.626094	2.56943897990274	-12.2035	1.51619970947135e-31	1.47149900090526e-30	60.6128468727594	stable	ZC3H8
ZFAND3	0.340828744971612	6.92269139075145	3.24159540842522	0.00455625546881541	0.0724739302731176	-2.01521	stable	ZFAND3			MLYCD	-0.580337	4.70299893160474	-12.2024	1.53443934747407e-31	1.48771910465546e-30	60.601	stable	MLYCD
PPM1M	0.455239102512541	7.1901358306517	3.23947633293909	0.00457751836940319	0.0727397700330809	-2.01945	stable	PPM1M			PFAS	-0.468277	2.90789601770885	-12.199	1.58941030803697e-31	1.53948449716821e-30	60.5660772158574	stable	PFAS
OCA2	0.477990927171455	6.21987696914128	3.23845441147186	0.00458780714781605	0.0727898679830345	-2.02149	stable	OCA2			PDCL3	-0.774378	3.28533127786284	-12.197	1.62196723674973e-31	1.5694586648351e-30	60.5459667458774	stable	PDCL3
ISYNA1	0.405428899487814	5.69240069720575	3.23825894137853	0.00458977773845232	0.0727898679830345	-2.02188	stable	ISYNA1			KLHL22	-0.558333	2.50295571895511	-12.1963	1.63342534053413e-31	1.57897782918299e-30	60.5389849702571	stable	KLHL22
KBTBD6	-0.522492	4.97894858950482	-3.23603	0.00461233290650888	0.0730403671003747	-2.02634	down	KBTBD6			THAP7	-0.551703	3.04838902029426	-12.1913	1.72123427475723e-31	1.66221078030074e-30	60.4870520270574	stable	THAP7
PDK2	0.250078770866584	5.44049244508918	3.23579280296984	0.00461471104537585	0.0730403671003747	-2.02681	stable	PDK2			TAGAP	-1.4103	5.24889335321602	-12.1832	1.87097592452332e-31	1.80367065111068e-30	60.4043181716864	down	TAGAP
CEP290	-0.423866	5.30630028367758	-3.23323	0.00464075808193423	0.0733799789295753	-2.03193	stable	CEP290			FOXK1	-0.718199	3.60075922530299	-12.1832	1.87141936399107e-31	1.80367065111068e-30	60.4040831361146	stable	FOXK1
DLG1	-0.309693	5.91241008348494	-3.23269	0.00464624539726862	0.0733941491311622	-2.033	stable	DLG1			EXOSC6	-0.952344	3.14948146101995	-12.1824	1.88715683629726e-31	1.81704112775499e-30	60.3957776915241	stable	EXOSC6
ARHGAP9	0.380526372635254	10.6896335587936	3.23198834937716	0.0046534359208916	0.0734351694287988	-2.03441	stable	ARHGAP9			SLAIN1	-0.711861	2.50657522274501	-12.1785	1.96526596780029e-31	1.89038021621382e-30	60.3555546328708	stable	SLAIN1
PAK4	0.300520423010815	6.26290053911354	3.23129040688202	0.00466057468288933	0.0734533534621888	-2.0358	stable	PAK4			FBXO32	-0.887931	2.68123987562219	-12.1644	2.27439276615964e-31	2.18557032677115e-30	60.2106704570249	stable	FBXO32
CXCR3	-0.60758	6.59549368800555	-3.23098	0.00466377791593404	0.0734533534621888	-2.03643	down	CXCR3			NUP107	-1.17597	3.99797226954863	-12.1626	2.31640632006605e-31	2.22375006726341e-30	60.1925172393123	down	NUP107
NXPH4	0.336967428400301	4.89744391787111	3.23033914901786	0.00467032173107443	0.0734713097022712	-2.0377	stable	NXPH4			PCMT1	1.19217854060942	7.51033053853616	12.1576441922934	2.43808316981031e-31	2.33622240054214e-30	60.1417436572101	up	PCMT1
LRP12	-0.371877	3.99966114555005	-3.22929	0.00468107760162312	0.0734713097022712	-2.0398	stable	LRP12			DAZAP1	-0.829231	5.34077992908853	-12.1576	2.43836020253628e-31	2.33622240054214e-30	60.1416309723136	stable	DAZAP1
PPP1R12C	0.287011190346178	5.95531018347867	3.22904970294524	0.00468356594844866	0.0734713097022712	-2.04028	stable	PPP1R12C			RBM19	-0.665282	2.57979519869327	-12.1565	2.46757731302841e-31	2.36189325522091e-30	60.1298180335781	stable	RBM19
APOA5	0.403962407840452	5.5596153745997	3.22894621710357	0.00468463047251696	0.0734713097022712	-2.04049	stable	APOA5			UBE2I	-0.754679	5.73285924547977	-12.1554	2.49536410797569e-31	2.38614601257263e-30	60.1187124617443	stable	UBE2I
TMEM61	0.290177294317155	4.98266610895162	3.22833053208334	0.00469096872528613	0.0734713097022712	-2.04171	stable	TMEM61			ZNF419	-0.520664	2.71721307313591	-12.1534	2.54627593350013e-31	2.43244242117895e-30	60.0987	stable	ZNF419
HSPBP1	0.358848870317619	6.37168851119591	3.22818250319827	0.00469249388252339	0.0734713097022712	-2.04201	stable	HSPBP1			DUSP14	-0.524557	2.50553052380299	-12.1527	2.5664723256597e-31	2.44933460736809e-30	60.0908463412915	stable	DUSP14
ARL16	-0.691824	6.92968001939441	-3.22709	0.00470377716508214	0.073486011320729	-2.04419	down	ARL16			POM121	-1.10087	5.51091025095387	-12.152	2.58565218713424e-31	2.46522455102114e-30	60.0834622573168	down	POM121
TMEM168	-0.324392	6.21483597013793	-3.22696	0.0047050947703271	0.073486011320729	-2.04445	stable	TMEM168			CPEB4	1.3797119567967	6.4915849885452	12.1416143120819	2.87730175251613e-31	2.74060882468399e-30	59.9774685701112	up	CPEB4
AKAP11	-0.375355	6.96634184353178	-3.22656	0.00470921401458232	0.073486011320729	-2.04524	stable	AKAP11			UXS1	-0.8353	4.19066212269202	-12.1379	2.98828654221105e-31	2.8435414128227e-30	59.9399338000578	stable	UXS1
EXOC5	-0.440611	5.84019365882501	-3.22592	0.00471582355528716	0.073486011320729	-2.04652	stable	EXOC5			BANK1	-1.3684	3.18675881676683	-12.1356	3.06035281129693e-31	2.90927588227095e-30	59.9163005401706	down	BANK1
LRRC43	0.310879844900987	6.89266592327943	3.22586669256862	0.00471641734111523	0.073486011320729	-2.04663	stable	LRRC43			SHQ1	-0.53497	2.51195466981546	-12.1252	3.40945971939964e-31	3.23798981538305e-30	59.8091696499151	stable	SHQ1
NCKAP5L	0.332667390430325	5.68734217261794	3.22528010705758	0.00472249601930395	0.0734934079061783	-2.04781	stable	NCKAP5L			INPP5B	-0.516282	2.7241369644414	-12.1248	3.42379168972775e-31	3.24843488069203e-30	59.8050095602482	stable	INPP5B
AGER	0.433817621267624	5.66415538710832	3.22493395017502	0.00472608678390787	0.0734934079061783	-2.0485	stable	AGER			UBFD1	-0.939009	4.00060322682668	-12.1237	3.46222873135158e-31	3.28170785586477e-30	59.7939379857721	stable	UBFD1
ASIC1	0.212056370525157	5.22915450378561	3.2241305251871	0.0047344312177869	0.0735516204543649	-2.0501	stable	ASIC1			TMEM204	-0.616752	2.7823087358591	-12.1189	3.63579547263533e-31	3.44287571286284e-30	59.7454272829696	stable	TMEM204
DDIT3	0.347098833732536	7.96744852304057	3.22341116386677	0.00474191481869772	0.0735963595065066	-2.05154	stable	DDIT3			USP36	-0.588415	2.62188228634726	-12.1171	3.70690665094293e-31	3.50680567056194e-30	59.7262177839379	stable	USP36
MLLT3	-0.368211	5.40679307257286	-3.22277	0.00474862047043981	0.0736155568879045	-2.05282	stable	MLLT3			CTBP1	-0.727465	7.07008	-12.1128	3.87467596349123e-31	3.66196339362352e-30	59.6823199900163	stable	CTBP1
TMEM263	-0.616067	6.31556329410265	-3.22241	0.00475236173578865	0.0736155568879045	-2.05354	down	TMEM263			ZNF195	-0.646138	2.91342288678616	-12.1093	4.01574002584604e-31	3.79160569882207e-30	59.6468566043659	stable	ZNF195
BOD1	-0.491401	6.25052597838663	-3.2214	0.00476290398114693	0.0737064648150537	-2.05555	stable	BOD1			ARF6	-0.73593	7.41131313697631	-12.1068	4.12187811508612e-31	3.88805230913835e-30	59.620985516041	stable	ARF6
MSRB1	0.454475880628683	11.2068111633856	3.22085873978741	0.00476856170576039	0.0737064648150537	-2.05663	stable	MSRB1			EXOSC9	-0.860699	4.8326916126276	-12.1015	4.35069636354571e-31	4.09992121531812e-30	59.5674064324465	stable	EXOSC9
ZBTB41	-0.42731	6.54280360509667	-3.22052	0.00477206249740902	0.0737064648150537	-2.0573	stable	ZBTB41			TAB1	-0.647407	2.89972699154863	-12.0876	5.0200594109487e-31	4.72613129471344e-30	59.4254884027533	stable	TAB1
TXLNG	-0.418954	6.22908348798321	-3.21985	0.0047791781945484	0.0737451183571919	-2.05865	stable	TXLNG			DZIP3	-0.640973	2.56437428084539	-12.0836	5.23481796438863e-31	4.92355851785742e-30	59.3839461830448	stable	DZIP3
RRAGC	0.295185481169472	8.01175268023314	3.21924768867838	0.00478545634268776	0.0737478545935563	-2.05985	stable	RRAGC			ZCCHC14	-0.732215	2.92554863451122	-12.0787	5.50439177191318e-31	5.17211122714773e-30	59.3341494531183	stable	ZCCHC14
GPATCH11	-0.359708	5.6993147202515	-3.2188	0.00479016569248388	0.0737478545935563	-2.06074	stable	GPATCH11			PAXIP1	-0.844953	2.91668589560973	-12.0778	5.5570214058686e-31	5.21653338909284e-30	59.324712627321	stable	PAXIP1
VANGL1	-0.232661	4.43516488609453	-3.21851	0.00479319535360347	0.0737478545935563	-2.06132	stable	VANGL1			GRPEL2	-1.05118	3.47356529124938	-12.0772	5.58807949347386e-31	5.24063970976028e-30	59.3191855641173	down	GRPEL2
ZNF142	0.347204300593483	6.75368587020846	3.21678386582496	0.00481140732347107	0.0738794131951157	-2.06476	stable	ZNF142			IFT20	0.772977529829272	4.42998729981328	12.0738738448707	5.78458112307779e-31	5.41970754454519e-30	59.2849128075908	stable	IFT20
GRM2	0.32229715200546	5.26075393111297	3.21657318998696	0.00481363272481431	0.0738794131951157	-2.06519	stable	GRM2			DHRS13	1.65356712616516	7.03467556662219	12.0704756820548	5.99039916421112e-31	5.60715172488695e-30	59.2502416997339	up	DHRS13
VPS39	0.339778331141011	6.65127432621821	3.21638604206795	0.00481561044346995	0.0738794131951157	-2.06556	stable	VPS39			ZNF234	-0.907342	3.7176529089389	-12.0697	6.0400311854033e-31	5.6481827131065e-30	59.2420592648067	stable	ZNF234
ALKBH5	0.295249269590505	6.94178727676839	3.21548939251532	0.00482509700266938	0.0738975864958408	-2.06735	stable	ALKBH5			ECHS1	-0.804979	4.84636221764214	-12.0659	6.27743986854579e-31	5.86456127316492e-30	59.2038272556726	stable	ECHS1
STMN3	-0.490974	7.35752066901552	-3.21453	0.00483523638062963	0.0738975864958408	-2.06926	stable	STMN3			TSPAN3	-0.976591	3.04204565188404	-12.0467	7.64713094452396e-31	7.13732221488903e-30	59.0081048340439	stable	TSPAN3
CSF2RA	0.56224805132578	7.74562445239419	3.21421106749997	0.00483865337690581	0.0738975864958408	-2.0699	up	CSF2RA			ZNF212	-0.683182	2.98106214584414	-12.0465	7.6642358674294e-31	7.14644155906527e-30	59.0058892095114	stable	ZNF212
SERPINB2	0.682830424970099	5.79477673845452	3.21401167812537	0.00484077122361386	0.0738975864958408	-2.0703	up	SERPINB2			ATXN2L	-0.4847	5.02128561872319	-12.0453	7.76275812448028e-31	7.23138768307226e-30	58.9932229773554	stable	ATXN2L
RAB2A	0.379819498093235	8.03618914643068	3.2130086028033	0.00485143934347001	0.0738975864958408	-2.0723	stable	RAB2A			VPREB3	-1.46099	3.10581171001122	-12.0416	8.0588968559282e-31	7.50008509686384e-30	58.9560966979924	down	VPREB3
FZR1	0.241189739049974	5.64403971558415	3.21276469129913	0.00485403692429506	0.0738975864958408	-2.07278	stable	FZR1			PPP1R3D	1.29918537913136	5.83520359824252	12.0350113354525	8.62473577969098e-31	8.01902914478138e-30	58.8888061745472	up	PPP1R3D
SRSF11	-0.343758	8.19279988215829	-3.21181	0.00486427014438369	0.0738975864958408	-2.0747	stable	SRSF11			JMY	-0.987566	2.95662309972569	-12.0345	8.67131465833331e-31	8.05465109921828e-30	58.8834651246305	stable	JMY
ARPC3	0.215518672539375	10.9013436191935	3.21169743241415	0.00486541893847874	0.0738975864958408	-2.07491	stable	ARPC3			IPO7	-0.937241	3.32649037393724	-12.028	9.26717683434892e-31	8.5999401022758e-30	58.8175626637004	stable	IPO7
RNF214	0.217553219833277	5.92955782601301	3.21161538423091	0.00486629504125357	0.0738975864958408	-2.07508	stable	RNF214			ABI3	-1.28939	3.96735362811097	-12.0276	9.30440183352337e-31	8.62626940683651e-30	58.8135873917908	down	ABI3
OTUD6B	-0.494031	5.6725458203414	-3.21011	0.00488238804455979	0.0738975864958408	-2.07808	stable	OTUD6B			MKNK1	1.4364929194373	5.2453261242899	12.0211033578217	9.94799257771282e-31	9.21418628110586e-30	58.7472641537112	up	MKNK1
VAV1	0.370687247094301	8.33720665520949	3.21008854256079	0.0048826267541739	0.0738975864958408	-2.07812	stable	VAV1			ZNF84	-0.74773	3.09712736575561	-12.019	1.01633592358986e-30	9.40472672313353e-30	58.7260253184583	stable	ZNF84
ZNF322	-0.412714	5.82784456759942	-3.20977	0.00488605541759777	0.0738975864958408	-2.07876	stable	ZNF322			RPAP1	-0.540437	2.92400936391895	-12.0176	1.0308196392131e-30	9.5297026228581e-30	58.7119935472102	stable	RPAP1
NUP35	-0.463172	6.30388259233025	-3.20974	0.00488637623232501	0.0738975864958408	-2.07882	stable	NUP35			ARMC1	-0.81653	4.29539656404177	-12.0158	1.05000109363027e-30	9.6900384917569e-30	58.6937110902921	stable	ARMC1
FOXR1	0.453721085268893	4.05983013443282	3.20945436751382	0.00488942592554802	0.0738975864958408	-2.07939	stable	FOXR1			RTTN	-0.538397	2.64959336554988	-12.0158	1.05015195477168e-30	9.6900384917569e-30	58.6935686275088	stable	RTTN
PLCXD3	0.275460935783613	3.76776586121345	3.20860759681585	0.00489851886455596	0.0738975864958408	-2.08108	stable	PLCXD3			CASD1	-0.921109	3.30820976305736	-12.0146	1.06376189275548e-30	9.80633479944128e-30	58.6807998430248	stable	CASD1
ZNF558	-0.434123	6.42833244339825	-3.20844	0.00490036264639725	0.0738975864958408	-2.08142	stable	ZNF558			WDR36	-0.630681	2.91850129630466	-12.0112	1.10059363024236e-30	1.01362800879788e-29	58.647047090595	stable	WDR36
LILRA5	0.587408810886973	7.47681582498909	3.20799574341553	0.00490509948640037	0.0738975864958408	-2.0823	up	LILRA5			OSGEP	-0.850357	4.41958042864713	-12.0108	1.10575809306218e-30	1.01742274398469e-29	58.642404888869	stable	OSGEP
TMEM72	0.317901976042588	5.12880704796449	3.20780201874934	0.00490718484434281	0.0738975864958408	-2.08268	stable	TMEM72			SARM1	-0.519135	2.39010864297132	-12.0019	1.21167654481904e-30	1.1138279483695e-29	58.5516985798696	stable	SARM1
DENND4A	-0.401949	6.32729807028891	-3.20764	0.00490894170124039	0.0738975864958408	-2.08301	stable	DENND4A			PTPRCAP	-1.79612	5.16255491889402	-12.0006	1.22729649648251e-30	1.12712319149157e-29	58.5389973141046	down	PTPRCAP
RPE65	0.459491525439162	2.16734244491381	3.20761044569871	0.00490924789557006	0.0738975864958408	-2.08306	stable	RPE65			GLT1D1	0.797370475678071	5.33051390051185	11.9984969861718	1.2542688436677e-30	1.15080937972675e-29	58.5174408390856	stable	GLT1D1
QSER1	-0.345529	5.35805246440066	-3.20605	0.00492607295043267	0.0740810933072593	-2.08617	stable	QSER1			FAM169A	-0.577463	2.43054140352494	-11.9947	1.30357920646434e-30	1.19492716724257e-29	58.4792038623811	stable	FAM169A
WIPI2	0.314370010389303	7.50343955561967	3.20487814263635	0.00493876475987255	0.0741351218509785	-2.08851	stable	WIPI2			MFSD6	-0.752131	3.09286139399003	-11.9923	1.33709677818926e-30	1.22449915476279e-29	58.4540302454562	stable	MFSD6
MAOA	0.277380230400298	4.17624767265556	3.20486191158754	0.00493894062124935	0.0741351218509785	-2.08855	stable	MAOA			PDE7A	-0.852248	4.30346826537157	-11.9921	1.33854764081974e-30	1.22467682743169e-29	58.4529548648094	stable	PDE7A
TXNDC16	-0.336237	5.88933437617657	-3.20335	0.00495532799823428	0.0742661261080909	-2.09156	stable	TXNDC16			DNPEP	-0.614362	2.97724392505923	-11.9803	1.51052829075281e-30	1.38073055019657e-29	58.3330972988767	stable	DNPEP
CDCA7	-0.564495	4.84521737461177	-3.2032	0.00495695962450475	0.0742661261080909	-2.09186	down	CDCA7			GIMAP1	-1.17878	5.00238842708853	-11.9637	1.79020665704681e-30	1.63484289280826e-29	58.1646570385716	down	GIMAP1
PDGFA	0.595391859207923	6.2675337181851	3.20247516517211	0.00496486762404342	0.0743149567771144	-2.0933	up	PDGFA			NFATC1	-0.836994	4.10237672787219	-11.9621	1.82031581547107e-30	1.66078251928372e-29	58.1481187886349	stable	NFATC1
MBNL3	-0.514075	6.94545575445047	-3.20203	0.00496972700390559	0.0743181065336153	-2.09419	down	MBNL3			POP5	-1.0747	3.52572554378803	-11.9617	1.82809724378971e-30	1.66632175336641e-29	58.1438891191911	down	POP5
FERMT3	0.287918045155283	9.00784098973389	3.20147630290199	0.00497575771360213	0.0743387502893866	-2.0953	stable	FERMT3			RAD17	-0.775165	3.62681283331629	-11.9585	1.88789526674782e-30	1.71921976441035e-29	58.1119738053017	stable	RAD17
PCDHAC2	0.410790266986236	4.99002404178155	3.20019469767576	0.00498976469048077	0.0744311801079982	-2.09785	stable	PCDHAC2			DVL1	-0.744447	4.63477210384663	-11.958	1.89758382491578e-30	1.72642920541357e-29	58.1068981976451	stable	DVL1
ARG2	0.502888574371632	5.48026995227248	3.20005841600933	0.00499125641660041	0.0744311801079982	-2.09812	up	ARG2			MYC	-1.95851	5.92609613360224	-11.9541	1.97595115846031e-30	1.79605112761542e-29	58.0667713885804	down	MYC
S100A2	0.440293966423231	4.62365161866829	3.19830259686419	0.00501051456630571	0.074531130428076	-2.10162	stable	S100A2			DFFB	-0.382072	2.68802672883416	-11.9479	2.10544599177962e-30	1.91197257631879e-29	58.0038302179226	stable	DFFB
TRIM7	0.46482947298802	5.29761882159052	3.1978787230487	0.00501517458987656	0.074531130428076	-2.10247	stable	TRIM7			ANXA1	1.45045600393761	9.40585596112905	11.9346503504126	2.40973316418255e-30	2.18626070314662e-29	57.8699832924513	up	ANXA1
IGF2R	0.37727262902963	10.0787604171886	3.1978086909982	0.00501594492337008	0.074531130428076	-2.10261	stable	IGF2R			YOD1	2.47892523755093	7.60059506621945	11.9330701339478	2.44891907126162e-30	2.21974580747658e-29	57.853989146205	up	YOD1
TRMT10A	-0.280368	4.43569556892896	-3.19744	0.00501997182411856	0.074531130428076	-2.10334	stable	TRMT10A			MAP7D3	-0.584391	2.87250120719077	-11.9328	2.4565535204457e-30	2.22459642223262e-29	57.8509028732912	stable	MAP7D3
CHRNA3	0.295026526502134	4.95411955672251	3.19732483927911	0.00502127032847729	0.074531130428076	-2.10357	stable	CHRNA3			NARS2	-0.553307	2.50511764766209	-11.9318	2.48084443287097e-30	2.24450772088159e-29	57.8411465534781	stable	NARS2
ZNF227	-0.28765	5.48423741057944	-3.19587	0.0050373677495043	0.0745653180813502	-2.10648	stable	ZNF227			MRPL9	-0.758952	4.64942934982731	-11.9308	2.50517173593913e-30	2.26441497170602e-29	57.8314709042717	stable	MRPL9
CTBP2	0.33428062330918	8.69872497927329	3.19561127445646	0.00504017487323906	0.0745653180813502	-2.10698	stable	CTBP2			PHF14	-0.738159	3.93185811187157	-11.9243	2.67687527416956e-30	2.41737466835108e-29	57.7657397029623	stable	PHF14
ZNF431	-0.456403	5.19046640703322	-3.19557	0.00504065115465629	0.0745653180813502	-2.10707	stable	ZNF431			EIF1AD	-0.985586	5.19836619738404	-11.9204	2.78596909102514e-30	2.51356322434713e-29	57.7261327615107	stable	EIF1AD
TREML4	0.496106825278778	4.46563692700681	3.1953239194519	0.00504335187589809	0.0745653180813502	-2.10756	stable	TREML4			TP53I11	0.747969074405241	3.77968269187864	11.9149	2.94683853689677e-30	2.65624372835542e-29	57.6704718517482	stable	TP53I11
CLTA	0.29216950871986	8.38149283805551	3.19482281261326	0.00504889681681723	0.0745653180813502	-2.10856	stable	CLTA			ODF2	-0.646441	3.63948940202993	-11.9144	2.96135606215977e-30	2.66686261272503e-29	57.6655991777392	stable	ODF2
KREMEN2	0.268027229577806	6.29437121863285	3.19394623411255	0.00505861085982248	0.0745653180813502	-2.1103	stable	KREMEN2			ILKAP	-0.884818	4.85043041685661	-11.9108	3.07315272274102e-30	2.76498616162405e-29	57.6288570477107	stable	ILKAP
TRNP1	0.710887312177886	5.51315582045202	3.19380071360901	0.00506022525567452	0.0745653180813502	-2.11059	up	TRNP1			MYO9A	-0.577976	3.83809979088404	-11.9087	3.13962096916629e-30	2.82218327708084e-29	57.6076406496355	stable	MYO9A
R3HDM4	0.436381207586026	10.5483960962009	3.19374090544801	0.00506088891018797	0.0745653180813502	-2.11071	stable	R3HDM4			BLMH	-0.893729	3.59396066397257	-11.904	3.29508107189886e-30	2.95919538844079e-29	57.5597225225329	stable	BLMH
LARP1B	0.366917517002102	5.52882320361904	3.19172533066634	0.005083304424623	0.0748266155911816	-2.11473	stable	LARP1B			DACH1	2.01074229131466	4.58446661328117	11.9029880104445	3.32823763757517e-30	2.98621984719452e-29	57.5497954546651	up	DACH1
SNX17	0.346758710924306	7.9140341000431	3.19024837817713	0.00509979154209626	0.0749590991007378	-2.11767	stable	SNX17			REV1	-0.629381	3.14701321815212	-11.9011	3.39156651175961e-30	3.04024140667761e-29	57.5311066800362	stable	REV1
EPHX1	0.257400224252394	4.49720520712214	3.18962214071866	0.00510679798687977	0.0749590991007378	-2.11892	stable	EPHX1			GCA	1.22188982749212	9.3898078920904	11.8969237019589	3.54035188558149e-30	3.17069749752813e-29	57.4885375367966	up	GCA
OR51B6	-0.566506	4.94743118047735	-3.18917	0.00511187230905945	0.0749590991007378	-2.11982	down	OR51B6			FXYD5	-0.968345	7.65061914333604	-11.8963	3.56346035647231e-30	3.18846259995098e-29	57.4820869155854	stable	FXYD5
AMMECR1L	-0.363879	7.21901096163664	-3.18894	0.00511441222540402	0.0749590991007378	-2.12027	stable	AMMECR1L			EMB	2.11785360038001	6.28608271300499	11.8960335256384	3.5725992940638e-30	3.19370711205116e-29	57.4795473610481	up	EMB
MAP4K2	0.38896660852286	5.86384663229985	3.18863799247931	0.00511782784687652	0.0749590991007378	-2.12088	stable	MAP4K2			NDUFV1	-0.912596	4.52502307179302	-11.8892	3.82836725056799e-30	3.41921269381618e-29	57.4109907881247	stable	NDUFV1
BUD31	0.281278027237455	7.88944632334503	3.18840532340664	0.00512043889766081	0.0749590991007378	-2.12134	stable	BUD31			UPRT	-0.695886	2.73110472626808	-11.8889	3.84170344361593e-30	3.42798153430344e-29	57.4075429274861	stable	UPRT
LILRB2	0.60918756764716	9.69578573051635	3.18680318190261	0.00513845384609974	0.0750126757810394	-2.12453	up	LILRB2			MTHFD1	-0.898509	2.98242214828304	-11.8884	3.86261092127879e-30	3.443484063764e-29	57.4021616514867	stable	MTHFD1
FHAD1	0.265981985661425	5.17878925404514	3.1864288146367	0.00514267227849494	0.0750126757810394	-2.12528	stable	FHAD1			LIMD1	-0.645428	3.35550120208105	-11.8881	3.87316266327578e-30	3.44973464268366e-29	57.399456839698	stable	LIMD1
POR	0.348732539448865	6.43182749859504	3.18611260327382	0.00514623804220429	0.0750126757810394	-2.12591	stable	POR			ZNF3	-0.538531	3.51394344825748	-11.8871	3.91262831210367e-30	3.48170322129116e-29	57.3894052142049	stable	ZNF3
CFL1	0.255933396119396	10.2838798791028	3.18594900884891	0.00514808376809865	0.0750126757810394	-2.12623	stable	CFL1			PSTPIP2	1.61690274898709	7.5676355798803	11.8797092595907	4.21853977430329e-30	3.75049740518351e-29	57.3147668779359	up	PSTPIP2
CDHR2	0.35649688135734	6.59691800762063	3.18492875203936	0.00515960927477024	0.0750126757810394	-2.12826	stable	CDHR2			PEX3	-0.670614	2.37113172574938	-11.8589	5.21539763730615e-30	4.63252822041122e-29	57.1044510345492	stable	PEX3
ERBB2	0.243221607960602	5.38760325541474	3.18452233562915	0.00516420746101152	0.0750126757810394	-2.12907	stable	ERBB2			USPL1	-1.107	3.5307115019015	-11.8587	5.22110004813442e-30	4.63336966020235e-29	57.1033675909141	down	USPL1
IMPDH1	0.415614863773655	10.3674351919257	3.1842858080697	0.00516688537534387	0.0750126757810394	-2.12954	stable	IMPDH1			FLOT2	1.00018786424365	6.14660991824314	11.8569621899521	5.31648693230815e-30	4.71372599348595e-29	57.0854177143837	up	FLOT2
ARHGAP27	0.342098318530604	6.6206345396629	3.18402818518665	0.0051698036733417	0.0750126757810394	-2.13006	stable	ARHGAP27			ZDHHC14	-0.546877	2.32842898067706	-11.85	5.70600710228257e-30	5.05448483678558e-29	57.015315616549	stable	ZDHHC14
MOCS1	0.241950025743795	4.48636397367149	3.18361462643641	0.00517449175515994	0.0750126757810394	-2.13088	stable	MOCS1			RPL32	-0.667016	5.91109233714131	-11.8452	5.98971787664537e-30	5.30098192461694e-29	56.9672060802749	stable	RPL32
SLC33A1	-0.275055	5.48268303654258	-3.18335	0.00517750763896021	0.0750126757810394	-2.13141	stable	SLC33A1			SIPA1L2	1.93915197296007	6.72359875896592	11.8440749944141	6.06013513614566e-30	5.35843527827617e-29	56.9556183548514	up	SIPA1L2
TBC1D1	0.437328632165946	6.87411736860204	3.18301321274502	0.00518132	0.0750126757810394	-2.13208	stable	TBC1D1			ANAPC5	-0.833264	6.93313791834788	-11.8342	6.69829902163917e-30	5.91733686916157e-29	56.8563545990727	stable	ANAPC5
GPR173	0.301820550000393	5.30345679782813	3.18283667829217	0.00518332181915387	0.0750126757810394	-2.13243	stable	GPR173			CNOT10	-0.654284	3.63310109071779	-11.8298	7.00775318714774e-30	6.18510389996083e-29	56.8115783563269	stable	CNOT10
HSD17B3	0.317388659150289	5.02337	3.18268018384642	0.00518509988352612	0.0750126757810394	-2.13274	stable	HSD17B3			RAB11FIP3	-0.626767	2.9048086552606	-11.826	7.27686390644654e-30	6.41681103207376e-29	56.7742187984327	stable	RAB11FIP3
CTDNEP1	0.368058430405757	6.86852115527216	3.1815291714824	0.00519819585851707	0.0751341401394701	-2.13503	stable	CTDNEP1			ERCC3	-0.669558	2.53755167095511	-11.8223	7.55933528395037e-30	6.65987007294868e-29	56.7364624095794	stable	ERCC3
FNDC3B	0.325550157477281	6.12935295970258	3.18093494821888	0.00520496947347489	0.075164084916865	-2.13621	stable	FNDC3B			ST3GAL4	1.15531815543786	5.21086996153076	11.8206820006969	7.68390377973847e-30	6.76350121316817e-29	56.7202582868291	up	ST3GAL4
ZNF30	-0.323841	4.87664013743874	-3.1802	0.00521339483775117	0.0751733749244519	-2.13768	stable	ZNF30			PTPRM	-0.788866	2.78639335843267	-11.8202	7.72355031905699e-30	6.79226302426817e-29	56.715156060103	stable	PTPRM
MBD3	0.292946415261628	6.11932865012732	3.18005484973782	0.00521501768992976	0.0751733749244519	-2.13797	stable	MBD3			ADH5	-0.892842	3.83152991781546	-11.8154	8.11030677684538e-30	7.125953943515e-29	56.6667142491294	stable	ADH5
CSNK1E	0.719790210811585	6.29335616175264	3.17894341973747	0.00522773418880727	0.0752887916597054	-2.14018	up	CSNK1E			WDR5	-0.542346	3.30794989468579	-11.8152	8.12424513506316e-30	7.13176978342842e-29	56.6650118814742	stable	WDR5
ZNF518A	-0.290093	6.28467540262099	-3.17831	0.00523499703852479	0.0753255289449661	-2.14144	stable	ZNF518A			CD58	1.41013436778139	6.83202454064788	11.8139232229286	8.22893435065711e-30	7.21716798495075e-29	56.6523	up	CD58
APOD	0.479927044262058	4.47765673059064	3.17648553427306	0.00525596412684447	0.0755592109098343	-2.14507	stable	APOD			ABT1	-0.690617	5.38888543466584	-11.8111	8.46941738862782e-30	7.42140315061056e-29	56.6237606237572	stable	ABT1
BEST1	0.503780850931213	6.98971930410087	3.17565076325486	0.00526558575545855	0.0755813642017261	-2.14673	up	BEST1			ZNF764	-0.666364	3.02482626019451	-11.804	9.09659380813888e-30	7.96381042825744e-29	56.5529367842009	stable	ZNF764
PHF12	0.405061214584929	5.77918529579862	3.17549306822173	0.00526740529429553	0.0755813642017261	-2.14704	stable	PHF12			HIGD2A	-0.887059	6.93691311545511	-11.7997	9.50514472509272e-30	8.31401527839349e-29	56.5093817824495	stable	HIGD2A
HLA-B	0.256476410526622	12.7682555277293	3.17474568279426	0.0052760372542437	0.0755813642017261	-2.14853	stable	HLA-B			ATXN10	-0.845336	5.11484594620366	-11.7991	9.5619481357603e-30	8.35619933944828e-29	56.5034748014487	stable	ATXN10
SLC12A2	-0.458115	5.48630650173904	-3.17448	0.00527915448419093	0.0755813642017261	-2.14907	stable	SLC12A2			MAGEH1	-0.592645	2.32490574207232	-11.7951	9.95406650757574e-30	8.69107742381881e-29	56.4636312746712	stable	MAGEH1
MORC3	-0.287224	9.09793036938611	-3.1743	0.00528114499019943	0.0755813642017261	-2.14941	stable	MORC3			CRYGS	-0.632173	2.62516619378304	-11.7908	1.04011585680244e-29	9.07331146703941e-29	56.4200738514063	stable	CRYGS
SCAMP2	0.254699226311944	7.47433165522899	3.17313762573121	0.00529465654338036	0.0757069584100881	-2.15173	stable	SCAMP2			SCAMP3	-1.04962	4.42610577841397	-11.7907	1.0411618686618e-29	9.07431238661947e-29	56.419077352512	down	SCAMP3
GJA4	0.211493046157291	5.16914612154649	3.17238550723049	0.00530338719236686	0.0757279748275585	-2.15323	stable	GJA4			KHDRBS1	-0.942714	6.15134346073379	-11.7854	1.09849917649714e-29	9.56548344574449e-29	56.3659320084119	stable	KHDRBS1
QRSL1	-0.455995	5.65274897606628	-3.1722	0.00530560063848777	0.0757279748275585	-2.15361	stable	QRSL1			ASCC3	-0.681007	2.4474414903803	-11.7756	1.21271974303106e-29	1.05506617643702e-28	56.2678651050924	stable	ASCC3
GNB3	0.264903469895056	6.42754585932525	3.16931821570706	0.00533913866170065	0.076047491362914	-2.15933	stable	GNB3			ASF1A	-0.896827	3.47238867767165	-11.7703	1.27973008827243e-29	1.11237198752244e-28	56.2145461336057	stable	ASF1A
TBC1D10C	0.643293751244066	8.3670551998632	3.16914619125478	0.00534115069839306	0.076047491362914	-2.15967	up	TBC1D10C			GPR141	1.53283836520032	4.90231859554489	11.7547159835346	1.49814660809916e-29	1.30106422008183e-28	56.0583297755781	up	GPR141
GADD45B	0.484193325162119	8.3370204781205	3.16877780156786	0.00534546196300567	0.076047491362914	-2.1604	stable	GADD45B			PREPL	-0.675596	2.75488931454364	-11.7544	1.50235879730698e-29	1.30356047381649e-28	56.0555464339296	stable	PREPL
ZHX1	-0.389347	6.35812131215286	-3.16865	0.00534701490628771	0.076047491362914	-2.16067	stable	ZHX1			NEK1	-0.836969	3.4605272072207	-11.7413	1.71511714092652e-29	1.48684176345089e-28	55.9242	stable	NEK1
CTSE	0.293611111480952	6.55522015114234	3.16801614681207	0.0053543864093553	0.0760753050791414	-2.16192	stable	CTSE			ZNF773	-0.835999	3.28260113580673	-11.7364	1.8020395286302e-29	1.5608065037309e-28	55.8752406276754	stable	ZNF773
WFS1	0.252257479366039	5.24041143655867	3.16766649086905	0.00535848827218274	0.0760753050791414	-2.16261	stable	WFS1			MGAM	1.5173114680745	7.97492224609975	11.735542131977	1.8181414997742e-29	1.57335442040851e-28	55.8664221145633	up	MGAM
ZNF786	-0.424412	6.25699359620172	-3.16681	0.00536857621665293	0.0761508956516537	-2.16432	stable	ZNF786			EXOSC4	2.3539576213186	6.61945912588529	11.7293309025255	1.93571860889073e-29	1.67361509538876e-28	55.804302494232	up	EXOSC4
YTHDF3	-0.244487	8.37209999284602	-3.16511	0.00538853803324772	0.0763662845740231	-2.16769	stable	YTHDF3			C12orf43	-0.633392	2.90010089475312	-11.7245	2.03289074333312e-29	1.7560715782835e-28	55.755747990213	stable	C12orf43
ASPHD2	-0.353991	6.71569984816994	-3.16403	0.00540137396397189	0.0764803934349465	-2.16985	stable	ASPHD2			SERBP1	-0.589104	5.23219612090835	-11.7215	2.09547766778042e-29	1.8085327187646e-28	55.7256888995785	stable	SERBP1
ENOSF1	-0.513773	5.88364899977819	-3.16359	0.00540658796346037	0.0764864736140509	-2.17073	down	ENOSF1			IDH3A	-0.735068	2.98395416781889	-11.7144	2.24908106740982e-29	1.93938459476471e-28	55.655564176864	stable	IDH3A
HLA-F	0.254653361473151	11.5841459474986	3.16255792292778	0.00541876934651051	0.0765046584247606	-2.17277	stable	HLA-F			SLC25A32	-1.00415	2.68515779157357	-11.7139	2.26126136427684e-29	1.94816363691543e-28	55.6502101257507	down	SLC25A32
ZNF444	0.356614398115259	5.82932670460921	3.16244082509646	0.00542015884900158	0.0765046584247606	-2.173	stable	ZNF444			NSUN4	-0.54349	3.10127781494264	-11.7136	2.2680897425684e-29	1.952320357914e-28	55.6472212021863	stable	NSUN4
ZNF232	-0.366091	5.77514722214997	-3.16227	0.00542223057645776	0.0765046584247606	-2.17335	stable	ZNF232			RRAS2	-1.35812	3.13933424747007	-11.7087	2.38351451222885e-29	2.04986455491244e-28	55.5980153189017	down	RRAS2
SLC41A2	0.390803976650758	4.32447798056474	3.15913730910123	0.00545950285396624	0.0769368105366485	-2.17957	stable	SLC41A2			PIP4K2B	-0.954957	5.21024211050748	-11.7026	2.53476840160576e-29	2.17802321915754e-28	55.5370252782875	stable	PIP4K2B
CST4	0.465210465814291	6.24493961285735	3.15888789115877	0.00546248467153109	0.0769368105366485	-2.18007	stable	CST4			NOSIP	-0.931531	7.0169034447606	-11.695	2.73463767925381e-29	2.3476924710704e-28	55.4617905542287	stable	NOSIP
OS9	0.341515685813974	8.98584765363427	3.15844372393403	0.00546779868164766	0.0769438641943834	-2.18095	stable	OS9			LIAS	-0.448611	2.77477002799751	-11.6862	2.98767363851558e-29	2.56266654345914e-28	55.3740671248535	stable	LIAS
ATPAF1	-0.304726	6.22175453055016	-3.15757	0.00547825224717504	0.0770120115870505	-2.18268	stable	ATPAF1			NAIP	1.83560742321457	7.36182732677057	11.6846042386076	3.03750461367927e-29	2.603117410351e-28	55.3576703531608	up	NAIP
NCF4	0.495154388895537	10.1868073566499	3.15709532915118	0.00548396184871897	0.0770120115870505	-2.18363	stable	NCF4			BST1	1.31508221603722	8.55980438122943	11.6831030396085	3.08372420546405e-29	2.64040497873829e-28	55.3427006244644	up	BST1
MID1IP1	0.38004550863939	7.00627446213151	3.15671475336105	0.00548853224856176	0.0770120115870505	-2.18439	stable	MID1IP1			SMARCC2	-0.479096	3.73455159849065	-11.675	3.34678392757818e-29	2.86313104392641e-28	55.2615545896125	stable	SMARCC2
LYRM4	0.268674714731964	6.77471679328463	3.15643358434749	0.00549191124791928	0.0770120115870505	-2.18494	stable	LYRM4			DOK3	0.933691872445959	6.03704519049002	11.6672976246816	3.61486570513127e-29	3.08975889743852e-28	55.185174206569	stable	DOK3
TGDS	-0.446847	5.72206478268488	-3.15551	0.00550302550960978	0.0771002329505889	-2.18678	stable	TGDS			PHTF1	1.09903427348267	3.75307773959476	11.6606863028256	3.86315531358048e-29	3.29908723711903e-28	55.1193266174264	up	PHTF1
PLAC1	1.00465952119924	5.40605743709636	3.1539853328584	0.00552141966075532	0.0772902055138657	-2.18981	up	PLAC1			CARD16	1.27991461417296	5.65623727530923	11.6595853142396	3.90611905256676e-29	3.3328567467785e-28	55.1083635402167	up	CARD16
IFT80	-0.439046	5.25491353930017	-3.15322	0.00553070245017459	0.0773483558021101	-2.19133	stable	IFT80			GPATCH2	-1.12452	3.55835863944888	-11.6568	4.01694433482238e-29	3.42441868753362e-28	55.080631647548	down	GPATCH2
ADAM23	0.243529120057619	4.7767234934906	3.15251369912328	0.00553923159321952	0.0773483558021101	-2.19273	stable	ADAM23			ACAA1	0.654377698138074	5.33793598030902	11.6507831612464	4.26712593077343e-29	3.6345170515259e-28	55.0207426629478	stable	ACAA1
DCLK2	0.26677001587535	4.71289402535972	3.15202310300418	0.005545182006015	0.0773483558021101	-2.19371	stable	DCLK2			CD8A	-1.87753	4.2061129133086	-11.6471	4.4264056568107e-29	3.76689054322825e-28	54.9844169843236	down	CD8A
GOLGA2	0.346970005690547	6.57704296306094	3.15179865142244	0.00554790645010041	0.0773483558021101	-2.19415	stable	GOLGA2			GTPBP6	-0.836353	4.1804008504707	-11.6452	4.51400795261142e-29	3.83808843719421e-28	54.964991527089	stable	GTPBP6
COL11A2	0.363210625118974	5.34972252797475	3.15095073562576	0.00555821046028641	0.0773483558021101	-2.19584	stable	COL11A2			CCND2	-1.3635	4.88219941025935	-11.6406	4.7247490286743e-29	4.01377110160439e-28	54.9197633751418	down	CCND2
CARHSP1	0.27693951448824	6.13517888340228	3.15089849343184	0.00555884592748661	0.0773483558021101	-2.19594	stable	CARHSP1			PHOSPHO2	-0.522659	2.34196197560474	-11.6378	4.86323597716068e-29	4.12781980500468e-28	54.8911276819774	stable	PHOSPHO2
KRBOX4	-0.353993	6.52584190085016	-3.15085	0.00555944331393873	0.0773483558021101	-2.19604	stable	KRBOX4			EIF2S3	-0.824457	6.7503110389308	-11.628	5.36534947731966e-29	4.55004049669302e-28	54.793734544166	stable	EIF2S3
MBOAT7	0.350934985849161	10.0597193463899	3.15041065231423	0.00556478339273826	0.0773553281011425	-2.19691	stable	MBOAT7			GTPBP8	-1.03195	4.67012132433666	-11.6248	5.54040993378962e-29	4.69087397809905e-28	54.7619102325835	down	GTPBP8
OR10D3	-0.351286	5.22635852541446	-3.14828	0.00559083371080959	0.0776499284978299	-2.20115	stable	OR10D3			PUM1	-0.962847	5.51632883729302	-11.6247	5.54104674547619e-29	4.69087397809905e-28	54.7617963118076	stable	PUM1
TSC2	0.382724027283105	5.45263865210248	3.14786411231461	0.00559587787755264	0.0776525206168025	-2.20197	stable	TSC2			IKZF1	-0.595614	5.7469374212074	-11.6241	5.57706443691691e-29	4.71726700289222e-28	54.7553742426715	stable	IKZF1
DEFB121	0.284401289269345	3.46817258555703	3.14666990562751	0.00561051816284689	0.0777153032827405	-2.20434	stable	DEFB121			SLC25A6	-1.09	9.10343084841521	-11.6238	5.59280507688948e-29	4.72647811528284e-28	54.7525806509343	down	SLC25A6
CEP57	-0.306782	6.89845031292125	-3.14667	0.00561052452306069	0.0777153032827405	-2.20434	stable	CEP57			CIB1	-0.903881	7.2865428223591	-11.6164	6.02475561782272e-29	5.08710734315984e-28	54.6788402072564	stable	CIB1
GID4	-0.235416	5.63226283041478	-3.14631	0.00561498656897068	0.0777153032827405	-2.20506	stable	GID4			CDK5RAP2	2.34910740099455	5.64120214559576	11.6092966441269	6.46850226147506e-29	5.45706372604441e-28	54.6083993084261	up	CDK5RAP2
ESRRB	0.254128067384555	4.40769908179143	3.1457870690362	0.00562136529608696	0.0777362851412163	-2.20609	stable	ESRRB			PMS1	-1.05792	2.85058349219825	-11.6081	6.54331181234053e-29	5.51540054493478e-28	54.5970019374099	down	PMS1
CREBZF	-0.395181	7.04186731606583	-3.14399	0.00564350564502748	0.0779750053944765	-2.20966	stable	CREBZF			UBE2Q2	-1.09601	3.36246212376101	-11.6071	6.61497833155879e-29	5.57098953005262e-28	54.586204982533	down	UBE2Q2
KPNA5	-0.570779	5.46513721085794	-3.14272	0.00565920457980634	0.0780091663743487	-2.21218	down	KPNA5			ESF1	-0.998	3.22909636321446	-11.6027	6.90881236947813e-29	5.81342553784067e-28	54.5431274533354	stable	ESF1
EPM2A	0.227866990648734	5.33740522104797	3.14242159224302	0.00566290418556447	0.0780091663743487	-2.21277	stable	EPM2A			IL18R1	2.30305803412145	5.56831838418828	11.6023075522427	6.93738839537338e-29	5.83243421264178e-28	54.5390362657458	up	IL18R1
KMT2B	0.354235764837378	6.4830653571324	3.14154957359113	0.00567371605044601	0.0780091663743487	-2.2145	stable	KMT2B			RINT1	-0.701339	2.49599420743392	-11.5957	7.41434337389986e-29	6.22804843407588e-28	54.4731327129154	stable	RINT1
TOR2A	0.36249347214309	6.41451782340075	3.14128484037409	0.00567700237858568	0.0780091663743487	-2.21503	stable	TOR2A			SATB1	-1.15575	6.18164620697693	-11.5946	7.49586701810787e-29	6.2911049288926e-28	54.4622939935013	down	SATB1
SERPINA1	0.475840573010268	10.1771243875127	3.14054407567864	0.00568620792464883	0.0780091663743487	-2.2165	stable	SERPINA1			MADD	-0.593318	4.1100815613404	-11.5894	7.89235154774958e-29	6.61816467136591e-28	54.4112074777549	stable	MADD
GGA3	0.259728713428799	6.3473426327674	3.14047314210914	0.00568709018716284	0.0780091663743487	-2.21664	stable	GGA3			ACTL6A	-1.01381	4.7250584983192	-11.5864	8.13613611591045e-29	6.81672487647733e-28	54.3810553939255	down	ACTL6A
RGS11	0.357791849256892	4.98493720730413	3.14029337271423	0.00568932673473365	0.0780091663743487	-2.217	stable	RGS11			PRPF31	-0.634934	3.65458988245137	-11.5857	8.18945951724006e-29	6.85550631752467e-28	54.3745806947792	stable	PRPF31
BBS7	-0.344921	4.26998100692461	-3.14013	0.00569132348885656	0.0780091663743487	-2.21731	stable	BBS7			FAM76A	-0.424684	2.70631380477182	-11.5777	8.87107051131015e-29	7.41971768774301e-28	54.295341081583	stable	FAM76A
LDB2	0.299695311402692	4.07541061287703	3.13986645651496	0.00569464153110154	0.0780091663743487	-2.21784	stable	LDB2			STARD7	-0.912686	5.74052503870324	-11.5721	9.38263981450916e-29	7.84086126522961e-28	54.2397723284859	stable	STARD7
HSD17B4	-0.251188	7.58391950983662	-3.13986	0.00569477650186819	0.0780091663743487	-2.21787	stable	HSD17B4			NUDC	-0.875822	5.95538415856359	-11.5715	9.43844346207398e-29	7.88073634056974e-28	54.2338949825532	stable	NUDC
SACS	-0.692132	6.45467487764683	-3.13917	0.00570329618378767	0.0780589835565323	-2.21922	down	SACS			PAOX	-0.537465	2.68835054401808	-11.5672	9.85049976313034e-29	8.21095143640171e-28	54.1915428804766	stable	PAOX
PLCD3	0.358938594325031	6.13548016914693	3.13854787251984	0.00571108759859092	0.0780987565022023	-2.22046	stable	PLCD3			APEX1	-1.31197	6.43461865538155	-11.5672	9.85078225487849e-29	8.21095143640171e-28	54.1915144574083	down	APEX1
ITGA5	0.60410988573818	6.78564288235593	3.13708753448842	0.00572935586593373	0.0782523182959277	-2.22336	up	ITGA5			SMYD2	-1.1635	3.85933850107606	-11.5661	9.96526992539459e-29	8.29928120966196e-28	54.180061812448	down	SMYD2
ERAP1	0.519117728912995	7.14382765986257	3.13686799614972	0.00573210713902986	0.0782523182959277	-2.22379	up	ERAP1			FUT7	1.40789963730038	5.84185688578304	11.5613601550873	1.04471960200348e-28	8.69320905373348e-28	54.1332534375148	up	FUT7
TGIF2LY	0.480442245291845	5.57019317847652	3.13560849393144	0.00574791629448322	0.0783530306332785	-2.22629	stable	TGIF2LY			ABCE1	-0.840616	3.62610243512469	-11.5609	1.04969752961841e-28	8.72717809607664e-28	54.128542115731	stable	ABCE1
DEAF1	0.322855572160261	5.43221523057689	3.13549943579942	0.00574928718458874	0.0783530306332785	-2.22651	stable	DEAF1			ERAP1	-0.557667	3.76580963117145	-11.5594	1.06516444572719e-28	8.84822025504329e-28	54.1140448699115	stable	ERAP1
COL27A1	0.216903686634445	4.78134380364645	3.13376286933833	0.00577115938589183	0.0785738834697351	-2.22995	stable	COL27A1			GRK6	0.868684058406347	6.10571128465368	11.558865641439	1.07106867313241e-28	8.88968752214835e-28	54.1085662511369	stable	GRK6
FAM120AOS	0.222332422649262	7.04568552630617	3.13343302548621	0.00577532297491172	0.0785738834697351	-2.23061	stable	FAM120AOS			MIIP	0.789947871896494	5.63025791489152	11.5582982272362	1.07715377241485e-28	8.93258413481729e-28	54.1029513147967	stable	MIIP
EXTL3	0.309431788299285	5.5959519702373	3.13231553343593	0.00578945080150374	0.0785973654643008	-2.23282	stable	EXTL3			GAPDH	0.598054450500808	11.1011211938441	11.5553377611697	1.10946432252033e-28	9.19270438659702e-28	54.0736587512114	stable	GAPDH
WDR76	-0.260223	4.37915988461335	-3.13207	0.00579249745208342	0.0785973654643008	-2.2333	stable	WDR76			BOLA1	-0.73206	2.39518380971197	-11.5494	1.17710541462086e-28	9.74487269334384e-28	54.0150037603932	stable	BOLA1
PARD6A	0.238166553766414	5.45734740504382	3.13207116427819	0.00579254472011037	0.0785973654643008	-2.23331	stable	PARD6A			ZNF362	-0.969759	5.56122614308978	-11.5467	1.2099049529045e-28	1.00079065034817e-27	53.9877647943663	stable	ZNF362
CDK17	-0.414372	7.49183621936096	-3.13161	0.00579832919073274	0.0785973654643008	-2.23421	stable	CDK17			EXT2	-0.53806	2.79691985707398	-11.5326	1.39176101483686e-28	1.15023912880156e-27	53.8489836013782	stable	EXT2
GRK6	0.44901674907629	7.27622607030256	3.13123196473148	0.00580318199414458	0.0785973654643008	-2.23497	stable	GRK6			PARN	-1.0283	4.94664992710973	-11.527	1.47126779600716e-28	1.21491808510964e-27	53.7939243077348	down	PARN
AUP1	0.43581719435664	7.63174329542354	3.13047796431554	0.00581275560054583	0.0785973654643008	-2.23647	stable	AUP1			LIME1	-1.0141	3.88467406405486	-11.5267	1.47658287188863e-28	1.21827464044732e-27	53.7903503991753	down	LIME1
CBY1	-0.279212	5.93531430639836	-3.12992	0.00581987237566442	0.0785973654643008	-2.23758	stable	CBY1			ERP29	-1.04457	7.67017585885661	-11.5265	1.47946341790229e-28	1.21961857394585e-27	53.7884188642898	down	ERP29
NAPEPLD	-0.30657	5.42057951318409	-3.12985	0.00582071624193225	0.0785973654643008	-2.23771	stable	NAPEPLD			CAND1	-0.773017	2.82336243738778	-11.5167	1.63008437588293e-28	1.34264937942546e-27	53.692331906653	stable	CAND1
UNG	-0.540488	6.81063822385365	-3.12968	0.0058229409795353	0.0785973654643008	-2.23806	down	UNG			FBL	-1.38977	6.56071926453491	-11.5106	1.73266464082865e-28	1.4259361706279e-27	53.631848492135	down	FBL
CDH17	0.262841933473169	4.89350578803937	3.12911461048611	0.00583010540397508	0.0785973654643008	-2.23917	stable	CDH17			TOMM20	-1.26447	5.30949080162095	-11.51	1.74354825617231e-28	1.43368221165764e-27	53.6256426794634	down	TOMM20
ADCY6	0.246383348145995	5.77713367666121	3.12903406793275	0.00583113195550236	0.0785973654643008	-2.23933	stable	ADCY6			TMEM120A	1.33273876080627	7.12900244392145	11.507358112444	1.78984776661596e-28	1.47051236407301e-27	53.5996686982955	up	TMEM120A
STK19	0.325799948530663	7.47165049574914	3.12750169666838	0.00585069639422869	0.0787411784455377	-2.24237	stable	STK19			TARDBP	-0.86248	5.64362712841022	-11.5049	1.83399796990195e-28	1.50551610941235e-27	53.5755189416621	stable	TARDBP
FAM9C	0.422867109511762	4.40105543623327	3.12731031396579	0.0058531443584947	0.0787411784455377	-2.24275	stable	FAM9C			MTMR12	-0.803277	3.65034909085744	-11.5025	1.8786449713224e-28	1.540868400721e-27	53.5516816422406	stable	MTMR12
LY6G6C	0.275317552169982	5.85219751768815	3.12704197664847	0.00585657832927213	0.0787411784455377	-2.24328	stable	LY6G6C			MIS12	-0.697808	3.1110333729123	-11.501	1.907144527588e-28	1.56292819821846e-27	53.5367600274978	stable	MIS12
HLTF	-0.53808	6.67049443585409	-3.12609	0.0058688286796037	0.0787763636923944	-2.24518	down	HLTF			PPIA	-0.740781	6.92419905856515	-11.4964	1.99622716567457e-28	1.63455777330529e-27	53.4915168627052	stable	PPIA
HDAC7	0.655491858719811	5.92216908093651	3.12606862905205	0.00586905099197058	0.0787763636923944	-2.24521	up	HDAC7			DAP3	-0.608131	5.28353760867681	-11.4941	2.0429473035473e-28	1.67140877630268e-27	53.4685895331238	stable	DAP3
ZNF557	-0.287979	5.19156473810603	-3.1243	0.00589184173846883	0.0790159245227876	-2.24873	stable	ZNF557			RBM4	-0.73626	5.81164591991771	-11.4913	2.10021037570878e-28	1.71681626685456e-27	53.4411932205887	stable	RBM4
FOXP3	0.22374707926221	5.35272451314286	3.12357658365949	0.00590110290143866	0.0790270048603461	-2.25015	stable	FOXP3			MMS19	-0.648651	3.50233423163591	-11.4841	2.255323971416e-28	1.84206846416409e-27	53.3705759690214	stable	MMS19
SLC5A1	0.234641041135064	5.2847264914768	3.12343923313412	0.0059028744229696	0.0790270048603461	-2.25042	stable	SLC5A1			PSIP1	-0.6905	3.15971549080881	-11.4818	2.30678752908396e-28	1.88252409408661e-27	53.3482161359432	stable	PSIP1
TMEM117	-0.379075	4.2266752323224	-3.12308	0.00590749848668295	0.0790270048603461	-2.25113	stable	TMEM117			CIAPIN1	-0.370369	2.7659824241783	-11.4791	2.37043203861891e-28	1.93284433341445e-27	53.3212	stable	CIAPIN1
PLIN5	0.266987015391651	6.48394599004503	3.12182280435374	0.0059237618826514	0.0791783089097536	-2.25363	stable	PLIN5			CAPG	1.36741712017962	7.41756055636191	11.4789693720415	2.37369176194708e-28	1.93388399066993e-27	53.3198821463263	up	CAPG
CLTCL1	0.351915024763257	5.46073547628157	3.12090045049762	0.00593571284509909	0.0792097199695681	-2.25546	stable	CLTCL1			XPNPEP3	-0.687673	3.83670214525312	-11.4759	2.44628550467237e-28	1.99136223538242e-27	53.2900282942325	stable	XPNPEP3
SMYD1	0.311356507749656	5.03418526225187	3.12043719570489	0.00594172412816212	0.0792097199695681	-2.25637	stable	SMYD1			CBY1	-0.522275	2.95445384930299	-11.4743	2.48718085394158e-28	2.02296245749639e-27	53.2735980580018	stable	CBY1
STX11	0.516268539120406	7.7019332199475	3.12001734381355	0.00594717734185142	0.0792097199695681	-2.25721	up	STX11			ZNF124	-0.640967	2.70632811127431	-11.4705	2.58316403135164e-28	2.09927859228444e-27	53.2360731027472	stable	ZNF124
ZNF580	0.437932711716371	6.33420812996311	3.11986613675256	0.00594914247973376	0.0792097199695681	-2.25751	stable	ZNF580			B3GALT6	-0.637134	3.42639141667955	-11.4693	2.61299414846473e-28	2.12175124855336e-27	53.2246945574688	stable	B3GALT6
PRSS36	0.362734500232994	4.77676117859955	3.11961454712124	0.00595241362856731	0.0792097199695681	-2.258	stable	PRSS36			OTUD4	-0.98001	4.13298012167082	-11.4665	2.68624176571441e-28	2.17941213697928e-27	53.1972967220839	stable	OTUD4
PYGB	0.547989085148973	6.54670844571687	3.11925341261899	0.00595711214130206	0.0792097199695681	-2.25872	up	PYGB			EXOC2	-0.594134	3.07834327320657	-11.4658	2.70519220421677e-28	2.19296113459969e-27	53.1903300689042	stable	EXOC2
TNFRSF8	0.462001151312212	6.07656211702709	3.11897042064892	0.00596079651716442	0.0792097199695681	-2.25928	stable	TNFRSF8			SP4	-1.00124	3.52634856209102	-11.4657	2.70919264024025e-28	2.19437847768088e-27	53.1888656494438	down	SP4
FNBP1L	-0.439827	3.90394552101454	-3.11737	0.005981738379779	0.0793279109497575	-2.26246	stable	FNBP1L			PTDSS1	-0.946606	5.32482145313217	-11.4572	2.94652742494469e-28	2.3846314973971e-27	53.1056445298754	stable	PTDSS1
ZNF567	-0.449832	5.04102825708234	-3.11725	0.00598330373040288	0.0793279109497575	-2.2627	stable	ZNF567			YDJC	-0.614093	4.72247227377182	-11.4473	3.25128838587869e-28	2.62909162091303e-27	53.008107128209	stable	YDJC
RNF26	0.271356400166343	5.32903505180667	3.11679195819608	0.00598923329959564	0.0793279109497575	-2.2636	stable	RNF26			PPHLN1	-0.736666	4.79881056240125	-11.4463	3.28299530278985e-28	2.65252953817449e-27	52.9984897502271	stable	PPHLN1
FAM117B	-0.322568	6.90796925172492	-3.11677	0.00598954012988598	0.0793279109497575	-2.26364	stable	FAM117B			TBCD	-0.726108	4.2358257978298	-11.4439	3.3604444044814e-28	2.71285586389948e-27	52.9753829700484	stable	TBCD
USP1	-0.334953	8.19786743416953	-3.11562	0.00600460332565644	0.0794615801026025	-2.26592	stable	USP1			C19orf12	-0.947841	3.65228915449875	-11.4428	3.39764891234013e-28	2.74062011604654e-27	52.9644718025082	stable	C19orf12
VRK1	-0.412181	6.77798470056102	-3.11499	0.00601290954081662	0.0794840550289914	-2.26717	stable	VRK1			JAK3	0.51014744468432	4.31736780234439	11.4372630012822	3.59056896342794e-28	2.89383821171562e-27	52.9097431204423	stable	JAK3
GRIN2C	0.219637230448527	5.02122749879689	3.11473193246237	0.0060162458767096	0.0794840550289914	-2.26768	stable	GRIN2C			FOXO1	-0.988257	6.02376759885224	-11.432	3.78262069311352e-28	3.04610380443786e-27	52.8581072030078	stable	FOXO1
TRIP6	0.415172666553532	5.39970567658543	3.11367554071284	0.00603014416230445	0.0796018865223773	-2.26977	stable	TRIP6			HSBP1	0.812870438038411	6.4824815856808	11.4298954722121	3.86248352134057e-28	3.10784801254687e-27	52.8374026452049	stable	HSBP1
UBE2B	0.328579144351776	9.39893335517092	3.11158721856488	0.0060577111916827	0.0797909294541871	-2.27391	stable	UBE2B			PYCR2	-0.685905	3.93840804819992	-11.428	3.93502756460199e-28	3.16360631926418e-27	52.818963273588	stable	PYCR2
CCDC33	0.256550645570027	6.78096549474109	3.11152230533763	0.00605857005122626	0.0797909294541871	-2.27403	stable	CCDC33			WDR73	-0.827611	4.23651745253491	-11.4279	3.94068500299452e-28	3.16554284164704e-27	52.8175395773274	stable	WDR73
YPEL3	0.603637346014194	8.8923535113748	3.11119580739236	0.00606289171119082	0.0797909294541871	-2.27468	up	YPEL3			SLC25A36	-0.862367	4.04375440604655	-11.4266	3.98898552518751e-28	3.20170304426912e-27	52.8054673061064	stable	SLC25A36
CDK8	-0.333635	5.58030660448239	-3.11104	0.00606490851586852	0.0797909294541871	-2.27498	stable	CDK8			RALGAPA1	-0.514912	2.99233241301122	-11.4253	4.04163253849562e-28	3.24128950247747e-27	52.7924740726343	stable	RALGAPA1
MFSD6L	0.295962780377396	7.2879701643193	3.11070292663351	0.00606942138222767	0.0797909294541871	-2.27566	stable	MFSD6L			PDS5A	-0.716775	3.87765377582585	-11.4224	4.16127812254389e-28	3.33449786398583e-27	52.7635643040942	stable	PDS5A
HEATR9	0.473285799209663	4.08387223351005	3.10975613150936	0.00608198376103751	0.0798903799539405	-2.27753	stable	HEATR9			SMPD3	-0.807642	2.49674479228304	-11.4196	4.2776281216312e-28	3.42491441390094e-27	52.7362373426314	stable	SMPD3
YWHAG	-0.288852	9.57718535624279	-3.10835	0.00610069981806949	0.079972765151037	-2.28032	stable	YWHAG			TMCO4	-0.519878	2.81500919799501	-11.414	4.51885786177996e-28	3.61508628942397e-27	52.6818732768387	stable	TMCO4
AMER2	0.308615127449438	4.74550532796715	3.10827482221305	0.00610168917288289	0.079972765151037	-2.28046	stable	AMER2			PXK	0.837839164540027	5.4558380361648	11.4135058098562	4.54298821572688e-28	3.63140912010194e-27	52.6765957820614	stable	PXK
PROP1	0.410449762168703	5.29324262350189	3.10815666236378	0.00610326369850276	0.079972765151037	-2.2807	stable	PROP1			NSUN7	1.82690117094324	5.18791215257606	11.4133175781876	4.55145847707635e-28	3.63519765578951e-27	52.6747499157825	up	NSUN7
USP46	0.395038028450992	5.39089589214061	3.10689502640495	0.00612010022452166	0.0801062201972904	-2.2832	stable	USP46			RNF157	-0.824625	2.85059134084539	-11.4108	4.66530432922991e-28	3.72307333202426e-27	52.6502683180721	stable	RNF157
CSMD2	0.342135780832892	4.74722998563313	3.10634070670453	0.00612751194288495	0.0801062201972904	-2.28429	stable	CSMD2			ACADSB	-0.58424	2.20620982955486	-11.4095	4.72564507842428e-28	3.76814121474355e-27	52.6375337261781	stable	ACADSB
FSCN3	0.260822307499179	5.40680201389955	3.10626823273667	0.00612848162775467	0.0801062201972904	-2.28444	stable	FSCN3			PEX1	-0.679127	2.62180980800374	-11.4081	4.79119704112851e-28	3.81728732369225e-27	52.6238823371037	stable	PEX1
SLC17A2	0.46584865737717	4.8697618068662	3.10507219791363	0.00614450594048426	0.0802161365000485	-2.2868	stable	SLC17A2			LIPT1	-0.883599	2.89129470692893	-11.4046	4.96083831514082e-28	3.94921638421014e-27	52.5894032384776	stable	LIPT1
CSTL1	0.346989394300231	3.75066891355821	3.10489179416514	0.00614692651148251	0.0802161365000485	-2.28716	stable	CSTL1			XRRA1	-1.47814	4.03623743476933	-11.404	4.99146170064778e-28	3.97035124988669e-27	52.5833049797903	down	XRRA1
SMOX	0.388726952538241	6.03921710183513	3.10413968771866	0.00615702794500855	0.0802524384205047	-2.28865	stable	SMOX			ZNF557	-0.879197	4.30339634081297	-11.398	5.29372982351159e-28	4.2073493801221e-27	52.5250439678233	stable	ZNF557
EIF3J	-0.358299	6.81954693096763	-3.10394	0.00615974865144246	0.0802524384205047	-2.28905	stable	EIF3J			RFC5	-0.733381	2.91973792875062	-11.3974	5.3289769109227e-28	4.23191124857627e-27	52.5184679822739	stable	RFC5
NAA50	-0.265009	8.32417183285026	-3.10173	0.00618946518409757	0.0804232245025377	-2.29341	stable	NAA50			CLEC4E	1.44856651641601	7.49178704561721	11.3934360164639	5.54043282289636e-28	4.39625223341223e-27	52.4799078379243	up	CLEC4E
CCT2	-0.453716	7.95714946850606	-3.10154	0.00619206829076827	0.0804232245025377	-2.29379	stable	CCT2			MARCKSL1	-0.767655	4.88621557229925	-11.3913	5.6566233532761e-28	4.48479560246723e-27	52.4593417904451	stable	MARCKSL1
TARDBP	-0.329427	8.60331339666563	-3.1015	0.00619263316895607	0.0804232245025377	-2.29388	stable	TARDBP			FNTA	-0.896557	7.57409359794202	-11.391	5.67479806943531e-28	4.49554734866485e-27	52.4561630773028	stable	FNTA
ABTB1	0.493464651038661	8.16299098585912	3.10147254492701	0.00619298069327061	0.0804232245025377	-2.29393	stable	ABTB1			CALHM2	-1.22081	4.45108881156359	-11.3878	5.85724729146054e-28	4.63631337189208e-27	52.4248057752796	down	CALHM2
UBA6	-0.273669	6.10832545188747	-3.09926	0.00622290787455662	0.0807119972080756	-2.2983	stable	UBA6			LEO1	-0.519145	2.49767915547257	-11.3847	6.04248517407973e-28	4.77905645586306e-27	52.3939531043108	stable	LEO1
SRSF7	-0.414087	8.58837217861577	-3.09909	0.0062253154358537	0.0807119972080756	-2.29865	stable	SRSF7			CD8B	-1.29369	2.88013377319451	-11.3833	6.12466215872459e-28	4.84012230937651e-27	52.3805676874297	down	CD8B
PIGW	-0.829804	4.84956156774672	-3.09813	0.00623828424194207	0.080814596346585	-2.30053	down	PIGW			SLC25A15	-0.524799	2.6885185796197	-11.3779	6.4592151457054e-28	5.10037215395084e-27	52.3278671746497	stable	SLC25A15
UBTD1	0.363750373314849	5.72863010963281	3.09648496992917	0.00626076302227398	0.0810401276713133	-2.30379	stable	UBTD1			HDAC4	0.418003127444111	3.63970671646758	11.3775887828923	6.47938198284183e-28	5.11215368751505e-27	52.3247782204112	stable	HDAC4
PDCL	-0.28879	6.53608286383916	-3.09558	0.00627318318752104	0.0811325686698561	-2.30559	stable	PDCL			CLEC10A	-1.33715	3.20337713652805	-11.3745	6.68250940173442e-28	5.26815304292072e-27	52.2941906960462	down	CLEC10A
ZNF814	0.310756619841835	5.78131080399953	3.09480263126262	0.00628378921287777	0.0811325686698561	-2.30712	stable	ZNF814			CSE1L	-0.945039	3.85962733314547	-11.3711	6.90587889881154e-28	5.43984510832818e-27	52.2616105593537	stable	CSE1L
POLR3D	0.311080734240226	5.73268488840049	3.09453535571199	0.00628745501280015	0.0811325686698561	-2.30765	stable	POLR3D			TRAT1	-1.37534	2.90320800675125	-11.3694	7.02673836981207e-28	5.53057662968084e-27	52.2444189961284	down	TRAT1
INTS2	-0.485507	6.0779441386641	-3.09418	0.00629230750480681	0.0811325686698561	-2.30835	stable	INTS2			TPD52	-1.24247	2.85347389827232	-11.368	7.12417570162761e-28	5.60274156873765e-27	52.2307730580162	down	TPD52
MSANTD1	0.307642318293063	5.30683526555987	3.09411091464793	0.0062932806925198	0.0811325686698561	-2.30849	stable	MSANTD1			METTL8	-0.856494	2.66195568796384	-11.3593	7.75884319787095e-28	6.09694904193989e-27	52.1462117635133	stable	METTL8
NAT8L	0.233179948419831	5.34951316930341	3.09366073986602	0.00629946533448038	0.0811468596591485	-2.30938	stable	NAT8L			QSER1	-0.939801	3.44228371012968	-11.359	7.78022570445958e-28	6.10882508172878e-27	52.1434847679828	stable	QSER1
MRPS35	-0.391279	7.6272766381925	-3.09099	0.00633622200620249	0.0815240038175111	-2.31465	stable	MRPS35			SLC37A3	0.982109661246239	3.53178983518703	11.3570556959612	7.93464852795623e-28	6.22505758908257e-27	52.1240103505405	stable	SLC37A3
PRX	0.362880386936459	5.01459051716591	3.09079733920815	0.00633894262136659	0.0815240038175111	-2.31504	stable	PRX			BAG5	-0.794318	5.02420889941615	-11.3562	8.00378217062604e-28	6.26944912301046e-27	52.1154143636059	stable	BAG5
SRCIN1	0.226608725550507	4.88351311396447	3.09006607976503	0.00634906300141565	0.0815885218172271	-2.31649	stable	SRCIN1			METTL2A	-0.616603	3.47110882100374	-11.3562	8.00409966032944e-28	6.26944912301046e-27	52.1153750588887	stable	METTL2A
SOCS4	-0.329512	6.16304362691251	-3.08927	0.00636004299090116	0.0816639736968241	-2.31805	stable	SOCS4			BCAT2	-0.696093	3.04345420169451	-11.3545	8.13395381743328e-28	6.36604385518633e-27	52.0994286630451	stable	BCAT2
ANKRD65	0.227904724676177	5.5605575824593	3.08834348075838	0.00637296549700166	0.0817642266734098	-2.31989	stable	ANKRD65			CHCHD10	-1.19065	4.99144544099002	-11.3531	8.25106513498645e-28	6.45251835275345e-27	52.0852639773629	down	CHCHD10
UBTD2	-0.24396	6.07156218948387	-3.08582	0.00640812719731791	0.0821355217600339	-2.32488	stable	UBTD2			CYP1B1	2.09669576979939	7.61741221387064	11.3487822329213	8.60897832820655e-28	6.72701562390094e-27	52.0431883753325	up	CYP1B1
ANO8	0.25439388866986	4.89598692924889	3.08531455957615	0.00641520725924895	0.0821355217600339	-2.32588	stable	ANO8			ZNF142	-0.51741	2.5697186481197	-11.3467	8.78988071285095e-28	6.86286840272593e-27	52.0226	stable	ZNF142
E2F6	-0.356763	5.27974917361473	-3.08483	0.00642197219452927	0.0821355217600339	-2.32683	stable	E2F6			CAPRIN2	-1.1509	4.60488253929801	-11.3449	8.94300744167859e-28	6.97683462864021e-27	52.0054698799758	down	CAPRIN2
IP6K1	0.710466141564924	7.06005747349986	3.08391097626149	0.00643487427218589	0.0821355217600339	-2.32865	up	IP6K1			CDK6	-0.782699	3.02521604348712	-11.3447	8.96265051300877e-28	6.9865653279006e-27	52.0032958674796	stable	CDK6
ACVR2B	0.232493986080178	5.33100932189047	3.08376277892699	0.00643695424125798	0.0821355217600339	-2.32894	stable	ACVR2B			EBAG9	-0.964567	3.60932252305736	-11.3413	9.26582477567354e-28	7.21712203150783e-27	51.9703330889494	stable	EBAG9
RRBP1	0.296815502793951	5.52203075824879	3.08300311986095	0.00644762645142902	0.0821355217600339	-2.33044	stable	RRBP1			TMEM14A	-0.526244	2.56306667386783	-11.3359	9.76963217928267e-28	7.60345814336505e-27	51.9178714229288	stable	TMEM14A
FCHO1	0.476555466133281	6.19430513055425	3.08219374769313	0.00645901604487266	0.0821355217600339	-2.33204	stable	FCHO1			GALT	-0.902104	4.54903999308853	-11.3228	1.11198327885346e-27	8.647378347285e-27	51.7896055154147	stable	GALT
ADH6	0.305224353451881	5.61130145254466	3.08187736098472	0.00646347361093099	0.0821355217600339	-2.33267	stable	ADH6			NHP2	-1.1978	5.87309186244306	-11.3215	1.12598745095701e-27	8.74929961891955e-27	51.7772050168946	down	NHP2
SETDB2	-0.346234	5.51494310171406	-3.08163	0.00646691493086283	0.0821355217600339	-2.33315	stable	SETDB2			ENTPD1	1.03252730605125	5.39958164875125	11.3188521844471	1.15597408613484e-27	8.97514860183102e-27	51.7511630502041	up	ENTPD1
MRS2	-0.35446	5.10850748759628	-3.08143	0.00646980313242916	0.0821355217600339	-2.33355	stable	MRS2			LCN2	3.69042344700584	9.24585877835785	11.3172339852275	1.17452299832177e-27	9.11190453475109e-27	51.7353903065517	up	LCN2
ERGIC3	0.29450333377822	6.13818503304519	3.08095190159745	0.00647652961203205	0.0821355217600339	-2.3345	stable	ERGIC3			UCKL1	-0.59796	2.88176461149002	-11.3134	1.21969151753953e-27	9.45479247963819e-27	51.6980006885277	stable	UCKL1
VASN	0.266032313192062	4.73706221042469	3.08091317522841	0.00647707650777012	0.0821355217600339	-2.33457	stable	VASN			OXA1L	-0.641844	5.01576279220231	-11.3102	1.25847023786088e-27	9.74764228753295e-27	51.6669890967061	stable	OXA1L
PDHX	-0.3393	6.6282136501276	-3.08031	0.00648566766987634	0.0821355217600339	-2.33577	stable	PDHX			DNAJC10	-0.642882	2.75683361990474	-11.3025	1.35784670492161e-27	1.05090216781225e-26	51.5916840669597	stable	DNAJC10
DYNLT3	-0.270607	7.83825433403586	-3.07974	0.00649370701615007	0.0821355217600339	-2.3369	stable	DYNLT3			ADO	-0.717956	3.81568707152993	-11.2992	1.40173821115338e-27	1.08401088329195e-26	51.5601636365804	stable	ADO
ZNF586	0.356542480020504	6.69045944136928	3.07969467469791	0.00649430724380618	0.0821355217600339	-2.33698	stable	ZNF586			LIMK2	1.12129574117714	5.63382687419872	11.2965546417438	1.43928889530626e-27	1.11216740649201e-26	51.5339706553042	up	LIMK2
KCNK7	0.252106696230635	5.23868359135263	3.07964082259251	0.00649506979297865	0.0821355217600339	-2.33709	stable	KCNK7			SLC16A3	0.893631672546412	7.58244910375229	11.2943964828845	1.47012817798143e-27	1.13509738242877e-26	51.5129652830194	stable	SLC16A3
STAB1	0.428937633065116	5.79330646318578	3.0795458224484	0.00649641521373265	0.0821355217600339	-2.33727	stable	STAB1			PANK4	-1.0396	3.86785695099875	-11.2907	1.5246051276716e-27	1.17622742391386e-26	51.4769143290208	down	PANK4
PSMD13	0.350540228116093	7.53473789029252	3.07929614464907	0.00649995252149977	0.0821355217600339	-2.33777	stable	PSMD13			ZNF706	-0.910855	6.84580418678429	-11.2867	1.58545967697588e-27	1.22220878895989e-26	51.4381358159769	stable	ZNF706
GTF2H1	-0.333235	6.35330557568895	-3.07924	0.00650073869774876	0.0821355217600339	-2.33788	stable	GTF2H1			SAFB2	-0.39304	3.79759831294233	-11.2821	1.65887198363996e-27	1.27779040384093e-26	51.3932894246391	stable	SAFB2
BPIFB2	0.384477677892139	6.67423470241985	3.07896374238266	0.00650466474091098	0.0821355217600339	-2.33842	stable	BPIFB2			UHRF2	-1.09187	5.42349401930424	-11.282	1.66122855667678e-27	1.27859487016261e-26	51.3918829297153	down	UHRF2
ELN	0.238384915724382	5.75938950257738	3.07777526302892	0.00652154017888083	0.0822836158639218	-2.34077	stable	ELN			UBR4	1.04800118473227	6.10225451329052	11.2788447363398	1.71263854068818e-27	1.31712312079444e-26	51.3616861490449	up	UBR4
HAUS6	-0.415523	5.14319691011004	-3.07684	0.00653486896972045	0.0823867628942832	-2.34262	stable	HAUS6			FOXJ3	-1.12819	5.62347655721197	-11.2755	1.76986270591254e-27	1.36005853362869e-26	51.3291225028995	down	FOXJ3
HOXA11	0.319092778142545	4.91062952442749	3.07511076726569	0.00655952906261015	0.0824518487377297	-2.34603	stable	HOXA11			TULP3	-0.377288	2.57184733343579	-11.2737	1.80162731624637e-27	1.38337719223835e-26	51.3114982845111	stable	TULP3
WNT11	0.32740443448989	5.09094108728763	3.07502031412932	0.00656082247023063	0.0824518487377297	-2.34621	stable	WNT11			MGMT	-0.998917	3.47241253402868	-11.2693	1.88026524009129e-27	1.44262240153146e-26	51.2691701044898	stable	MGMT
CDC37	0.410937590142758	7.90510251013387	3.07484448312245	0.0065633374244029	0.0824518487377297	-2.34656	stable	CDC37			FES	1.00533965955282	6.78004200241646	11.2669300249837	1.92497197229136e-27	1.47576136097616e-26	51.2458885526624	up	FES
CEP170B	1.18087702126731	6.2755712144964	3.07444275825929	0.00656908691980475	0.0824518487377297	-2.34735	up	CEP170B			WDR13	0.695852393880739	6.60244449610723	11.266383032004	1.93532442010662e-27	1.48253153691186e-26	51.2405745303315	stable	WDR13
SLC30A3	0.331175083580075	6.20067208516136	3.07400636759331	0.00657533811471476	0.0824518487377297	-2.34821	stable	SLC30A3			CHPT1	1.38417861951867	8.89117022258915	11.2643182153262	1.97490431769049e-27	1.51166281787715e-26	51.2205165801936	up	CHPT1
KIF21A	-0.760094	5.77899405749872	-3.07374	0.00657917748205562	0.0824518487377297	-2.34874	down	KIF21A			KHSRP	-0.601362	4.73428469986783	-11.2625	2.00952634422326e-27	1.53695641272461e-26	51.2032980811738	stable	KHSRP
KBTBD8	-0.440814	5.62586098317594	-3.07355	0.00658182167533595	0.0824518487377297	-2.3491	stable	KBTBD8			IKBKB	-0.498011	3.61908421155382	-11.2592	2.07736735499762e-27	1.587597451537e-26	51.1704026502463	stable	IKBKB
S1PR3	0.453815584533666	5.91534712664525	3.07202601728391	0.00660377909001401	0.0824518487377297	-2.35212	stable	S1PR3			PTGER4	-2.12484	5.85778228414214	-11.2581	2.09843242967162e-27	1.60243930993106e-26	51.1604067362385	down	PTGER4
ANHX	0.25749427314223	6.66802416976844	3.07158751463325	0.00661009287550889	0.0824518487377297	-2.35299	stable	ANHX			CSF1R	-0.774482	3.15804953445012	-11.2562	2.13930438139913e-27	1.63237133064629e-26	51.1412950273171	stable	CSF1R
KLC3	0.220410566092359	6.40745300824817	3.07153599085663	0.00661083512725419	0.0824518487377297	-2.35309	stable	KLC3			GANAB	-0.68279	4.28435672987057	-11.2546	2.17186017041983e-27	1.65591592336235e-26	51.1263314453787	stable	GANAB
METAP1	-0.339306	6.93526427888396	-3.07152	0.00661111477727664	0.0824518487377297	-2.35313	stable	METAP1			TAF1C	-0.768659	3.1769949713616	-11.2483	2.3098910518687e-27	1.75977939088418e-26	51.0652854195543	stable	TAF1C
TTC14	-0.335173	7.72539747778852	-3.07144	0.00661220250747923	0.0824518487377297	-2.35327	stable	TTC14			AMIGO2	-1.20398	3.03241943810474	-11.2452	2.38195821780295e-27	1.81326569330249e-26	51.0348473969531	down	AMIGO2
DDX28	0.319384338089258	6.1080491206338	3.07128710555238	0.00661442171379527	0.0824518487377297	-2.35358	stable	DDX28			RPS25	-0.747675	7.00933275708666	-11.2435	2.42257245839022e-27	1.84274364048043e-26	51.0180969946706	stable	RPS25
MRPL55	0.272876466357014	6.05402933022866	3.07078998537628	0.00662159119012437	0.0824518487377297	-2.35456	stable	MRPL55			IL4R	1.18274872574855	4.74211036907157	11.2409105537095	2.48392741576155e-27	1.88793983924965e-26	50.9933178197213	up	IL4R
TCTA	0.198806049033437	6.75782505760976	3.07073097307001	0.00662244276929293	0.0824518487377297	-2.35468	stable	TCTA			ARMCX5	-0.673668	2.55943467948504	-11.237	2.58204622523907e-27	1.96098662655725e-26	50.9549357686948	stable	ARMCX5
OXT	0.649317733874192	5.80939559801913	3.07072315492255	0.00662255559735049	0.0824518487377297	-2.35469	up	OXT			RCN1	-0.740445	3.26870915487781	-11.2368	2.58693563494752e-27	1.963169846334e-26	50.9530614867856	stable	RCN1
MGAT4B	0.429590577749297	6.94448251267846	3.07028540277196	0.00662887603264488	0.082466313041137	-2.35556	stable	MGAT4B			LTV1	-0.617332	2.59475539451039	-11.2339	2.66144285610175e-27	2.01814001477474e-26	50.9249305047408	stable	LTV1
ETAA1	-0.4148	5.55326989172018	-3.0692	0.00664461428036285	0.0825443283472463	-2.3577	stable	ETAA1			KRIT1	-0.615219	3.62798126905299	-11.227	2.84665109040077e-27	2.15690266134254e-26	50.8582801491971	stable	KRIT1
FPR1	0.327476805512317	11.1560004680514	3.06896008136966	0.00664804738998982	0.0825443283472463	-2.35817	stable	FPR1			ZNF266	-1.41225	5.5141293008217	-11.2257	2.8823730145963e-27	2.18227215650554e-26	50.8459253040833	down	ZNF266
GPR137	0.336232505384483	6.39564865218614	3.06816016961743	0.00665964459514071	0.0825443283472463	-2.35975	stable	GPR137			PLSCR1	1.57702208482832	7.49130689313924	11.2247385668546	2.90977715419895e-27	2.2013096731766e-26	50.8365506240743	up	PLSCR1
CATSPER1	0.235964137212552	5.38130938707603	3.06812919891238	0.00666009400779783	0.0825443283472463	-2.35981	stable	CATSPER1			MRPS35	-1.01622	3.43846571418641	-11.2242	2.92559012709685e-27	2.21155548475032e-26	50.8312	down	MRPS35
MRPL15	-0.380063	7.41088199018026	-3.06807	0.00666096481721179	0.0825443283472463	-2.35993	stable	MRPL15			ZBED4	-0.478759	3.15030230896945	-11.223	2.95836616426085e-27	2.23459844221377e-26	50.8201	stable	ZBED4
ZW10	-0.300681	5.83937548041286	-3.06664	0.00668174884821231	0.0827377514233323	-2.36275	stable	ZW10			PDHB	-0.875521	6.29049539458354	-11.2137	3.24137774629747e-27	2.44647441982359e-26	50.7296320005734	stable	PDHB
PHEX	0.321903531577022	5.44885146513364	3.06590475362482	0.00669245008561187	0.0828061200221295	-2.3642	stable	PHEX			SLC25A45	-0.750546	4.53391929603616	-11.2098	3.36681114031161e-27	2.53918016650127e-26	50.692017769613	stable	SLC25A45
IRF2BPL	0.428526724250574	10.0658009211479	3.0651234122976	0.00670385152872364	0.0828588961836949	-2.36574	stable	IRF2BPL			RPL15	-1.10445	8.44516641721446	-11.2085	3.4098179642877e-27	2.56962615963026e-26	50.6794430786138	down	RPL15
UBXN8	-0.466902	5.75630205707583	-3.0649	0.00670708192554118	0.0828588961836949	-2.36618	stable	UBXN8			TMEM209	-0.736409	2.43096328937157	-11.2039	3.56609316875687e-27	2.6853177616976e-26	50.635048699924	stable	TMEM209
SLC45A4	0.50859646215332	7.88544075881647	3.06433719307463	0.00671534324822585	0.0828687538649779	-2.36729	up	SLC45A4			PBX4	-0.722514	2.86913911779052	-11.2019	3.63753750700942e-27	2.73700119446331e-26	50.6153972348588	stable	PBX4
HCN2	0.289024718788008	5.50743043535532	3.06399865423114	0.00672029738596856	0.0828687538649779	-2.36796	stable	HCN2			AGFG1	1.56436996504045	5.49525311617872	11.196044828705	3.85137909490598e-27	2.89566650468857e-26	50.5588054561943	up	AGFG1
SEMA3F	0.279100940840043	6.21610947920258	3.06369225871606	0.00672478421090097	0.0828687538649779	-2.36856	stable	SEMA3F			ZNF17	-0.563354	2.67379628957481	-11.1903	4.07272892697969e-27	3.05972788469468e-26	50.5034448765899	stable	ZNF17
N4BP2	-0.54121	5.8327523522986	-3.06333	0.00673003485582701	0.0828687538649779	-2.36927	down	N4BP2			SP140L	-0.977745	4.85534461506484	-11.1889	4.12929917780187e-27	3.09983753378285e-26	50.4897792188174	stable	SP140L
SLC27A4	0.286166444832624	5.18889251997476	3.06307725790104	0.00673379902856288	0.0828687538649779	-2.36978	stable	SLC27A4			TAF6	-0.530154	3.99784261891833	-11.1879	4.17151248233464e-27	3.12911606065194e-26	50.4797032076015	stable	TAF6
PET100	0.372413854942323	9.48667986491231	3.06246495070699	0.00674278605545871	0.0829155214481253	-2.37098	stable	PET100			MED6	-0.696854	4.21982611941072	-11.1872	4.19873617713189e-27	3.14711425461332e-26	50.4732590543141	stable	MED6
PAX7	0.327834427537713	5.75634908850318	3.0615290878223	0.00675654458871245	0.0829817224554455	-2.37283	stable	PAX7			PIK3R1	-0.78626	4.65118859688731	-11.1818	4.42459374589624e-27	3.31385407071583e-26	50.4213536118736	stable	PIK3R1
LILRB4	0.252498553160061	4.50341993145148	3.06139273874699	0.0067585513972845	0.0829817224554455	-2.3731	stable	LILRB4			RALGAPA2	0.727925370384896	4.65828504250873	11.1781412319137	4.58642152788424e-27	3.43241869183594e-26	50.3857677573912	stable	RALGAPA2
DNAH2	0.283045102633883	4.99672776951638	3.06071133890033	0.00676858905739146	0.0830258402918165	-2.37444	stable	DNAH2			BTN3A1	-1.29714	4.99400185916958	-11.1719	4.87240585097632e-27	3.64364716898797e-26	50.3258458191155	down	BTN3A1
DDX1	-0.391663	7.27336984098311	-3.0604	0.00677311504455722	0.0830258402918165	-2.37505	stable	DDX1			NUP54	-1.00379	3.59562264705642	-11.1694	4.99540361143772e-27	3.73276171701297e-26	50.3011487743094	down	NUP54
CA5B	0.331441414307575	5.8780959307319	3.05978297211895	0.00678228814103055	0.0830258402918165	-2.37627	stable	CA5B			EHMT1	-0.953865	5.59202842031172	-11.1645	5.23898836045325e-27	3.91177797580509e-26	50.2539844082569	stable	EHMT1
WDR45	0.311978289871891	7.75431506433806	3.05974024557562	0.00678291926817918	0.0830258402918165	-2.37636	stable	WDR45			CS	-0.864247	6.63537782250623	-11.1618	5.37699246159374e-27	4.01174690243257e-26	50.2282272402937	stable	CS
LRP1	0.351218	5.52697384290659	3.0590499537802	0.00679312371424415	0.0830871275408623	-2.37772	stable	LRP1			NAA15	-0.946508	3.41425294111596	-11.1582	5.56917577311668e-27	4.15195476153397e-26	50.193438542603	stable	NAA15
GDPD5	0.281364617849381	6.32343971021252	3.05859375436597	0.00679987582259975	0.0831061275994493	-2.37862	stable	GDPD5			KDSR	-0.568167	2.62372445248961	-11.1551	5.74129474084145e-27	4.2770012197828e-26	50.163286297525	stable	KDSR
NAP1L3	-0.605328	4.6267019404865	-3.0565	0.00683092498743736	0.083403547484495	-2.38274	down	NAP1L3			ZNF345	-0.699879	2.82478062698815	-11.1516	5.93900044633188e-27	4.42090300603956e-26	50.129747843151	stable	ZNF345
PASK	-0.547824	5.73161514891866	-3.0561	0.00683694290525696	0.083403547484495	-2.38354	down	PASK			FOLR3	2.41136478974305	6.85571176097569	11.1480727203938	6.14722261326827e-27	4.57240741554855e-26	50.095611774643	up	FOLR3
L3MBTL4	0.277675201683556	4.12321468125122	3.05563710691437	0.00684379521974132	0.083403547484495	-2.38445	stable	L3MBTL4			IL10RB	0.798932701678296	8.55112857476122	11.1459459358655	6.27576995943375e-27	4.66446243209172e-26	50.0751103075421	stable	IL10RB
TMEM218	-0.267334	5.99433580767325	-3.05523	0.00684990698087473	0.083403547484495	-2.38525	stable	TMEM218			MID1IP1	-1.09405	5.34284555048628	-11.1434	6.43437856171788e-27	4.77870310254413e-26	50.0503856739968	down	MID1IP1
POLD4	0.352759410999394	7.84227321151412	3.05468545676479	0.00685799013572562	0.083403547484495	-2.38632	stable	POLD4			HEATR1	-0.333356	3.37033528271696	-11.1406	6.60922252783634e-27	4.90481830245524e-26	50.0238268503217	stable	HEATR1
FLVCR2	0.34036994114447	5.6234616161429	3.05402778364929	0.00686781680516368	0.083403547484495	-2.38762	stable	FLVCR2			UBAC2	-0.459988	4.29206165493356	-11.1392	6.70105348802543e-27	4.96918304317502e-26	50.0101578284567	stable	UBAC2
SH3BP2	0.396049632987697	6.94929846100099	3.05370934566979	0.00687257969324086	0.083403547484495	-2.38825	stable	SH3BP2			AQP9	1.1422092518956	7.87027606186991	11.1360420796223	6.91044220625014e-27	5.11909401754694e-26	49.9796782569133	up	AQP9
TUBE1	-0.401501	5.51457941059634	-3.05361	0.00687400991804884	0.083403547484495	-2.38843	stable	TUBE1			FARSB	-0.497298	3.29271407630143	-11.136	6.91371893174443e-27	5.11909401754694e-26	49.9792086575205	stable	FARSB
AACS	0.388837945392838	5.8308325549646	3.05297883143872	0.00688351817424906	0.083403547484495	-2.38969	stable	AACS			IPO9	-0.795785	3.13657081892643	-11.1332	7.10264838456867e-27	5.25498905537108e-26	49.9525022214468	stable	IPO9
DLGAP1	0.261969771608656	4.1111986782506	3.0525458539273	0.00689000943601461	0.083403547484495	-2.39054	stable	DLGAP1			ASPH	1.26513260675681	3.66945581449751	11.1296449423844	7.35387686388423e-27	5.43673567235872e-26	49.9180694257425	up	ASPH
PCDHGA3	0.284549614501315	3.85923983438917	3.05225069405003	0.00689443793133564	0.083403547484495	-2.39112	stable	PCDHGA3			BCL6	1.22024645097862	9.58309925826833	11.1231099732349	7.83605244288807e-27	5.78881690701299e-26	49.8551599464094	up	BCL6
DMXL1	-0.34712	6.03679097327502	-3.05132	0.00690842699414989	0.083403547484495	-2.39295	stable	DMXL1			MOAP1	-1.33731	4.8273807146808	-11.1034	9.49324923060764e-27	7.00774397750309e-26	49.6651242043935	down	MOAP1
ARHGDIA	0.358517412992824	6.36312607266389	3.05124401704555	0.00690956268019148	0.083403547484495	-2.3931	stable	ARHGDIA			IVD	-0.661878	3.78740572220823	-11.1032	9.51107936343107e-27	7.01559101569057e-26	49.6632655034736	stable	IVD
CHRNA9	0.298479276207573	4.72470530012995	3.05121199033511	0.00691004439305504	0.083403547484495	-2.39317	stable	CHRNA9			WWOX	-0.555613	2.62625150768953	-11.1019	9.62770986907647e-27	7.09624848443882e-26	49.6511926482236	stable	WWOX
RASSF7	0.415461524684051	7.11570969078794	3.05107193919414	0.00691215128247971	0.083403547484495	-2.39344	stable	RASSF7			ADAM28	-0.690651	2.63431187127556	-11.0995	9.85324558371048e-27	7.25699357276454e-26	49.6282559797346	stable	ADAM28
UBA2	-0.391473	8.00169321354791	-3.05102	0.00691298461892374	0.083403547484495	-2.39355	stable	UBA2			EZR	-0.974913	5.0006261764015	-11.0951	1.02839041546384e-26	7.56845635066442e-26	49.585881418951	stable	EZR
RPRD1B	-0.27967	6.99507484883405	-3.05059	0.0069193605634028	0.083403547484495	-2.39439	stable	RPRD1B			UBA2	-1.00782	3.52246454455424	-11.0936	1.04318163573993e-26	7.67151838388668e-26	49.5717360746414	down	UBA2
IMPA2	0.624976068620688	8.65969235957388	3.05058969864941	0.00691941075666987	0.083403547484495	-2.39439	up	IMPA2			USP14	-0.623486	4.08244909429894	-11.086	1.12370962226869e-26	8.25748609305138e-26	49.4980798767518	stable	USP14
PHKG2	0.454154736226312	5.49478136716076	3.0503289116073	0.00692333964168178	0.083403547484495	-2.39491	stable	PHKG2			APRT	-1.11895	6.36172683885162	-11.0841	1.14432413253742e-26	8.40263326860936e-26	49.4800732562807	down	APRT
SPTLC2	0.319303008047776	7.05609749423855	3.04959946234643	0.00693434068909526	0.0834731703734013	-2.39634	stable	SPTLC2			PDIA3	-0.666039	5.03931505395511	-11.0837	1.14870411283209e-26	8.42844343029811e-26	49.4762891845345	stable	PDIA3
CCDC71L	0.628310351551364	6.38001838411001	3.04767677222893	0.00696341896184749	0.0837601320723055	-2.40013	up	CCDC71L			EEF1G	-0.944336	9.16770735195636	-11.0822	1.16502096759088e-26	8.54173386621937e-26	49.4623181863661	stable	EEF1G
NARF	0.466949371994623	8.08335434010045	3.04713952945732	0.00697156527637821	0.0837737718871656	-2.40119	stable	NARF			TEF	-0.501399	2.6168554888005	-11.0812	1.17659268064904e-26	8.62008953401823e-26	49.4525282296606	stable	TEF
FPR3	0.407620980603066	5.49145181225543	3.04657219081396	0.00698017800991697	0.0837737718871656	-2.40231	stable	FPR3			WDR59	-0.536078	3.06961012358479	-11.0802	1.18837684158035e-26	8.69988275308712e-26	49.442657007323	stable	WDR59
RGS22	0.362424073800114	4.80646405211841	3.04603474973053	0.00698834642157164	0.0837737718871656	-2.40336	stable	RGS22			MRPS6	-1.00167	4.86522322844888	-11.0799	1.19177598537464e-26	8.71821711823609e-26	49.4398278387465	down	MRPS6
GRIK5	0.446388237238192	6.12288882840344	3.04592909061115	0.00698995339790776	0.0837737718871656	-2.40357	stable	GRIK5			AGAP5	-0.703825	4.1990305169389	-11.0758	1.2396566079092e-26	9.06167590957782e-26	49.4008115222002	stable	AGAP5
ZNF184	-0.360042	6.0806833911609	-3.04588	0.00699075514184154	0.0837737718871656	-2.40368	stable	ZNF184			ULK2	-0.608448	2.59769238297257	-11.0743	1.25806915848153e-26	9.1893747228216e-26	49.3862076508702	stable	ULK2
ARHGAP30	0.368366994826243	8.95490210410975	3.04547670526388	0.00699683782295776	0.0837838572567811	-2.40446	stable	ARHGAP30			TKTL1	-1.02247	2.46353283433416	-11.0734	1.26964195467737e-26	9.26695970515078e-26	49.3771377171649	down	TKTL1
NAA10	0.277570613457353	6.54586654878567	3.04410654112585	0.0070177293403399	0.0839711236786479	-2.40716	stable	NAA10			POLR3E	-0.851368	3.35471226651621	-11.0644	1.38459663616281e-26	1.00984353463851e-25	49.2912866334662	stable	POLR3E
KCTD9	-0.320968	5.90530681953612	-3.04355	0.00702628441074171	0.0839721433861983	-2.40826	stable	KCTD9			SUPT4H1	0.453638904920608	7.27509897812282	11.0618337023207	1.41954337863697e-26	1.03455726861919e-25	49.2665970689463	stable	SUPT4H1
RAB24	0.403127265781659	9.63945116570784	3.04341345351612	0.00702832027090788	0.0839721433861983	-2.40853	stable	RAB24			RPL7L1	-0.689335	4.32313650115129	-11.0603	1.44042165117132e-26	1.04898868228799e-25	49.2521352041779	stable	RPL7L1
C2CD5	-0.284691	8.66127302032799	-3.04279	0.0070378795853272	0.0840235571703067	-2.40976	stable	C2CD5			CD7	-0.462736	2.74156911403159	-11.057	1.48790888469842e-26	1.08276207412259e-25	49.2200077611452	stable	CD7
TMEM41B	-0.2531	7.5428010828692	-3.0414	0.00705914193641744	0.084154128777228	-2.41249	stable	TMEM41B			PPAT	-0.574265	2.9417990224813	-11.0566	1.49323342491383e-26	1.08582585763884e-25	49.2164695798074	stable	PPAT
RAB4B	0.464457432554215	7.83533879856096	3.04139	0.00705934484488069	0.084154128777228	-2.41251	stable	RAB4B			DENND4C	-0.826966	3.21733257376496	-11.0551	1.51580969276844e-26	1.1014205552823e-25	49.2016064063638	stable	DENND4C
BTAF1	-0.553967	7.05442541622435	-3.04048	0.00707326619097158	0.0842469650569922	-2.41429	down	BTAF1			CAPRIN1	-0.673943	4.7914194494548	-11.0523	1.55702378135221e-26	1.13052456970908e-25	49.1750352101417	stable	CAPRIN1
CRYZL1	-0.272969	6.22177810344893	-3.0402	0.00707767259299015	0.0842469650569922	-2.41486	stable	CRYZL1			DSTN	-0.999341	6.07260281397091	-11.0504	1.58482743797032e-26	1.14985543973066e-25	49.1575042915966	stable	DSTN
MRPL30	-0.268297	6.32328653145495	-3.03984	0.00708316648661932	0.0842496275707563	-2.41556	stable	MRPL30			NKRF	-0.849144	3.36350106581671	-11.0464	1.64754895826643e-26	1.19447299474316e-25	49.1190606535501	stable	NKRF
TCTN2	0.406316707292469	6.02936127833889	3.03833904100147	0.00710633652951689	0.0843633834413362	-2.41852	stable	TCTN2			YIPF1	0.891882771524001	7.51133154615399	11.0428955955872	1.70488343690047e-26	1.23512150253964e-25	49.0851784789642	stable	YIPF1
MAGEC1	0.311897529311024	4.8314164813101	3.03829485300374	0.00710701958207835	0.0843633834413362	-2.4186	stable	MAGEC1			ADRB2	-1.17993	5.52246893129302	-11.041	1.73589986064441e-26	1.25665737311435e-25	49.0673211022764	down	ADRB2
ERCC4	-0.340869	4.96054593842533	-3.0382	0.00710856233551106	0.0843633834413362	-2.4188	stable	ERCC4			MAGEF1	-0.76379	3.20486787397506	-11.0394	1.76325254124361e-26	1.27551096970139e-25	49.0518359189718	stable	MAGEF1
PICK1	0.362460743147616	5.68043358817838	3.03763446033042	0.00711723546358372	0.0844036543923215	-2.4199	stable	PICK1			ARL8A	0.748126060756078	4.8961796288404	11.0347094064011	1.84522298546863e-26	1.33381697109839e-25	49.0068292526703	stable	ARL8A
SMARCD3	0.390998268162847	5.85910916911709	3.03689225874667	0.00712873393114101	0.0844773466443441	-2.42136	stable	SMARCD3			POLG	-0.716837	4.88686402695012	-11.0326	1.88320539199749e-26	1.36026340545764e-25	48.9866484569117	stable	POLG
RIMS2	0.314222528858779	4.21050045792907	3.03630046850991	0.00713791511701625	0.0845234896745347	-2.42253	stable	RIMS2			OXCT1	-0.379309	2.67654458991147	-11.0259	2.00826924729514e-26	1.44952411449214e-25	48.9229643312384	stable	OXCT1
NECAB3	0.235384570697547	5.95049469194816	3.03584177728829	0.00714503928288889	0.0845452242607415	-2.42343	stable	NECAB3			TRA2A	-0.895522	6.26527117790025	-11.0243	2.03951607225513e-26	1.47098775781302e-25	48.9076725315195	stable	TRA2A
MMP25	0.438100870041344	7.61556342056754	3.03286041674172	0.00719151317346173	0.0849565879609877	-2.42929	stable	MMP25			DDX46	-0.635068	4.70479909032232	-11.0202	2.12274527456981e-26	1.52988387244144e-25	48.8680571239487	stable	DDX46
SNF8	0.276253504380965	7.34018391370294	3.03283733067486	0.00719187418719702	0.0849565879609877	-2.42934	stable	SNF8			EIF3H	-0.880482	7.2981477677793	-11.0112	2.31593399924795e-26	1.66788328815019e-25	48.7817874003813	stable	EIF3H
PFN4	0.279827481993051	4.91980107383686	3.03243821508794	0.00719811823724675	0.0849565879609877	-2.43013	stable	PFN4			TMEM181	-1.00969	3.92733629670075	-11.0095	2.35417057916288e-26	1.69416825135621e-25	48.7655687434352	down	TMEM181
FBXL18	0.211542094296377	5.71676182890474	3.03225017026786	0.0072010619721718	0.0849565879609877	-2.4305	stable	FBXL18			CCR7	-2.35484	6.47263931428678	-10.9897	2.84860127693037e-26	2.04847017287155e-25	48.5767567731266	down	CCR7
DPF1	0.303377722818931	6.21972845034001	3.0316078864817	0.00721112539268797	0.0850125741353317	-2.43176	stable	DPF1			RRP7A	-0.548794	3.07886647835711	-10.9887	2.87661239625629e-26	2.06708784580541e-25	48.5670654658996	stable	RRP7A
MAPRE3	0.308446756046945	5.27521508908379	3.03083148178724	0.00722330850609831	0.0850934486208457	-2.43329	stable	MAPRE3			EWSR1	-0.725532	5.92280734089526	-10.9877	2.90374986461772e-26	2.08505075024577e-25	48.5577660215407	stable	EWSR1
ATP6V0E1	0.232746580039668	10.0549870272564	3.03046318359737	0.00722909473075292	0.0850989015948573	-2.43401	stable	ATP6V0E1			RBBP6	-0.489937	4.2415095609867	-10.9827	3.04819686465053e-26	2.18715981216161e-25	48.5096851302372	stable	RBBP6
PGAP3	0.233949404400021	6.40972843784743	3.0299924932276	0.0072364961710664	0.0851233464243322	-2.43494	stable	PGAP3			WIPI1	1.31209419255511	6.33721693775623	10.9824344843375	3.05486487735176e-26	2.19033137343014e-25	48.5075209920825	up	WIPI1
STAMBPL1	-0.473429	6.13553089429714	-3.02876	0.00725590295163857	0.0851930710982901	-2.43736	stable	STAMBPL1			PSMG2	-0.888651	7.30774134207357	-10.9794	3.14547568868945e-26	2.25364081695514e-25	48.4785721918577	stable	PSMG2
RHOD	0.282837691028384	6.97176837579092	3.02871215312433	0.007256666375606	0.0851930710982901	-2.43745	stable	RHOD			RPL29	-0.854941	10.3799156498579	-10.979	3.15858397731892e-26	2.26136974834648e-25	48.4744534891933	stable	RPL29
RBM20	0.553135755345402	4.30373089373869	3.02860155442018	0.00725841128711817	0.0851930710982901	-2.43767	up	RBM20			KTI12	-0.675698	3.09795573651122	-10.9779	3.19090325267429e-26	2.28283122570179e-25	48.4643711710265	stable	KTI12
CDH16	0.398478321244349	5.26122183760122	3.02724527481275	0.0072798424675762	0.0852896482950098	-2.44034	stable	CDH16			CABIN1	-0.648112	3.71859805321633	-10.9756	3.26225126672863e-26	2.33216260770387e-25	48.442470359827	stable	CABIN1
DENND1B	-0.33468	5.46312172092629	-3.02724	0.0072799370140204	0.0852896482950098	-2.44035	stable	DENND1B			CTSW	-1.00808	3.49434728912344	-10.9742	3.30555211406431e-26	2.36138561579492e-25	48.4294112335463	down	CTSW
FRAT1	0.4549260382858	9.99047157371244	3.02704492573122	0.007283013484587	0.0852896482950098	-2.44073	stable	FRAT1			CREBL2	-0.858938	4.15409320712936	-10.9663	3.56643073177664e-26	2.54588286083748e-25	48.3541807302199	stable	CREBL2
MB	0.287886453827468	4.65456935489711	3.02673126048241	0.00728798070630448	0.0852896482950098	-2.44135	stable	MB			CBX7	-1.38007	5.59659892779925	-10.9656	3.59099712274239e-26	2.56154289633981e-25	48.3473822430498	down	CBX7
ZSCAN5A	0.410782509445466	5.04836069104307	3.02635803636184	0.00729389539785804	0.0852964241625155	-2.44208	stable	ZSCAN5A			SKI	-0.825559	4.41773983498348	-10.9626	3.69840915391838e-26	2.63623253809661e-25	48.3181933741173	stable	SKI
PASD1	0.436720124889402	3.06352538444503	3.02540769268523	0.0073089771076038	0.0853716932680123	-2.44395	stable	PASD1			FLVCR1	-0.605766	2.54425050593017	-10.9615	3.7349742219077e-26	2.66035005981496e-25	48.3084500493032	stable	FLVCR1
TMPRSS6	0.267620686721568	5.8858646404431	3.02527957367847	0.00731101264130544	0.0853716932680123	-2.4442	stable	TMPRSS6			CCDC14	-0.67551	2.56573386336596	-10.9603	3.77984759849025e-26	2.69006410024899e-25	48.2966224020014	stable	CCDC14
RWDD2B	-0.268737	5.95094564492506	-3.0241	0.00732977628139477	0.0854171305442066	-2.44652	stable	RWDD2B			ZNF134	-0.571439	2.63059021140399	-10.9602	3.78221245622036e-26	2.69006410024899e-25	48.2960029785304	stable	ZNF134
CYB5D2	0.275912502366661	5.69097798034313	3.02403131161335	0.00733087369168832	0.0854171305442066	-2.44666	stable	CYB5D2			EXOSC2	-0.416915	2.6215622595798	-10.9577	3.87483293905048e-26	2.75392940613478e-25	48.2720428596356	stable	EXOSC2
CTSZ	0.389535067549289	7.10152996697211	3.02402755695416	0.00733093351098783	0.0854171305442066	-2.44666	stable	CTSZ			SRPRB	-0.746781	3.42356819988238	-10.9525	4.07270114430508e-26	2.89244897595545e-25	48.2227194588069	stable	SRPRB
FIGNL1	-0.381689	5.25986629018529	-3.02336	0.00734156726444375	0.0854787285428971	-2.44797	stable	FIGNL1			XPA	-0.589838	2.81529391709102	-10.9513	4.12264727247778e-26	2.92578842119617e-25	48.2106480634804	stable	XPA
CEACAM3	0.538154582935059	7.79314054972615	3.02275729274081	0.00735119864706492	0.085528574652096	-2.44916	up	CEACAM3			OSBP	-0.39364	3.39122894785869	-10.9502	4.16324456936808e-26	2.95244942386627e-25	48.2009434480328	stable	OSBP
PLEKHO1	0.517827207134346	8.37286212349057	3.01978552446891	0.00739882167088758	0.0859473119870497	-2.455	up	PLEKHO1			BIRC6	-0.629523	3.31823921829489	-10.9499	4.175642146994e-26	2.95908778765888e-25	48.1979987166972	stable	BIRC6
PM20D2	-0.264154	6.35102126512967	-3.01944	0.00740434953029683	0.0859473119870497	-2.45567	stable	PM20D2			CCT8	-1.04082	6.74532994361762	-10.9399	4.60020808927478e-26	3.25758921670738e-25	48.1021009340101	down	CCT8
NUDT22	0.237770355530572	6.06123460708472	3.01940048892554	0.00740501382541117	0.0859473119870497	-2.45576	stable	NUDT22			SLC39A6	-0.776637	3.04006244073732	-10.9381	4.67710503464225e-26	3.30963772386013e-25	48.0856834469107	stable	SLC39A6
CHIC1	-0.320382	4.71351763297171	-3.01917	0.00740869485288093	0.0859473119870497	-2.4562	stable	CHIC1			ACO1	-0.538391	2.47024712184913	-10.9375	4.70505518382704e-26	3.32699983390499e-25	48.0797829074204	stable	ACO1
TRPC5OS	-0.524738	2.48963572234042	-3.01729	0.00743897633026082	0.0862360229264318	-2.45989	down	TRPC5OS			AKAP8	-0.656821	4.61160119690773	-10.9348	4.82774370704627e-26	3.41127880213625e-25	48.0542902190849	stable	AKAP8
PANX2	0.269507188707413	6.65138584751793	3.01673	0.00744801892151538	0.086278282956047	-2.46099	stable	PANX2			CDRT4	-0.476969	2.4196535860187	-10.9344	4.84774329055417e-26	3.42292830602608e-25	48.0501961427288	stable	CDRT4
TDRD3	-0.462626	5.4857614805368	-3.0163	0.00745509276044598	0.0862976921567628	-2.46185	stable	TDRD3			RAB13	1.27584112565654	4.06393363899688	10.9327817667019	4.9232957071642e-26	3.47375766622795e-25	48.0348809364832	up	RAB13
CSK	0.394344864265681	8.95104455385605	3.01478719154794	0.00747959788357213	0.086518706054113	-2.46482	stable	CSK			SCAP	-0.741831	4.69786053173566	-10.9326	4.93328186789886e-26	3.47828498703376e-25	48.0328742543558	stable	SCAP
FAM162B	0.250952438166529	4.05821221566181	3.01362863601205	0.00749844286852484	0.0865585236935118	-2.46709	stable	FAM162B			C2CD2	-0.511114	2.3623122552606	-10.932	4.96266475054624e-26	3.49647182424603e-25	48.0269933501296	stable	C2CD2
IGFBP3	-0.559886	5.43540354650721	-3.01356	0.00749961820575866	0.0865585236935118	-2.46723	down	IGFBP3			PPP4R2	1.32439246809479	5.81826057445345	10.9276122199241	5.1736362632399e-26	3.6424791726163e-25	47.9857635427049	up	PPP4R2
SYNPO2L	0.330410792220126	4.71577737553398	3.01289740613842	0.00751036074635515	0.0865585236935118	-2.46853	stable	SYNPO2L			RPL37	-0.488266	6.33741768713516	-10.9268	5.2143340656868e-26	3.66848167047308e-25	47.9780038383454	stable	RPL37
ZSWIM3	0.79950662742897	6.37012056788824	3.01274050293166	0.00751292041532071	0.0865585236935118	-2.46884	up	ZSWIM3			TTC17	-0.797748	4.6002095656331	-10.9266	5.22204039149359e-26	3.67125263886822e-25	47.9765413238124	stable	TTC17
SLC35F1	0.538496515073904	5.95950789182639	3.01261776994598	0.0075149232330674	0.0865585236935118	-2.46908	up	SLC35F1			VPS13C	-1.32249	5.99777162633666	-10.9253	5.28835470237158e-26	3.71519309444187e-25	47.9640446068749	down	VPS13C
TGM3	0.513005241168325	5.40858665363376	3.01258071491373	0.0075155280174274	0.0865585236935118	-2.46915	up	TGM3			ZNF544	-0.57489	4.11159276045636	-10.9218	5.46815842427865e-26	3.83874176413337e-25	47.9309339263331	stable	ZNF544
MGST1	0.488186549385593	6.14177684301717	3.01204248113049	0.00752431799893837	0.0865678375674289	-2.47021	stable	MGST1			DYNLT1	0.899816074582385	8.74290243193932	10.9209645928856	5.51421536742686e-26	3.86828758388822e-25	47.9226277606256	stable	DYNLT1
SPP2	0.276367687976659	5.89866011483007	3.01142161989199	0.00753446979068793	0.0865678375674289	-2.47142	stable	SPP2			CSTF1	-0.451592	3.23192497637219	-10.9206	5.53413668318836e-26	3.87946962884801e-25	47.9190565146835	stable	CSTF1
FOXJ2	0.383439218480727	6.24807707402897	3.0107125867308	0.00754607957289732	0.0865678375674289	-2.47282	stable	FOXJ2			CDC42	0.684222046697322	5.76372915963529	10.9162925115547	5.76681414572825e-26	4.03967196520317e-25	47.8782717406297	stable	CDC42
CEP57L1	-0.218738	4.03197661698911	-3.01046	0.00755030153437942	0.0865678375674289	-2.47332	stable	CEP57L1			SMYD3	-0.586143	3.12255148001496	-10.9162	5.77350571459679e-26	4.04145400021775e-25	47.8771233063355	stable	SMYD3
CRNKL1	-0.572461	7.11279870246384	-3.01026	0.00755356414261247	0.0865678375674289	-2.47371	down	CRNKL1			VDAC2	-0.622675	8.04273409143392	-10.9114	6.04335877560464e-26	4.22731427921692e-25	47.8318861695994	stable	VDAC2
CTSH	0.415613461609812	8.81258018208278	3.01010730002607	0.00755600435162674	0.0865678375674289	-2.47401	stable	CTSH			EIF4A3	-0.688022	7.17786033233042	-10.9082	6.22975063994403e-26	4.35456888347307e-25	47.8018047855563	stable	EIF4A3
OGG1	0.285663029729037	6.54851026384376	3.00994491261686	0.00755866914617793	0.0865678375674289	-2.47432	stable	OGG1			TP53I3	1.84505554320006	5.5091602260611	10.8977373799075	6.88859523977507e-26	4.81164673952461e-25	47.7022510986058	up	TP53I3
METAP2	-0.293392	6.50869470358935	-3.0098	0.00756099914067565	0.0865678375674289	-2.4746	stable	METAP2			ZSCAN18	-0.456138	2.94250486042799	-10.8976	6.89593741640025e-26	4.81332479838138e-25	47.7011961836443	stable	ZSCAN18
NOL3	0.239790223344913	4.89422701965019	3.00933118920032	0.0075687486616549	0.0865678375674289	-2.47553	stable	NOL3			EXOC6	1.26444451212033	5.43539958847693	10.8930566713544	7.20424878644184e-26	5.02492485147382e-25	47.6578832986555	up	EXOC6
SPACA1	-0.313251	3.39831211116206	-3.00908	0.00757282518092808	0.0865678375674289	-2.47602	stable	SPACA1			RPS15	-0.711584	10.3847264963304	-10.8929	7.21230951116744e-26	5.02694877516563e-25	47.6567759247317	stable	RPS15
GSTP1	0.434833080841552	7.71093594044166	3.00859304942775	0.00758088883447989	0.0865678375674289	-2.47698	stable	GSTP1			ZW10	-0.701532	3.13364411889277	-10.8903	7.39839509773625e-26	5.15296367636469e-25	47.6315500663047	stable	ZW10
MDH1B	0.225292420862273	4.16652188236522	3.00856688899389	0.00758131944166148	0.0865678375674289	-2.47703	stable	MDH1B			R3HDM2	-0.826036	6.28335902024813	-10.8833	7.90535947561099e-26	5.50213019502525e-25	47.5659179616351	stable	R3HDM2
PREPL	-0.362643	6.2549253513205	-3.00782	0.0075936089507745	0.0865915579334031	-2.47849	stable	PREPL			HDC	-0.668696	2.31348859755112	-10.8812	8.07116731815988e-26	5.61352279430049e-25	47.545363153641	stable	HDC
HGH1	0.343506358576317	6.08145847396078	3.0077831978481	0.00759423021535288	0.0865915579334031	-2.47857	stable	HGH1			GART	-0.617186	3.37195578710349	-10.8744	8.61350332928021e-26	5.98644625110602e-25	47.4809645880497	stable	GART
SLC22A18	0.316977050641667	7.15614850622502	3.00669023743174	0.00761227166164577	0.0866641444520469	-2.48071	stable	SLC22A18			HAUS4	1.08304469254792	6.9627004244601	10.8680331220165	9.15187883883352e-26	6.35608748436164e-25	47.4209285476031	up	HAUS4
DOT1L	0.258648641550264	4.90737295327407	3.00653010503008	0.00761491845439787	0.0866641444520469	-2.48103	stable	DOT1L			PPIAL4G	-0.752641	2.47639708555985	-10.8665	9.2863990896561e-26	6.44491971008612e-25	47.4064794449195	stable	PPIAL4G
KLHDC8A	0.25127955624484	5.55519918267594	3.00551336300378	0.00763174482776988	0.0866641444520469	-2.48302	stable	KLHDC8A			MBTPS1	-0.591689	3.71795500787531	-10.8654	9.3842245090609e-26	6.50817676984267e-25	47.396102681482	stable	MBTPS1
VKORC1	0.294823672414791	7.62057977586232	3.0047360203622	0.00764463366503257	0.0866641444520469	-2.48455	stable	VKORC1			RANBP3	-0.503603	4.58651921364651	-10.8641	9.4994809286697e-26	6.5834240518462e-25	47.3840148718881	stable	RANBP3
CDC34	0.323468715042999	6.69805616175806	3.00444905900701	0.00764939700900187	0.0866641444520469	-2.48511	stable	CDC34			CCNL2	-0.652616	4.23840454328595	-10.8633	9.57223075322856e-26	6.62912696940008e-25	47.3764603314444	stable	CCNL2
LTK	0.226078494470884	4.96222258083814	3.0041985828273	0.00765355708273402	0.0866641444520469	-2.4856	stable	LTK			OSM	0.921647576497999	3.89647255169576	10.8629009088343	9.61175303812355e-26	6.65177000024686e-25	47.3723802658537	stable	OSM
ZNF780A	-0.55754	5.08471036317295	-3.00367	0.00766240109198005	0.0866641444520469	-2.48664	down	ZNF780A			GAS7	1.24648709258095	6.19352396412012	10.8601012681072	9.87221413953395e-26	6.82717207775861e-25	47.3459041887451	up	GAS7
AHCTF1	0.343206682884906	8.37766984957635	3.00338962147215	0.00766700786267821	0.0866641444520469	-2.48719	stable	AHCTF1			SMARCA2	-0.770786	5.08429661961347	-10.8407	1.18813498283631e-25	8.21077111543048e-25	47.1624727886801	stable	SMARCA2
MED14	-0.255121	6.24823786513375	-3.00336	0.00766745737331193	0.0866641444520469	-2.48724	stable	MED14			B4GALT5	0.746564896433333	5.15978669199086	10.8341382817795	1.26472589689496e-25	8.73386898606978e-25	47.1006152239698	stable	B4GALT5
DRG2	0.291733436708861	6.70206582460689	3.00332244844886	0.00766812579533668	0.0866641444520469	-2.48732	stable	DRG2			MRS2	-0.393184	2.62215765387232	-10.8237	1.39753726792245e-25	9.64419485739119e-25	47.0017401356637	stable	MRS2
ZNF835	0.380563969123868	5.2117191210749	3.00325411933004	0.00766926313085237	0.0866641444520469	-2.48745	stable	ZNF835			BIRC3	-1.54852	4.04401175123109	-10.8226	1.41148935190682e-25	9.73358262206659e-25	46.9919039859291	down	BIRC3
ULK1	0.515419651962088	6.76369784753154	3.00300488264434	0.00767341305475205	0.0866641444520469	-2.48794	up	ULK1			RPL7A	-0.851866	10.0717870628055	-10.8152	1.51422847395773e-25	1.04346833452929e-24	46.9223346738213	stable	RPL7A
TMEM104	0.250764881095664	6.29662678102998	3.00294808549104	0.00767435906279387	0.0866641444520469	-2.48805	stable	TMEM104			AAK1	-0.930115	5.04089039790337	-10.8134	1.54091193050099e-25	1.06110571383757e-24	46.9050383125462	stable	AAK1
NEU1	0.325809284124537	6.82998033123623	3.00230229781988	0.00768512321091156	0.0866641444520469	-2.48932	stable	NEU1			CCNB1IP1	-1.03156	3.69819397586284	-10.8114	1.5699108273155e-25	1.08031151845778e-24	46.8865775180782	down	CCNB1IP1
WDR12	-0.257091	5.27601731463277	-3.00224	0.00768610726910598	0.0866641444520469	-2.48944	stable	WDR12			ZNF384	-0.456633	5.72923220310432	-10.8073	1.63322472838417e-25	1.12308692684371e-24	46.8474294804606	stable	ZNF384
PSAP	0.355971367999784	11.3271877959038	3.00216963866667	0.00768733622125626	0.0866641444520469	-2.48958	stable	PSAP			MRPS30	-0.886709	3.30335358246135	-10.807	1.63843228261607e-25	1.12554782053152e-24	46.8442774191374	stable	MRPS30
MYLK2	0.252697154805433	5.82324971883199	3.00168361207737	0.00769544937049602	0.0866926372143449	-2.49053	stable	MYLK2			C18orf32	1.15034045774041	6.78947226245137	10.8069125268997	1.63911366721493e-25	1.12554782053152e-24	46.8438657278574	up	C18orf32
NDUFAF2	0.372345745553995	5.91418048217796	3.00136875404678	0.00770070967373763	0.0866926372143449	-2.49115	stable	NDUFAF2			SNRNP70	-0.597763	4.31967102020906	-10.8061	1.65192557472671e-25	1.13354667606599e-24	46.8361565015578	stable	SNRNP70
ABCF3	0.314373327997003	6.27361552993202	3.00073560972273	0.00771129812996562	0.0867507472946027	-2.49239	stable	ABCF3			BATF	1.5142108753747	5.87830852429302	10.8041594461952	1.68261596075984e-25	1.15379380166389e-24	46.8179299091796	up	BATF
PLIN3	0.410940088990351	8.86214123935643	3.00013574847853	0.00772134301657587	0.086802664882547	-2.49357	stable	PLIN3			CCT7	-0.907876	6.22805316041022	-10.8017	1.72261772303339e-25	1.18039290388449e-24	46.7946662626869	stable	CCT7
OGDH	0.415213075507055	6.18030843911857	2.99916327240145	0.00773765447383262	0.0869249082351991	-2.49548	stable	OGDH			MRPL45	-0.716645	3.66459439473441	-10.8016	1.72482202343536e-25	1.18107278962432e-24	46.7934000725091	stable	MRPL45
FAM83A	0.206890898916503	5.8412654175651	2.99715033897244	0.00777152403275462	0.0872440893171456	-2.49942	stable	FAM83A			POGK	-0.526276	4.24303690658229	-10.7933	1.86514714415813e-25	1.2762636076318e-24	46.715956000581	stable	POGK
SLC5A3	-0.463263	6.93893940035242	-2.99652	0.00778223994634019	0.0872975564649719	-2.50067	stable	SLC5A3			GEMIN4	-0.558226	2.77280591931546	-10.792	1.88904407089166e-25	1.29170845100129e-24	46.7033507742876	stable	GEMIN4
RAC3	0.337394421370871	4.59025318031463	2.99607961916355	0.00778959854218796	0.0872975564649719	-2.50152	stable	RAC3			FUNDC1	-0.943363	4.13909042133416	-10.7877	1.96845604099997e-25	1.34506561455146e-24	46.662579084892	stable	FUNDC1
TP53I3	0.319929816025744	5.90222811871617	2.99589794355443	0.00779266940294726	0.0872975564649719	-2.50188	stable	TP53I3			SLC20A2	-0.469477	2.47280807005736	-10.7861	1.9980220009853e-25	1.36431158918015e-24	46.6478182669182	stable	SLC20A2
PRKAB2	-0.407768	5.87450007557313	-2.99546	0.00780008090075524	0.0873193930528525	-2.50274	stable	PRKAB2			TECR	-1.20539	4.1681383106621	-10.7846	2.02629716887875e-25	1.38264983288197e-24	46.6339048305711	down	TECR
FOXP4	0.367353271238003	6.33280235931999	2.99382007656507	0.00782787527347442	0.0874925241956096	-2.50595	stable	FOXP4			P2RX1	1.31006342053459	6.41711075666646	10.7756269741278	2.20677777816797e-25	1.50474756266401e-24	46.5494257622893	up	P2RX1
LRG1	0.542914123527808	8.32056611396689	2.99348287300681	0.00783360315051745	0.0874925241956096	-2.50661	up	LRG1			CKAP5	-0.510013	2.78556636534663	-10.7755	2.20973815163875e-25	1.50571248598378e-24	46.5480984441535	stable	CKAP5
PHF10	-0.352357	6.82223705091594	-2.99346	0.00783395416671077	0.0874925241956096	-2.50665	stable	PHF10			MSL3	1.03455188433021	5.27545042113142	10.7750551661096	2.21879168596357e-25	1.51082503060999e-24	46.5440501947418	up	MSL3
PDE1C	0.205474253659638	4.55192980624643	2.99326	0.00783743867434711	0.0874925241956096	-2.50705	stable	PDE1C			ADNP	-0.825504	5.57958596385411	-10.7737	2.24831096148393e-25	1.5298562855237e-24	46.5309645964738	stable	ADNP
ILK	0.394469927039614	8.80189826355315	2.99177228978584	0.00786272254786965	0.0875814293366084	-2.50996	stable	ILK			LSM1	0.735953605840042	4.76424759070449	10.7722785173421	2.27805977962354e-25	1.54901706159468e-24	46.5179499473983	stable	LSM1
AMIGO2	-0.571981	6.94967632220531	-2.99148	0.00786763974283066	0.0875814293366084	-2.51053	down	AMIGO2			VPS13A	-0.537449	3.21357049568828	-10.7687	2.35739030615295e-25	1.60184178125205e-24	46.4840580519546	stable	VPS13A
ZNF566	-0.64221	3.55688672768708	-2.99134	0.00787007854977637	0.0875814293366084	-2.51081	down	ZNF566			AASDHPPT	-0.833029	4.09546395562219	-10.7602	2.55432047896741e-25	1.73444590571836e-24	46.4046227538135	stable	AASDHPPT
ZNF891	-0.436537	3.29287043550838	-2.99124	0.00787186024799708	0.0875814293366084	-2.51101	stable	ZNF891			PPP1R3B	1.18097619679199	6.61710512356858	10.7598353370736	2.56356256025193e-25	1.73950930272248e-24	46.4010469123525	up	PPP1R3B
PDPN	0.290730350505594	5.0216679716463	2.99115030832085	0.0078733366177626	0.0875814293366084	-2.51118	stable	PDPN			PECR	1.37114819863152	4.5854684828803	10.7593930076088	2.57434043526596e-25	1.74560704253525e-24	46.3968931086151	up	PECR
GDPD1	-0.21154	4.66809057128261	-2.99086	0.00787827445177298	0.0875814293366084	-2.51175	stable	GDPD1			PRKACB	-1.19507	4.60842896901309	-10.7581	2.60660129540234e-25	1.76625333952715e-24	46.3845629012738	down	PRKACB
FUBP1	-0.341737	7.64706140373333	-2.9904	0.00788616011746981	0.0876081693105437	-2.51265	stable	FUBP1			NAGPA	-0.742145	3.53126651941022	-10.7489	2.84355858490372e-25	1.92547844692855e-24	46.2984181395831	stable	NAGPA
AP4M1	0.377112302264624	5.31740339245926	2.98990558068888	0.00789461959274262	0.0876412422288774	-2.51362	stable	AP4M1			ZNF75A	-0.645533	2.78291382093392	-10.7485	2.85457685175263e-25	1.93159700301928e-24	46.2945892559777	stable	ZNF75A
NEK6	0.287399280635285	6.67327096186672	2.98922490494793	0.00790628173541197	0.0877073562988533	-2.51496	stable	NEK6			RPL12	-0.752058	10.678285292134	-10.743	3.00627486325236e-25	2.03283430031444e-24	46.2433260943354	stable	RPL12
DENND3	0.413685018609332	9.08928101653044	2.98885804119577	0.00791257421297866	0.0877073562988533	-2.51567	stable	DENND3			LSM4	-0.665723	4.87722014495844	-10.7398	3.09871021098268e-25	2.09388573479995e-24	46.2133432311521	stable	LSM4
INF2	0.232984810659913	5.56699734756211	2.98859816329131	0.00791703460147913	0.0877073562988533	-2.51618	stable	INF2			ABCF2	-0.351416	2.62115688742893	-10.7367	3.19313952505981e-25	2.15619899737926e-24	46.1836234575286	stable	ABCF2
CCDC150	-0.266883	4.54504251501726	-2.98742	0.00793722593338526	0.0878701480409257	-2.51848	stable	CCDC150			DCPS	-0.710605	4.4635	-10.7363	3.20354930721349e-25	2.16173022503381e-24	46.1804011271715	stable	DCPS
LRFN3	-0.41632	4.74219230265061	-2.98688	0.00794656801090054	0.0879126894271667	-2.51955	stable	LRFN3			MRPL10	-0.905706	5.30847508863716	-10.7361	3.21139175351484e-25	2.16552257759506e-24	46.1779804204891	stable	MRPL10
TINAGL1	0.285513202833919	5.70809229478346	2.98504306863471	0.00797829769770217	0.088202674270724	-2.52315	stable	TINAGL1			PLEKHG3	-0.955438	6.02769295275561	-10.7339	3.27759244049248e-25	2.20863490595842e-24	46.1577789426817	stable	PLEKHG3
ECE2	0.25484190560107	4.8897209356439	2.98462182634587	0.00798558716227385	0.0882222504326951	-2.52397	stable	ECE2			RPS19	-0.966664	10.0685647143853	-10.7335	3.28955051082183e-25	2.21516103506897e-24	46.1541734336432	stable	RPS19
POLR2C	0.293717485747014	7.59131890928592	2.98291646491836	0.00801516400510796	0.0883542969064516	-2.52731	stable	POLR2C			FAM3C	-0.77792	2.45068649415493	-10.7276	3.47868991288633e-25	2.34090846071577e-24	46.098825836342	stable	FAM3C
B3GNT9	0.345734585520344	5.59013074225804	2.98288781225256	0.00801566184794468	0.0883542969064516	-2.52737	stable	B3GNT9			HLA-DRA	-1.51184	9.94237422046072	-10.7269	3.50125289671061e-25	2.35446571604888e-24	46.0924251948195	down	HLA-DRA
ZNF764	-0.406916	5.67432496288931	-2.98279	0.00801744680666796	0.0883542969064516	-2.52757	stable	ZNF764			CD40LG	-0.488357	2.59952562018329	-10.7182	3.80231984141447e-25	2.55515893343052e-24	46.0107578987521	stable	CD40LG
OR2S2	0.546993383560157	5.34144720274364	2.9826395306417	0.00801997702161854	0.0883542969064516	-2.52785	up	OR2S2			CCAR1	-0.772311	5.39959056732481	-10.7152	3.91384172038165e-25	2.62828902297718e-24	45.9821385669633	stable	CCAR1
TUBA4B	0.818325001335173	6.3123781831218	2.98197444888539	0.00803154735737121	0.0883542969064516	-2.52916	up	TUBA4B			ZNF805	-0.659737	3.3353421187394	-10.7056	4.28192116671536e-25	2.87348759287014e-24	45.8931547895083	stable	ZNF805
BTBD17	0.352158814274133	4.95416551536956	2.98151628991509	0.00803952730620143	0.0883542969064516	-2.53005	stable	BTBD17			PI4KA	-0.864104	4.64849053628429	-10.7029	4.39653075509722e-25	2.94836859447125e-24	45.8670051106475	stable	PI4KA
ANKRD13D	0.491570249602132	7.51599153474435	2.98146	0.00804057327828107	0.0883542969064516	-2.53017	stable	ANKRD13D			ST6GALNAC3	1.66431537582146	3.9611523545399	10.6997241450655	4.5284831809555e-25	3.03476892126756e-24	45.8377298604004	up	ST6GALNAC3
PHOSPHO2	-0.44488	4.91040683172575	-2.98139	0.00804175541091499	0.0883542969064516	-2.5303	stable	PHOSPHO2			GNG5	0.561524346264601	11.0799906998416	10.6921713847861	4.86328034540177e-25	3.25689372409587e-24	45.7671183167129	stable	GNG5
CYP11B1	0.240284224818919	5.31041570982742	2.98088480120208	0.00805053882309019	0.0883900505672526	-2.53129	stable	CYP11B1			POLR3C	-0.489352	3.42560368047548	-10.6908	4.92647418807857e-25	3.29694811048335e-24	45.7543373675463	stable	POLR3C
CACNA1G	0.272121348242759	5.31310446975108	2.98029492056104	0.00806083802199704	0.0884423861493787	-2.53244	stable	CACNA1G			MFSD8	-0.929278	3.70123186985411	-10.6902	4.95457344672812e-25	3.31347725908845e-24	45.7487068734082	stable	MFSD8
GABPA	-0.342741	6.96359832763802	-2.97993	0.00806724853975357	0.0884520131388893	-2.53316	stable	GABPA			RPL3	-1.05222	9.30852358640524	-10.6868	5.11496480619017e-25	3.41839623261433e-24	45.7171669729237	down	RPL3
COQ5	-0.357867	6.64652876558376	-2.97913	0.00808119316588574	0.0885356009568864	-2.53472	stable	COQ5			JARID2	-1.00971	4.83578184750156	-10.6816	5.37483803287794e-25	3.58961081510367e-24	45.6681064195019	down	JARID2
APOC3	0.338334102286725	4.6126393132373	2.97866705101167	0.00808932666304232	0.0885356009568864	-2.53563	stable	APOC3			ACTR1B	-0.463841	4.59557089143953	-10.6779	5.5667540382388e-25	3.71523639373965e-24	45.6333750711147	stable	ACTR1B
SOX4	0.350840092837778	5.49700471247958	2.97828956847958	0.00809594676026473	0.0885356009568864	-2.53637	stable	SOX4			AKT3	-0.522182	2.8894453157606	-10.6745	5.74627083276679e-25	3.83242046505678e-24	45.6019550187162	stable	AKT3
PLK5	0.381466558455465	6.47331723723512	2.97822809008944	0.00809702543469085	0.0885356009568864	-2.53649	stable	PLK5			PLIN5	1.41212880501899	5.94250215910474	10.6704074018024	5.97174493070275e-25	3.98007404957371e-24	45.5638538889424	up	PLIN5
PRRC2A	0.296267007192331	6.38740346381221	2.97779188113421	0.0081046829820176	0.0885587574508088	-2.53734	stable	PRRC2A			NAP1L1	-1.10722	6.21703313805694	-10.6663	6.21007895800674e-25	4.13609086581119e-24	45.525113130087	down	NAP1L1
ZNF33B	-0.238007	5.44932539492942	-2.97728	0.00811367218742559	0.0885964232159737	-2.53834	stable	ZNF33B			ANKMY2	-0.717856	3.55152786636284	-10.6661	6.22028288035684e-25	4.14005713020472e-24	45.5234878769303	stable	ANKMY2
TXN	0.493822517116632	9.68469551387216	2.97474799663574	0.0081583135638971	0.0890230721040676	-2.5433	stable	TXN			DBR1	-0.534757	2.53591089408105	-10.6658	6.23426434240778e-25	4.14653049504583e-24	45.5212652721809	stable	DBR1
CYP39A1	0.208490125936498	3.66409371786494	2.97332393971947	0.00818352224589564	0.0892264708282522	-2.54608	stable	CYP39A1			GTF2H1	-0.633329	4.53283679781421	-10.6621	6.4594338535063e-25	4.29336449308086e-24	45.4861413448129	stable	GTF2H1
UNC13D	0.360125077400788	5.28014285932558	2.97305092399781	0.0081883637983964	0.0892264708282522	-2.54662	stable	UNC13D			DPH3	0.960905215005679	5.29574261627057	10.6524922066716	7.06974265584826e-25	4.69581270883336e-24	45.3967686554598	stable	DPH3
RFK	-0.428874	6.68694581907318	-2.9726	0.00819641493012124	0.0892264708282522	-2.5475	stable	RFK			NBAS	-0.554819	3.78549225234248	-10.649	7.30471924428378e-25	4.84858203789518e-24	45.3644019058393	stable	NBAS
ZNF732	0.360639196700361	2.89742548175014	2.9720587497291	0.00820598202747288	0.0892264708282522	-2.54856	stable	ZNF732			RPL37A	-0.422526	5.60720836385744	-10.6487	7.32885579810486e-25	4.86129141570686e-24	45.3611363932853	stable	RPL37A
RHOT2	0.26270402675953	6.76524584990586	2.9720508102257	0.00820612315892943	0.0892264708282522	-2.54857	stable	RHOT2			ZFP82	-0.550781	2.78481983804239	-10.6474	7.4200510339613e-25	4.91843382822578e-24	45.3488946450177	stable	ZFP82
BNIP3	-0.436827	6.24615372736502	-2.97181	0.00821044279922176	0.0892264708282522	-2.54905	stable	BNIP3			VPS52	-0.605173	4.28669882266085	-10.6465	7.47649304888385e-25	4.95247778846528e-24	45.3413932168812	stable	VPS52
DNAJB12	0.359989842043348	6.42416698900785	2.97002453325575	0.00824221903289363	0.0894729900583893	-2.55254	stable	DNAJB12			MYL12B	0.554576993076239	9.62946668491521	10.6411911654598	7.8631520025407e-25	5.20506474950792e-24	45.2914786139423	stable	MYL12B
ADAMTS17	0.326813346661177	5.04159453581244	2.96979945698255	0.00824623800551517	0.0894729900583893	-2.55298	stable	ADAMTS17			GTF2F1	-0.572128	3.84913124330848	-10.6375	8.13975031417981e-25	5.38450285549003e-24	45.2572559437345	stable	GTF2F1
GALNT5	0.27919837136024	4.72929893234237	2.96954719348447	0.00825074469310936	0.0894729900583893	-2.55347	stable	GALNT5			N4BP2L1	-0.88818	3.59819168404406	-10.6314	8.6236338220959e-25	5.70072509921997e-24	45.2000927605491	stable	N4BP2L1
KRT33B	0.342084509206781	5.26487829870021	2.96881505279473	0.00826383791631031	0.0894729900583893	-2.5549	stable	KRT33B			CD79A	-0.819473	3.04393815187656	-10.6311	8.64408126710918e-25	5.71036799096352e-24	45.1977484298444	stable	CD79A
FBP2	0.300920020797109	5.80485872766558	2.96871632367721	0.00826560507745218	0.0894729900583893	-2.55509	stable	FBP2			CBLL1	-1.19796	4.06443923659726	-10.6294	8.78173508228732e-25	5.79737307871325e-24	45.1821091046314	down	CBLL1
ITIH3	0.235791306951382	4.74588428289848	2.96865467239955	0.00826670876493438	0.0894729900583893	-2.55521	stable	ITIH3			PDPR	-0.625603	3.41615993940087	-10.6273	8.9640159281663e-25	5.91370150332108e-24	45.1617726847386	stable	PDPR
ARMCX2	-0.477983	3.96808990215314	-2.96668	0.00830211993095484	0.0897954595509094	-2.55907	stable	ARMCX2			TRUB1	-0.683866	2.31436714737032	-10.6272	8.9726742241526e-25	5.91540850068626e-24	45.1608170279041	stable	TRUB1
LRRC56	0.902381463750668	5.39923392720337	2.96560655448326	0.00832145503156514	0.089943732342529	-2.56117	up	LRRC56			LUC7L	-0.482821	3.40296254249969	-10.6263	9.04090729394199e-25	5.95636245247943e-24	45.1533179402369	stable	LUC7L
NUDC	0.358969319077064	6.99309284007607	2.96480205688745	0.00833596288728226	0.090039663997361	-2.56275	stable	NUDC			SMC1A	-0.779864	4.44991290353304	-10.6252	9.142397933856e-25	6.01915712618195e-24	45.1423	stable	SMC1A
ELL	0.453744705136151	5.99795362550347	2.96281357351123	0.00837192736446166	0.0902716245695037	-2.56663	stable	ELL			INTS4	-0.800204	5.60954503761347	-10.6243	9.21334833033251e-25	6.06177354022687e-24	45.1346154260763	stable	INTS4
PLIN4	0.309425130817611	5.66904451949577	2.96259158183009	0.00837595171309888	0.0902716245695037	-2.56707	stable	PLIN4			RPA2	-0.922643	6.29756956743516	-10.6143	1.01201337081308e-24	6.65388548259289e-24	45.0416931636218	stable	RPA2
CCNA1	0.242531998237857	5.17133986289183	2.96250057088349	0.00837760213570498	0.0902716245695037	-2.56724	stable	CCNA1			FH	-0.82913	3.74608922891147	-10.6115	1.0393686611195e-24	6.82913569382901e-24	45.0152920142192	stable	FH
TMEM19	-0.370632	6.06865507832211	-2.96216	0.00838381624476449	0.0902716245695037	-2.56791	stable	TMEM19			HSF2	-0.509454	2.35563	-10.6092	1.06193229486813e-24	6.97268752102092e-24	44.9940332470784	stable	HSF2
MYLIP	0.26390744804096	8.74148646272384	2.96205578209811	0.0083856726188986	0.0902716245695037	-2.56811	stable	MYLIP			CHERP	-0.383129	3.28486373035786	-10.6048	1.10703555580253e-24	7.26394239443764e-24	44.9528599359504	stable	CHERP
RASAL2	0.192525616566875	4.9239651138114	2.96090531624057	0.0084065822531497	0.0904259797053195	-2.57036	stable	RASAL2			MAP2K5	-0.365344	2.58682506234165	-10.5937	1.22822336348111e-24	8.05370690024221e-24	44.8500328859491	stable	MAP2K5
CORO1B	0.328814022875511	6.61332543642515	2.96064478531029	0.00841132439771113	0.0904259797053195	-2.57087	stable	CORO1B			NTNG2	1.30212459154073	6.28703208440524	10.5861991680294	1.31783467793986e-24	8.63549502477876e-24	44.7803283704648	up	NTNG2
NPNT	0.237147070665834	4.0502528523543	2.95983137658359	0.00842614663134127	0.090524448957407	-2.57246	stable	NPNT			MRPS25	-0.368304	3.22041872234456	-10.5808	1.38593572433378e-24	9.0756436141857e-24	44.7304561794127	stable	MRPS25
PANK3	-0.337084	7.49049285138377	-2.95934	0.00843516596791402	0.0905604856702978	-2.57342	stable	PANK3			FNBP1	-0.869294	5.73695566291521	-10.5765	1.44376714437381e-24	9.44729630012512e-24	44.6899927369821	stable	FNBP1
PQBP1	0.185612503116611	6.94922960756252	2.95809291238956	0.00845791049021944	0.0907437295950657	-2.57585	stable	PQBP1			SHMT2	-0.787005	3.28415404237562	-10.5764	1.44462966822521e-24	9.44729630012512e-24	44.6894015945865	stable	SHMT2
ATF6B	0.350301639093895	6.34434062063087	2.95774733997696	0.00846423833193965	0.0907450069916549	-2.57653	stable	ATF6B			MYOM2	-1.45427	3.18547508428678	-10.5612	1.66468485363282e-24	1.08790672124736e-23	44.5490664863989	down	MYOM2
HCRT	0.389728087628371	4.90684063488596	2.95746658802567	0.00846938261175711	0.0907450069916549	-2.57708	stable	HCRT			NBEAL2	1.10874723034328	6.90709314626309	10.5592109706132	1.69671303820098e-24	1.10809462762938e-23	44.5302042824098	up	NBEAL2
MED25	0.385734273668649	5.86743375191667	2.95447729107278	0.00852434438135813	0.0911996084657846	-2.58291	stable	MED25			POMP	0.575667267745344	6.04745268806608	10.5580106087955	1.71587188323316e-24	1.11985637174976e-23	44.5190906451328	stable	POMP
ZNF688	0.292093424720621	5.25367551091015	2.95428104083375	0.00852796474005079	0.0911996084657846	-2.5833	stable	ZNF688			IL18BP	-0.554422	2.68112174382419	-10.5578	1.71962791618858e-24	1.12108213015894e-23	44.5169264074623	stable	IL18BP
ART3	0.320770224776281	4.18042479313911	2.95422893472024	0.00852892622646991	0.0911996084657846	-2.5834	stable	ART3			ZNF337	-0.60537	3.69333506232357	-10.5578	1.72005109255707e-24	1.12108213015894e-23	44.5166828683505	stable	ZNF337
SLC24A4	0.683397012999828	5.82872091440664	2.95307699465027	0.00855020921447558	0.0913660725284804	-2.58565	up	SLC24A4			TCEAL4	-0.715999	3.23938386029676	-10.5568	1.7353195514646e-24	1.13027765437641e-23	44.5079356838473	stable	TCEAL4
CES5A	-0.367996	4.16312241573641	-2.95248	0.00856129420071908	0.091423412887572	-2.58682	stable	CES5A			MEF2C	-1.14269	4.38961414611804	-10.5554	1.75787470340633e-24	1.14420381496268e-23	44.4951538501631	down	MEF2C
ITLN1	0.357776728578346	4.42896376078105	2.95059444154591	0.00859625140691829	0.091735430568088	-2.59049	stable	ITLN1			NPC1	-0.61578	2.82166935051372	-10.5486	1.8732172256451e-24	1.21846653182148e-23	44.4322525433129	stable	NPC1
MICALL1	0.253151774306706	6.48199400196212	2.94941920470435	0.00861813139630977	0.0919075707147485	-2.59279	stable	MICALL1			DHX15	-1.07788	6.03662232920075	-10.5475	1.89286941799751e-24	1.23042825943748e-23	44.4219229485056	down	DHX15
CDA	0.774844419684546	8.24406894793511	2.94797848894138	0.00864502756020278	0.0920157379225222	-2.5956	up	CDA			CD1C	-0.624278	2.62729959849501	-10.5467	1.90724169463003e-24	1.23894420483167e-23	44.4144362674165	stable	CD1C
MAPK13	0.316256631791248	6.40964405693242	2.94781646358365	0.00864805743048757	0.0920157379225222	-2.59591	stable	MAPK13			TTC5	-0.600862	4.57515659378429	-10.546	1.92010197319836e-24	1.24646726361391e-23	44.4077848834223	stable	TTC5
ANGEL2	-0.304957	6.72873823738247	-2.94767	0.00865077186579842	0.0920157379225222	-2.5962	stable	ANGEL2			PLIN3	1.04389598120953	7.79002061955985	10.5454016278575	1.9305629814651e-24	1.25242381434061e-23	44.4024071916056	up	PLIN3
ADAM15	0.463215274480934	6.60428133393004	2.9476432174449	0.00865129826708062	0.0920157379225222	-2.59625	stable	ADAM15			AKAP11	-1.38091	4.42542699244576	-10.5447	1.94324234573423e-24	1.2598106065758e-23	44.3959280446447	down	AKAP11
MAP3K7	-0.299522	6.63896881036799	-2.94693	0.00866462679784931	0.0920962260574595	-2.59764	stable	MAP3K7			ADCK2	-0.372349	2.62041452396259	-10.5422	1.98920809008654e-24	1.28875290091777e-23	44.3727889520775	stable	ADCK2
ARL13B	-0.451297	5.39565920482158	-2.9453	0.00869530711417633	0.092360916629384	-2.60083	stable	ARL13B			HDAC1	-0.506906	4.76382558702161	-10.5407	2.017185630591e-24	1.30601041757334e-23	44.3589654809624	stable	HDAC1
OTX1	-0.394794	4.31415334623653	-2.94472	0.00870621321101354	0.0924086758572863	-2.60196	stable	OTX1			SPTAN1	-0.43686	2.6945307021515	-10.5398	2.03485215057241e-24	1.31657366236239e-23	44.3503350279809	stable	SPTAN1
DLG3	0.335931194011527	5.39684424049414	2.94444356688094	0.00871136460133432	0.0924086758572863	-2.60249	stable	DLG3			PPTC7	-1.41315	6.29509660696758	-10.5324	2.17971666654379e-24	1.40936690104862e-23	44.2822689887983	down	PPTC7
HSPB8	0.601678762938124	5.52184895079658	2.94319250884532	0.00873496011459845	0.0924734437953632	-2.60493	up	HSPB8			TRAPPC5	0.763890688395854	9.79075951416708	10.5268847155377	2.29504046262971e-24	1.48294922200689e-23	44.2312429645213	stable	TRAPPC5
MARCO	0.545220011617501	6.08043556080303	2.9429363306615	0.00873979937872247	0.0924734437953632	-2.60543	up	MARCO			HSH2D	-1.12944	3.65541126026933	-10.5237	2.36429889608695e-24	1.52668843230426e-23	44.2018174935301	down	HSH2D
ALG6	-0.311689	7.35106240028191	-2.94267	0.00874484780349035	0.0924734437953632	-2.60595	stable	ALG6			MAML2	-1.39102	5.54776882475187	-10.5191	2.46901579885242e-24	1.59325098967006e-23	44.158925116516	down	MAML2
HTATIP2	0.334138509901702	7.91926497950448	2.94263646457372	0.0087454672157137	0.0924734437953632	-2.60602	stable	HTATIP2			EXOSC7	-0.756241	3.41650664867082	-10.5174	2.50634957795937e-24	1.61627202433065e-23	44.1440718007111	stable	EXOSC7
AASDHPPT	-0.383999	6.80033717681682	-2.94259	0.0087463935330032	0.0924734437953632	-2.60611	stable	AASDHPPT			DGKZ	-0.643393	5.50743713966397	-10.5173	2.50939881549842e-24	1.61716812554343e-23	44.1428684471099	stable	DGKZ
ANPEP	0.621539551303869	7.19760100478275	2.94174759090527	0.00876228894104824	0.0925088724995533	-2.60775	up	ANPEP			PMPCA	-0.727539	4.75964556460848	-10.5097	2.6930476267735e-24	1.73437250993265e-23	44.0729654099047	stable	PMPCA
SCYL1	0.319983287443103	6.19565937867697	2.94141926134893	0.00876851042195803	0.0925088724995533	-2.60839	stable	SCYL1			YTHDC1	-0.916604	7.04249948306858	-10.508	2.73788703450681e-24	1.76208528825855e-23	44.0566225898928	stable	YTHDC1
SLC35A5	-0.412198	7.5970691367878	-2.94127	0.0087712908432593	0.0925088724995533	-2.60868	stable	SLC35A5			AKAP9	-0.624624	4.29710946956816	-10.5071	2.75973825050848e-24	1.77497620547555e-23	44.0487551451865	stable	AKAP9
MMP17	0.282069405544742	5.13603469861794	2.94103692040774	0.00877576075000988	0.0925088724995533	-2.60914	stable	MMP17			CLUAP1	-0.458254	2.54944528406858	-10.5061	2.78563454021201e-24	1.79045006331305e-23	44.0395115641211	stable	CLUAP1
GALNS	0.337632866278526	6.87050081434939	2.94088312448222	0.00877867881782949	0.0925088724995533	-2.60944	stable	GALNS			CCNDBP1	0.714137117053196	9.89258132380549	10.5020525910694	2.89306600771383e-24	1.85827522604901e-23	44.0020606073333	stable	CCNDBP1
TBKBP1	0.359548949030044	5.57826523592998	2.94026775132143	0.00879036408781132	0.0925709883450276	-2.61064	stable	TBKBP1			PLEKHF1	-0.757291	3.99532039943516	-10.5005	2.93535234880881e-24	1.88419455117214e-23	43.9876996419862	stable	PLEKHF1
KLF6	0.296487470865642	10.0522476448986	2.93939970649755	0.00880687292999947	0.0926718576330017	-2.61233	stable	KLF6			CNST	-0.565686	3.15030583003034	-10.4976	3.01495935130011e-24	1.93402000783859e-23	43.961216923489	stable	CNST
OR7D2	0.187304458089924	5.46637293439722	2.93898645763938	0.0088147428152988	0.0926718576330017	-2.61313	stable	OR7D2			ATMIN	-0.865158	4.05413472294638	-10.4957	3.07029507400036e-24	1.96822073691181e-23	43.943217348584	stable	ATMIN
GSPT2	-0.468358	5.80345640983913	-2.93885	0.00881733363316624	0.0926718576330017	-2.6134	stable	GSPT2			SLC5A6	-0.564953	4.05763016304489	-10.4936	3.12936368854182e-24	2.00476790145638e-23	43.9243581083595	stable	SLC5A6
ZNF461	0.36782610431449	3.95376580487879	2.93847921691975	0.00882441198476354	0.0926853153669053	-2.61412	stable	ZNF461			MTF1	1.0295648801827	6.3375971221182	10.4927616125587	3.15457424478767e-24	2.01959076486275e-23	43.9164171317034	up	MTF1
CD177	0.386566445003761	6.03626334842274	2.93718533163278	0.00884912293207508	0.0928798651915084	-2.61664	stable	CD177			ALOX5AP	0.839883781059953	11.2302073067581	10.4907812641488	3.21327695013116e-24	2.05582210125266e-23	43.8981698750913	stable	ALOX5AP
TAMM41	-0.45949	5.51078598442925	-2.9369	0.00885455489502432	0.0928798651915084	-2.6172	stable	TAMM41			CTSD	1.03093756333542	6.3609086428192	10.4878293823904	3.30279647645057e-24	2.11170924321092e-23	43.870975599588	up	CTSD
MYRFL	0.444380878567396	3.7809	2.93636525389472	0.00886481965764989	0.0929265619981582	-2.61824	stable	MYRFL			E2F5	-1.03035	2.77599316602743	-10.4869	3.33083766894787e-24	2.12824145876905e-23	43.8626086996198	down	E2F5
AP5M1	-0.298774	6.66203515615768	-2.9349	0.00889296466166336	0.0931605066063895	-2.6211	stable	AP5M1			IRF8	-1.09794	4.94807743124979	-10.4793	3.57409575021693e-24	2.28217490105595e-23	43.7928494757626	down	IRF8
C10orf95	0.385594366176922	5.76678434812161	2.93439255554708	0.00890268864580486	0.093201297113187	-2.62209	stable	C10orf95			RPL13A	-0.918749	10.3691694166945	-10.4785	3.603476265177e-24	2.29942846940961e-23	43.7847474162133	stable	RPL13A
OARD1	-0.248964	7.16411303605646	-2.93373	0.00891538215006735	0.0932731014731523	-2.62337	stable	OARD1			CCDC66	-0.498663	2.5006159957606	-10.4754	3.7067963726674e-24	2.36381046173241e-23	43.7567711342744	stable	CCDC66
HLA-E	0.22892968317085	12.293213174114	2.93339479612804	0.00892190176446518	0.0932802626597386	-2.62403	stable	HLA-E			SDHA	-0.710309	4.67924423464277	-10.4692	3.92752082772305e-24	2.50292759616307e-23	43.6995300446139	stable	SDHA
PRKCZ	0.440384486396573	6.99714106926134	2.93285711934405	0.00893227204688998	0.0932887214493953	-2.62508	stable	PRKCZ			NCF4	0.873602412996993	9.54511682776683	10.4663696534875	4.03239173048423e-24	2.56808006678682e-23	43.6734519848387	stable	NCF4
KIAA1958	0.437103725397872	5.53527391360848	2.93267687798394	0.00893575100948344	0.0932887214493953	-2.62543	stable	KIAA1958			CYTH3	-0.612077	2.57904941492519	-10.4646	4.09992296574419e-24	2.60938271575516e-23	43.6570157503358	stable	CYTH3
IPO8	-0.263265	7.99166966413131	-2.93245	0.00894021776932776	0.0932887214493953	-2.62588	stable	IPO8			NUP85	-0.755233	3.77296599746945	-10.4621	4.1950430972347e-24	2.66726364396197e-23	43.6343182928098	stable	NUP85
LRRC40	-0.320329	6.44651760893056	-2.93203	0.008948333555236	0.0932983152882643	-2.6267	stable	LRRC40			RBM25	-0.608279	5.33287606903756	-10.4621	4.19634150881947e-24	2.66726364396197e-23	43.6340120413037	stable	RBM25
TYK2	0.43191905610356	8.26635053115592	2.93179406794428	0.00895280968673824	0.0932983152882643	-2.62715	stable	TYK2			GRAMD1A	1.11076482060861	6.43818483883666	10.4602339049225	4.26896123944744e-24	2.71165308456166e-23	43.6170326697358	up	GRAMD1A
GPR62	0.241072185406925	4.55884294383373	2.9304975842238	0.00897791899464612	0.0934990313018977	-2.62967	stable	GPR62			COPS7B	-0.574815	3.57750030646259	-10.4557	4.45196412314218e-24	2.82605461992817e-23	43.5754936999516	stable	COPS7B
NLK	-0.287593	6.10284628351761	-2.92882	0.00901054988856542	0.093777767264718	-2.63294	stable	NLK			THUMPD3	-0.641334	3.62485622620387	-10.4399	5.15742611141371e-24	3.27174218942807e-23	43.4299312621153	stable	THUMPD3
CADM2	-0.340231	3.40492950514144	-2.92848	0.00901713451370048	0.093785238995456	-2.6336	stable	CADM2			ERCC4	-0.540941	2.70759589517706	-10.4382	5.23815312302955e-24	3.31924402349991e-23	43.4145616730525	stable	ERCC4
RBM18	-0.255059	6.36440616967992	-2.92763	0.0090336057649307	0.0938954627816529	-2.63525	stable	RBM18			SMS	-0.965658	6.68659868712718	-10.4382	5.23911874809407e-24	3.31924402349991e-23	43.4143792653949	stable	SMS
ST3GAL4	0.246424903236535	5.36382504603696	2.92680954675076	0.00904971935874169	0.0940018282448633	-2.63685	stable	ST3GAL4			RABGAP1L	-0.858944	4.20352410001621	-10.4245	5.94812892096412e-24	3.76598883728879e-23	43.2887792705671	stable	RABGAP1L
MYO1B	0.23170588697818	4.26007851489471	2.92592268580521	0.0090670678658414	0.0941208746125588	-2.63858	stable	MYO1B			ZC3H12D	-0.580613	4.19294	-10.4161	6.42733784205737e-24	4.06675194370175e-23	43.2121048194515	stable	ZC3H12D
NRIP3	0.219927459547303	5.14207912251886	2.92542788129012	0.0090767610645476	0.0941365214324179	-2.63954	stable	NRIP3			FCGR3A	-1.48575	8.58749948746883	-10.4124	6.65248970642341e-24	4.20648018814988e-23	43.1780340197551	down	FCGR3A
CASQ2	0.288991972138059	5.42569283455521	2.92524467750719	0.00908035256154062	0.0941365214324179	-2.6399	stable	CASQ2			MCM3AP	-0.63899	4.09719222703699	-10.4107	6.75483789616945e-24	4.26842674839657e-23	43.1629259013504	stable	MCM3AP
ZNF571	-0.500105	4.18972850133557	-2.9242	0.00910083728260153	0.0942398627589997	-2.64193	down	ZNF571			VMA21	-1.08507	5.49392483411222	-10.409	6.86731749711565e-24	4.33669097160693e-23	43.1465840749878	down	VMA21
SOX18	0.339401510612508	3.81874133318318	2.92411936164153	0.00910244325077346	0.0942398627589997	-2.64209	stable	SOX18			SLC20A1	-0.987082	7.07908858551122	-10.4058	7.07090685102439e-24	4.46236504898845e-23	43.1176746444063	stable	SLC20A1
SLC30A7	-0.29548	7.27758038754665	-2.92381	0.00910854602695189	0.0942398627589997	-2.6427	stable	SLC30A7			DHX33	-0.665075	3.38172081556359	-10.4049	7.13096419439884e-24	4.49735372881698e-23	43.1093054677548	stable	DHX33
TPI1	0.357782712198125	8.48640237285309	2.92353671531767	0.00911390140281581	0.0942398627589997	-2.64323	stable	TPI1			ZNF235	-0.476644	2.62508342825436	-10.4024	7.29812318583211e-24	4.59980027960854e-23	43.0863773348523	stable	ZNF235
ZNF490	0.363584131935662	5.80262801279049	2.92262489519342	0.00913186100352801	0.0942533482229518	-2.645	stable	ZNF490			SETD1B	-0.785793	6.27624402327806	-10.3924	8.00710105879631e-24	5.04338673024636e-23	42.9946375234866	stable	SETD1B
ZNF565	-0.362369	5.3603256773304	-2.92262	0.00913189203369346	0.0942533482229518	-2.645	stable	ZNF565			MBIP	-0.607753	4.19169693903741	-10.3904	8.152128554575e-24	5.13141735373248e-23	42.9768755573079	stable	MBIP
WIPF2	0.339217447575079	7.3173120952054	2.92257252458102	0.00913289355669663	0.0942533482229518	-2.6451	stable	WIPF2			NDUFB1	1.21428054558428	6.9411351725586	10.3879187848548	8.34296087858004e-24	5.24814788901768e-23	42.9539792871289	up	NDUFB1
TRPC1	-0.291648	4.24209005589225	-2.92144	0.00915528087533282	0.0943494586231038	-2.64731	stable	TRPC1			ECE1	0.840824389723792	5.49374252228554	10.3863334150263	8.46609098284976e-24	5.32216713141213e-23	42.9394823771655	stable	ECE1
TTLL12	0.295890190816626	5.2805880504008	2.92126643346331	0.00915868136835895	0.0943494586231038	-2.64764	stable	TTLL12			P4HTM	-0.375904	2.86013077984331	-10.3859	8.49897089192883e-24	5.33939215802415e-23	42.9356468802939	stable	P4HTM
PDLIM2	0.633469434088527	7.28331385515813	2.92104085481354	0.00916314238142348	0.0943494586231038	-2.64808	up	PDLIM2			ZNF609	-0.874048	4.18396771292228	-10.3856	8.52390383613825e-24	5.35160560433834e-23	42.9327482912973	stable	ZNF609
GDF2	0.287822116039957	5.61283072172898	2.92090578978821	0.00916581441521833	0.0943494586231038	-2.64834	stable	GDF2			GIMAP7	-1.45462	7.18152343554988	-10.375	9.40383964908883e-24	5.90025843790866e-23	42.8355371062077	down	GIMAP7
TRO	-0.260452	4.1775256628635	-2.92011	0.00918161643473163	0.0944513000808365	-2.6499	stable	TRO			LDLRAP1	-1.18315	5.75965291057107	-10.3635	1.04483582504555e-23	6.5514030110964e-23	42.731319115869	down	LDLRAP1
P4HB	0.367285032853821	7.87507013587476	2.91875887444347	0.00920838886444734	0.0945835440160887	-2.65252	stable	P4HB			OPA3	-0.377809	2.71391132135598	-10.3629	1.05151413181547e-23	6.58903774945976e-23	42.7250148635345	stable	OPA3
CAPRIN1	-0.23945	6.99217731603337	-2.9187	0.0092096099702156	0.0945835440160887	-2.65264	stable	CAPRIN1			CDK13	-0.451427	3.3270976337261	-10.3491	1.19332717760273e-23	7.47286633583609e-23	42.5998352429973	stable	CDK13
CNPY3	0.384968516156535	7.23481423222156	2.91856606008836	0.00921222182115915	0.0945835440160887	-2.6529	stable	CNPY3			TRPM2	0.67910254389806	3.59848237289651	10.3484821931299	1.20054878993691e-23	7.51326102064563e-23	42.5938655357809	stable	TRPM2
CRABP1	0.264371104769906	4.67539120220773	2.91714683890802	0.00924048204176224	0.0947074344687418	-2.65566	stable	CRABP1			XPC	-0.855668	4.38988437875125	-10.3477	1.20893582830533e-23	7.56089262580688e-23	42.5869773491521	stable	XPC
HIC2	0.27299829793682	5.40768920270713	2.91702151698041	0.00924298153798868	0.0947074344687418	-2.6559	stable	HIC2			GZMK	-2.36834	4.40307975311097	-10.3456	1.23336786981437e-23	7.70874696823039e-23	42.5671806764476	down	GZMK
DDX41	0.481013624933263	6.54573801776579	2.91697215921494	0.00924396613855689	0.0947074344687418	-2.656	stable	DDX41			DHX9	-0.498082	3.6351823975106	-10.3452	1.23774792107008e-23	7.7311639377608e-23	42.5636731314231	stable	DHX9
TSPAN17	0.31783177043599	6.36562067681827	2.91677069420552	0.00924798606316189	0.0947074344687418	-2.65639	stable	TSPAN17			RPL13	-0.967341	9.69252471103928	-10.3435	1.25722033540858e-23	7.8477610174383e-23	42.5482284288668	stable	RPL13
TAF5	-0.312932	6.09163475474842	-2.91594	0.00926458238875503	0.0947765576447584	-2.658	stable	TAF5			IER3	1.33499796498703	6.88217575656858	10.3408842328196	1.28759837228848e-23	8.03223978206078e-23	42.5246052742686	up	IER3
XPR1	-0.369189	5.63575649577279	-2.91584	0.00926659324401085	0.0947765576447584	-2.6582	stable	XPR1			SON	-0.5319	5.99841273470449	-10.3386	1.31438218396229e-23	8.19407549617951e-23	42.5042350252461	stable	SON
RASGEF1C	0.454590565534255	5.32046971898814	2.91512695972041	0.00928084749022374	0.0948616547178495	-2.65958	stable	RASGEF1C			COX7A2	0.958362539603701	8.45500939597693	10.3340931796256	1.37068714683199e-23	8.53962631632412e-23	42.462733405268	stable	COX7A2
COQ6	0.360994450652043	5.60671717603623	2.91375020815729	0.00930845829110265	0.0950433866621763	-2.66226	stable	COQ6			CHRAC1	-0.628345	5.53130372281234	-10.312	1.67996014869993e-23	1.04597646574646e-22	42.2614327988464	stable	CHRAC1
MYH9	0.329161347995516	10.2285494553867	2.91364765506212	0.00931051817296184	0.0950433866621763	-2.66246	stable	MYH9			AP3D1	-0.593544	6.80207045162843	-10.3075	1.74989836151991e-23	1.08882564716794e-22	42.2210785367579	stable	AP3D1
FGF23	-0.677343	4.18964598079397	-2.912	0.00934360206783558	0.0953202441968217	-2.66566	down	FGF23			EXOC4	-0.409353	3.34909680179271	-10.3068	1.76116678694149e-23	1.09513779016961e-22	42.2147279354779	stable	EXOC4
ATP13A1	0.334493938131772	6.61120252731414	2.91143246537155	0.0093551202253603	0.0953768826037052	-2.66677	stable	ATP13A1			QSOX2	-0.597213	2.39137196649127	-10.3033	1.81920567569019e-23	1.1305063841789e-22	42.1826492627432	stable	QSOX2
VPS13A	-0.25812	5.44026358792818	-2.91025	0.0093789882758749	0.0954988864524186	-2.66906	stable	VPS13A			PNPO	-0.405652	3.34744323846571	-10.3	1.87495561739848e-23	1.16440838342452e-22	42.1527853633266	stable	PNPO
AAAS	0.481040235490157	6.69823095296247	2.91024893028547	0.00937903488867116	0.0954988864524186	-2.66907	stable	AAAS			RPS2	-0.408329	8.16018756008229	-10.2985	1.90107985238304e-23	1.17988038736435e-22	42.1390955454531	stable	RPS2
TCF19	-0.332524	4.88752477776523	-2.9094	0.0093962970390973	0.0955462232554845	-2.67072	stable	TCF19			SLC25A3	-0.679819	8.41569604765524	-10.298	1.91088248211596e-23	1.18520935109726e-22	42.1340071902082	stable	SLC25A3
RBCK1	0.365240949531154	8.74170635056722	2.90928570137767	0.00939854163472063	0.0955462232554845	-2.67094	stable	RBCK1			ECHDC3	2.1352622291453	6.7281549055399	10.2955571931617	1.95341168910175e-23	1.21081701645085e-22	42.1122292888012	up	ECHDC3
PTGIR	0.261039223353163	6.10228635097179	2.90913414244389	0.00940161448648049	0.0955462232554845	-2.67123	stable	PTGIR			CLOCK	-0.580059	2.96333547018703	-10.2906	2.04458754873961e-23	1.26652645104379e-22	42.0670966053539	stable	CLOCK
GSX1	0.317660240509372	4.23098039700195	2.90783995181942	0.0094278937428582	0.0957524201863603	-2.67375	stable	GSX1			FBRSL1	-0.534741	4.68307252295262	-10.282	2.21210120875262e-23	1.36942275591395e-22	41.989189621166	stable	FBRSL1
ZNF484	-0.363658	5.26227459105813	-2.90706	0.00944368445403688	0.095851898210942	-2.67526	stable	ZNF484			VPS45	-0.656206	3.18598358220324	-10.2795	2.26308592707257e-23	1.40009582688223e-22	41.9666463327144	stable	VPS45
LYRM1	0.503112228903577	8.92384308166637	2.90656532373959	0.00945384517393704	0.0958941427351254	-2.67622	up	LYRM1			PITPNB	-0.435944	4.81179112702618	-10.2782	2.2903438794809e-23	1.41606032751662e-22	41.9548015245811	stable	PITPNB
DNAAF1	0.446076553175641	5.38666507552136	2.9061483114472	0.00946235052718007	0.095919553283133	-2.67703	stable	DNAAF1			RNF113A	-0.668458	5.52075994490274	-10.2756	2.34580251063517e-23	1.4494292748021e-22	41.9311314546763	stable	RNF113A
NKAIN3	0.328245607200917	4.95406847769484	2.90558005621458	0.00947395252899981	0.09594195898155	-2.67814	stable	NKAIN3			SYNE2	-1.09804	4.38174841443017	-10.2717	2.43062389769035e-23	1.50088715203389e-22	41.8959905960367	down	SYNE2
PPP2R3A	0.277845007367538	5.19239199879707	2.90545223809628	0.00947656407055345	0.09594195898155	-2.67839	stable	PPP2R3A			ABCF3	-0.552156	3.94000465607731	-10.2704	2.46138997176008e-23	1.51892234862762e-22	41.8835468074536	stable	ABCF3
SLC25A11	0.304684843957435	6.82960259065676	2.90500164174804	0.00948577607194391	0.0959744406874021	-2.67926	stable	SLC25A11			MED17	-0.59425	4.15205829981733	-10.2677	2.52265631342032e-23	1.55574450113719e-22	41.8592234927816	stable	MED17
RASSF4	0.345152927687526	6.45184674880793	2.90426003957357	0.00950095625159056	0.0960303869922595	-2.6807	stable	RASSF4			MDC1	-0.329749	2.83238436607564	-10.2645	2.59704640672609e-23	1.60060848748507e-22	41.8304720419342	stable	MDC1
NLRX1	0.299274289980397	6.2232035015301	2.90414466964374	0.0095033199187886	0.0960303869922595	-2.68093	stable	NLRX1			HNRNPAB	-0.869792	6.09667620087365	-10.2591	2.72768676254222e-23	1.68006193515874e-22	41.7819183391789	stable	HNRNPAB
ANXA11	0.311633658337087	9.2601787006393	2.90260466225701	0.00953492564409812	0.0962888953547394	-2.68392	stable	ANXA11			BPI	2.88414115885226	5.67757552661222	10.2590065249471	2.7310195624956e-23	1.68105209203772e-22	41.7807103216802	up	BPI
PDE12	-0.292673	5.90017904321068	-2.90077	0.00957265924230855	0.0965936201310404	-2.68747	stable	PDE12			NSA2	-1.08317	7.35787476623441	-10.2553	2.82456563966287e-23	1.73753583288352e-22	41.7473915439697	down	NSA2
ANKRD13C	-0.452695	5.1362801289455	-2.90055	0.00957718553157131	0.0965936201310404	-2.6879	stable	ANKRD13C			TAF1	-0.553399	3.19426130629489	-10.2533	2.87871432126416e-23	1.76972822374751e-22	41.7286058882468	stable	TAF1
SEC23IP	-0.276522	6.18736686325901	-2.89747	0.00964101117697464	0.0970934281675994	-2.69388	stable	SEC23IP			RPAIN	-0.488019	3.32874217502042	-10.2505	2.95286042518451e-23	1.81416595100869e-22	41.7034479986553	stable	RPAIN
CENPC	-0.358137	6.70855271423033	-2.89709	0.00964904183189731	0.0970934281675994	-2.69463	stable	CENPC			DDOST	-0.797035	6.96806580913051	-10.25	2.96508047042138e-23	1.82052577843641e-22	41.6993624543667	stable	DDOST
GHRL	0.249527873367143	6.57809184494028	2.89707373250127	0.00964927718566708	0.0970934281675994	-2.69465	stable	GHRL			TCL1A	-1.4319	3.65386570101953	-10.228	3.62763964391269e-23	2.2259269956099e-22	41.4998512274345	down	TCL1A
ZNF407	0.20878585947024	4.91335141907711	2.89698917053945	0.00965103574116823	0.0970934281675994	-2.69482	stable	ZNF407			CREG1	1.2261963613469	7.36808582777057	10.2244051292598	3.74745631181066e-23	2.29799964142751e-22	41.4677059653736	up	CREG1
COPB1	-0.242701	8.73351615422937	-2.89617	0.00966813865702583	0.0972043173403867	-2.69641	stable	COPB1			GSTO1	0.924961027473254	8.91699289725312	10.2240623445748	3.7592060162209e-23	2.30375493220481e-22	41.4646092010678	stable	GSTO1
LRRC8E	0.188722736128345	4.37171207109554	2.89578153513998	0.0096761836105613	0.0972240548073117	-2.69716	stable	LRRC8E			ITM2A	-1.55729	5.31630508576185	-10.2235	3.77940474382074e-23	2.31467755020674e-22	41.4593081605808	down	ITM2A
BHLHE23	0.361094044890037	4.80392448020167	2.8950819312272	0.00969078115240648	0.097245890246057	-2.69852	stable	BHLHE23			STXBP2	1.18781516709192	4.63342626356608	10.2232189560675	3.78827081962138e-23	2.31865018004967e-22	41.4569902525088	up	STXBP2
C22orf42	0.371350635055961	4.45238242092038	2.89490122365614	0.00969455515108201	0.097245890246057	-2.69887	stable	C22orf42			TGFBRAP1	-0.646025	2.98654340615586	-10.2203	3.8895536343074e-23	2.37914693111684e-22	41.4308897616639	stable	TGFBRAP1
CAPZB	0.316145705489433	9.64537132521973	2.89470291892287	0.00969869829285918	0.097245890246057	-2.69925	stable	CAPZB			ZNF211	-0.658326	3.22399500657481	-10.2166	4.02523388905248e-23	2.46059466843961e-22	41.3969707377156	stable	ZNF211
EDEM3	-0.346578	7.1764421746767	-2.89423	0.0097086017223258	0.097245890246057	-2.70017	stable	EDEM3			SIPA1L3	-0.465613	4.51485870116833	-10.2143	4.10856961620066e-23	2.50996252916986e-22	41.3766997966903	stable	SIPA1L3
COX8C	0.615367359156528	3.02955127631746	2.89422106372073	0.00970877272818134	0.097245890246057	-2.70019	up	COX8C			ACTR1A	0.5748225536211	5.54661472426334	10.2118178610972	4.20375673867332e-23	2.56650411413739e-22	41.3540432365129	stable	ACTR1A
LIN7B	0.25773679819538	5.18042972207233	2.89368603754143	0.0097199706853959	0.097297089152623	-2.70123	stable	LIN7B			SIN3A	-0.59928	3.28036978331297	-10.2096	4.29076702965363e-23	2.61798584451753e-22	41.3337774078159	stable	SIN3A
PLOD1	0.34483735148376	6.17931288525451	2.89269893320471	0.00974066327254995	0.0974432059292762	-2.70314	stable	PLOD1			SRP72	-0.810669	6.07111936170366	-10.203	4.55782417684204e-23	2.77918890983409e-22	41.2740496446276	stable	SRP72
LILRB3	0.430665196644981	9.23481055949552	2.89230688843273	0.00974889347608237	0.0974645472849611	-2.7039	stable	LILRB3			TUFM	-0.777278	7.27681667881421	-10.1969	4.81473140472994e-23	2.93400517871723e-22	41.2198075303826	stable	TUFM
NAGK	0.484383798794557	9.78431322527542	2.89150409440015	0.00976576751253931	0.0975353716907495	-2.70546	stable	NAGK			LYRM4	-0.542629	2.4934598887419	-10.1967	4.82411316656775e-23	2.93788491843976e-22	41.2178819275122	stable	LYRM4
PSMG1	-0.502586	6.55484101787588	-2.89139	0.00976818028755724	0.0975353716907495	-2.70568	down	PSMG1			FERMT3	0.84199619586371	7.44312053313342	10.1961596947148	4.84895676449488e-23	2.95117018820975e-22	41.2128008246465	stable	FERMT3
MED12	0.367913045280322	6.72224827790031	2.89082831616157	0.00977999365296821	0.097592371121317	-2.70677	stable	MED12			FBXO30	1.45513772679693	5.82389593802369	10.1956404977874	4.87195480455938e-23	2.96331633056346e-22	41.2081203369961	up	FBXO30
EGFLAM	0.236915102071836	5.3337409810602	2.88943991661791	0.00980928436989801	0.0978235932234495	-2.70946	stable	EGFLAM			AFG3L2	-0.620382	2.93485386091022	-10.1944	4.92918149895506e-23	2.99625355744343e-22	41.1965689815636	stable	AFG3L2
RHD	0.426247457027365	5.80711017848328	2.88905167072539	0.00981749024352273	0.0978443884245352	-2.71021	stable	RHD			SPTBN1	-1.30974	6.34719413917581	-10.1891	5.16878144048221e-23	3.13993805212336e-22	41.1496187446446	down	SPTBN1
ATN1	0.219291966686677	5.79056200928708	2.88630641885351	0.0098757027015572	0.0981920467022104	-2.71554	stable	ATN1			DGCR6	-0.672078	3.96789340444888	-10.1835	5.44348156167153e-23	3.30475291818862e-22	41.0983978585823	stable	DGCR6
ACTB	0.183532306519274	12.9041158685188	2.88619991351853	0.00987796782723728	0.0981920467022104	-2.71574	stable	ACTB			PDE8A	-0.623694	3.16246632954052	-10.1826	5.48600501902704e-23	3.32849519958901e-22	41.0907007478035	stable	PDE8A
PLEKHH3	0.318353451308718	5.53038888246025	2.88591754354126	0.0098839756214672	0.0981920467022104	-2.71629	stable	PLEKHH3			HNRNPK	-0.63121	7.9528095881517	-10.1824	5.49787807202394e-23	3.33362314460493e-22	41.0885622786029	stable	HNRNPK
DNAJC10	-0.366571	6.26841604324177	-2.88552	0.00989246305231236	0.0981920467022104	-2.71706	stable	DNAJC10			DRAM1	1.32738441809088	4.07650502074127	10.1821689091157	5.50801553769886e-23	3.33769299747125e-22	41.0867400604504	up	DRAM1
RGS3	0.343446356215975	6.49833260922826	2.88540665618275	0.00989485439303212	0.0981920467022104	-2.71728	stable	RGS3			PLGLB2	-0.854016	2.88244273258479	-10.1739	5.93635864184927e-23	3.59502042300679e-22	41.0126609742479	stable	PLGLB2
PHF21A	0.366556512526875	8.00339717548208	2.8854049645645	0.00989489043333763	0.0981920467022104	-2.71728	stable	PHF21A			TNKS	-0.437693	2.81650709459788	-10.1713	6.08336780439633e-23	3.6817599929216e-22	40.9884640424926	stable	TNKS
TRIM31	0.270498740959323	4.82834657487504	2.88538244868746	0.00989537015121112	0.0981920467022104	-2.71733	stable	TRIM31			CDC42EP3	1.01713953642169	8.87237254178803	10.1694903813482	6.18160616771782e-23	3.73889326494366e-22	40.9726183615152	up	CDC42EP3
ZCCHC8	-0.283372	6.93557126700769	-2.88385	0.00992813658391423	0.0984560740883702	-2.7203	stable	ZCCHC8			ADHFE1	-0.591172	3.21216778362095	-10.1691	6.20270126087576e-23	3.74932512940282e-22	40.9692486209618	stable	ADHFE1
ZNF124	-0.329208	5.08346631862502	-2.88312	0.00994378983724987	0.0985501700795266	-2.72172	stable	ZNF124			RAP2B	-0.529836	5.61411462418703	-10.1656	6.40567338849263e-23	3.86961447597472e-22	40.9373993385341	stable	RAP2B
FGR	0.318615965716463	10.4597000212716	2.88234758862891	0.00996023606986885	0.0986520036015635	-2.72321	stable	FGR			TOMM22	-0.662206	5.29108295768766	-10.1591	6.79698555044263e-23	4.10269129279677e-22	40.8787490486363	stable	TOMM22
WFDC9	0.218305250455186	4.96588750683342	2.88157633416375	0.00997678587131918	0.0987547361850826	-2.7247	stable	WFDC9			ACVR1B	0.882431485774627	5.19943993631629	10.1590051128533	6.79992450519991e-23	4.10269129279677e-22	40.8783214550508	stable	ACVR1B
CR1L	0.763273362060377	3.77961435989993	2.88007988380675	0.0100089728953772	0.0990120301395424	-2.7276	up	CR1L			SIGLEC5	1.27950107184097	8.37063552250997	10.1496624142076	7.40232410614748e-23	4.46338156499388e-22	40.794363252909	up	SIGLEC5
HSF2BP	0.303065915654758	4.55569803268336	2.87944785066588	0.0100225973323051	0.0990301903131922	-2.72882	stable	HSF2BP			CEACAM1	2.23443713690491	5.84019016534054	10.1430615251877	7.8595587832435e-23	4.73614970834414e-22	40.7350802969521	up	CEACAM1
XDH	0.269741484629301	5.00908147352012	2.87941999135617	0.0100231982939287	0.0990301903131922	-2.72888	stable	XDH			SPIN1	-0.515563	3.47923612954302	-10.1396	8.10841618069948e-23	4.88309068385264e-22	40.7042483567547	stable	SPIN1
PLP2	0.36242570953995	9.34467181720021	2.87861634042129	0.0100405490738896	0.0991403443453977	-2.73043	stable	PLP2			FCGR1A	1.21701472850641	4.74525786145106	10.1378611475095	8.23941607097268e-23	4.95891724493872e-22	40.6883963941474	up	FCGR1A
CRISPLD2	0.763052155703568	7.40324451104651	2.87803891139868	0.010053033630555	0.0991970315441547	-2.73155	up	CRISPLD2			ALOX5	1.14552435358082	7.94351096079426	10.1319703596181	8.69173544514855e-23	5.22791791219305e-22	40.635537011078	up	ALOX5
OSBP2	0.197245900005299	5.19096416977943	2.87777703314587	0.0100587006213609	0.0991970315441547	-2.73206	stable	OSBP2			FAM98A	-0.877429	3.89371673641521	-10.124	9.34389964682258e-23	5.61671549405547e-22	40.5639771283097	stable	FAM98A
KIF11	-0.367627	4.2768706199786	-2.87562	0.0101055832208841	0.099539846428153	-2.73624	stable	KIF11			RPS13	-0.724236	10.4311677668229	-10.1233	9.40019517158974e-23	5.64707162465909e-22	40.5580360935898	stable	RPS13
PSMB8	0.393227823788949	9.54619506906923	2.87560068184566	0.0101059158484231	0.099539846428153	-2.73627	stable	PSMB8			RPL5	-1.09983	8.1818413243697	-10.1064	1.09585565800136e-22	6.57918517040372e-22	40.4063268678945	down	RPL5
KLK4	0.217158142823429	5.88836853163015	2.87531070841499	0.0101122228525403	0.0995406370201407	-2.73684	stable	KLK4			TJAP1	-0.583895	4.54608831140898	-10.1055	1.10507704543042e-22	6.63046227258253e-22	40.3980392497302	stable	TJAP1
PGLYRP4	0.409884467848077	5.42258178289077	2.87304424283559	0.0101616501678043	0.0999656243584738	-2.74122	stable	PGLYRP4			BEX4	-1.23272	4.82216389314339	-10.1041	1.11918481036905e-22	6.71097648752987e-22	40.3854929716243	down	BEX4
INPP5K	0.272974080101818	7.04790631864253	2.87257323213267	0.0101719512378586	0.0999774562240068	-2.74213	stable	INPP5K			GRSF1	-0.825754	4.80953896650665	-10.0974	1.1892143423818e-22	7.12650956467911e-22	40.3254672703645	stable	GRSF1
WASL	-0.195339	5.6213829753208	-2.87242	0.0101753610206718	0.0999774562240068	-2.74244	stable	WASL			STAT5B	0.940001101978035	7.37448363439776	10.0925162946618	1.24249644522184e-22	7.4412325520846e-22	40.2821193659677	stable	STAT5B
DUS2	0.231663570101144	7.05864876765577	2.87210756059455	0.010182145445086	0.0999826640572143	-2.74303	stable	DUS2			WDR18	-0.533578	3.0354181638005	-10.0873	1.30225298285484e-22	7.79432006445795e-22	40.2356629721594	stable	WDR18
KLC4	0.211558315075298	4.63407280641468	2.87151394579259	0.0101951548048803	0.100048953168088	-2.74418	stable	KLC4			ZNF281	0.968991137052312	7.74056085426268	10.0820374791946	1.3659524497165e-22	8.17055903624161e-22	40.1884327238967	stable	ZNF281
ANKRD23	-0.251677	4.90958123246696	-2.87047	0.0102181779532886	0.100062876589079	-2.74621	stable	ANKRD23			DNAJC5	0.637733840085605	5.23790460998566	10.0815326151583	1.37219834044566e-22	8.20288382165799e-22	40.183920852804	stable	DNAJC5
GLP1R	0.228870267725076	5.64338241447116	2.87041578054313	0.0102192639269682	0.100062876589079	-2.74631	stable	GLP1R			RUNX2	-1.56584	4.6659709081783	-10.0803	1.38749640529998e-22	8.28924891063338e-22	40.1729561179921	down	RUNX2
QSOX1	0.30444271517032	5.77662258493621	2.87040357378419	0.0102195322230592	0.100062876589079	-2.74633	stable	QSOX1			TRAPPC6A	-0.816197	3.85503125250873	-10.0802	1.38935349694283e-22	8.29525764351158e-22	40.1716333042708	stable	TRAPPC6A
LIN52	-0.366249	5.78780940659644	-2.87031	0.0102216112517181	0.100062876589079	-2.74652	stable	LIN52			SLC25A43	-0.721006	2.74288444649501	-10.0782	1.41359028598695e-22	8.43479715043282e-22	40.1545296696423	stable	SLC25A43
FAXDC2	0.290655732103231	7.26893501435006	2.86767751619705	0.0102796196123023	0.100549962652883	-2.75161	stable	FAXDC2			APEH	-0.593852	5.39910816386284	-10.0755	1.44852204544184e-22	8.63794296865685e-22	40.1303878256707	stable	APEH
COL1A1	0.256411299929701	6.34564799515772	2.86748174971442	0.010283947762884	0.100549962652883	-2.75198	stable	COL1A1			REV3L	-0.835051	3.52401725293454	-10.0731	1.48122446112332e-22	8.82755421968538e-22	40.1083087498101	stable	REV3L
ETFB	0.297715016703786	6.58789137842602	2.86613291967771	0.0103138165171128	0.100657262374076	-2.75459	stable	ETFB			MRFAP1L1	-1.1407	4.36888874598504	-10.0701	1.52138051358706e-22	9.06132745989748e-22	40.0818548536029	down	MRFAP1L1
UBE2D4	0.243675690728167	6.95548385381003	2.86595947840236	0.0103176633012041	0.100657262374076	-2.75493	stable	UBE2D4			PRPSAP2	-0.494295	3.97129164585256	-10.0699	1.52481156573882e-22	9.07621496429998e-22	40.0796270346269	stable	PRPSAP2
NCK2	0.312017061374716	9.43682466815742	2.86585758092723	0.01031992394832	0.100657262374076	-2.75513	stable	NCK2			SF3B2	-0.744311	5.84206966462718	-10.0692	1.53350360318367e-22	9.12238040868235e-22	40.0740055651722	stable	SF3B2
ADAM19	0.552177411166325	7.62301920760533	2.86584926739599	0.0103201084093026	0.100657262374076	-2.75514	up	ADAM19			BTN2A2	-0.756147	2.96438179212219	-10.0685	1.54299302894452e-22	9.17323006347495e-22	40.0679046682483	stable	BTN2A2
METTL22	0.267334331879821	5.9607008059968	2.86448975516992	0.0103503161474139	0.100873552597109	-2.75777	stable	METTL22			JMJD6	0.838956013174626	4.14163183318516	10.0589474957563	1.68257322155952e-22	9.99694723833899e-22	39.9822612645739	stable	JMJD6
INO80B	0.249156610782276	6.02951666480167	2.86401824466595	0.010360812799899	0.100873552597109	-2.75868	stable	INO80B			CD47	-0.882578	6.12291109938861	-10.0588	1.68451897058454e-22	1.00024088052259e-21	39.9811182998276	stable	CD47
SCN9A	0.367357092072414	4.94314485520105	2.86394	0.0103626534269738	0.100873552597109	-2.75884	stable	SCN9A			SNRPB	-0.654646	7.22344830610702	-10.0586	1.68818141652502e-22	1.00180509881972e-21	39.9789704967553	stable	SNRPB
RFX3	-0.291556	4.82347804071832	-2.86372	0.0103675245162674	0.100873552597109	-2.75926	stable	RFX3			C3AR1	1.62400155583904	8.57616555714838	10.052648801426	1.78092058724058e-22	1.05619538661426e-21	39.9260836068816	up	C3AR1
SYTL2	-0.741451	6.58874663740972	-2.86285	0.0103868221651039	0.100901837423762	-2.76094	down	SYTL2			KLHL20	-0.542358	3.10559257641646	-10.0502	1.82008040547111e-22	1.07876298484857e-21	39.9045741390521	stable	KLHL20
POLI	-0.430041	5.64162257412659	-2.8628	0.0103879942945022	0.100901837423762	-2.76104	stable	POLI			B3GNT5	2.17977732045302	5.56783212487531	10.0481831752534	1.85407937098205e-22	1.09824616357745e-21	39.8862715124158	up	B3GNT5
AURKC	-1.09429	5.81608334806505	-2.86274	0.0103893672212881	0.100901837423762	-2.76116	down	AURKC			RANGAP1	-0.890559	4.02408336498504	-10.0443	1.91945950007106e-22	1.13628270769699e-21	39.852000144294	stable	RANGAP1
CUL7	0.240715350437954	5.98681208082203	2.86179891400998	0.0104103570501634	0.100996065755818	-2.76297	stable	CUL7			AMPD2	-0.653205	4.12383561136253	-10.0354	2.07987372700915e-22	1.23049724322873e-21	39.7726268595474	stable	AMPD2
TUT1	0.265093280047957	5.63602563518297	2.86173867449642	0.0104117050147371	0.100996065755818	-2.76309	stable	TUT1			NNT	-0.721021	2.9613512095187	-10.0347	2.09268435990988e-22	1.23732502445157e-21	39.7665545799063	stable	NNT
NES	0.266449447001669	5.85018846500448	2.86086112905908	0.0104313607269061	0.101125368453803	-2.76478	stable	NES			UBTD1	0.565598704113904	3.80437381471072	10.0344318556675	2.09860321192869e-22	1.24007214657569e-21	39.7637615722836	stable	UBTD1
PIGN	-0.211649	4.82167949276485	-2.86057	0.0104378899495898	0.101127338626753	-2.76535	stable	PIGN			ACSL5	-1.03495	4.39492068447943	-10.0264	2.25594148316079e-22	1.33223598860113e-21	39.692269279409	down	ACSL5
STOML3	0.44003204350255	3.3681824803716	2.86001524587638	0.0104503411198475	0.101186646360922	-2.76642	stable	STOML3			BRIX1	-0.72525	2.88556949517747	-10.0235	2.31594240982565e-22	1.36684087470268e-21	39.6663118392128	stable	BRIX1
SLC2A5	0.216975319006599	5.56511836381658	2.85914	0.0104700224718545	0.101276739563453	-2.76811	stable	SLC2A5			TRAF3IP3	-0.849528	5.84261105031827	-10.0215	2.35662202463589e-22	1.39000756707337e-21	39.649092965539	stable	TRAF3IP3
VPS37B	0.505896443593855	7.51576568781523	2.85903773924445	0.0104723164330281	0.101276739563453	-2.76831	up	VPS37B			TMEM167B	0.728695716507085	6.87165	10.0213712083787	2.3603604960056e-22	1.39137039764541e-21	39.6475254881748	stable	TMEM167B
SP4	-0.437502	7.25977676664302	-2.85806	0.0104942363498948	0.101384029867847	-2.77019	stable	SP4			ABHD14A	-0.488453	2.40067842633915	-10.0205	2.37892854347187e-22	1.40146793999939e-21	39.6397768346505	stable	ABHD14A
PTTG2	-0.702152	4.15742367966876	-2.85798	0.0104960946722937	0.101384029867847	-2.77035	down	PTTG2			SFPQ	-0.992341	5.84587648060723	-10.0193	2.40529417029609e-22	1.41614419307342e-21	39.6288774682094	stable	SFPQ
SP6	0.256796918061923	5.76453158019592	2.85731468615377	0.0105111609077114	0.101468247747992	-2.77164	stable	SP6			TRMT112	-0.561782	8.48453004238529	-10.0132	2.53955548232314e-22	1.49428916785971e-21	39.5751654084733	stable	TRMT112
ITGA4	-0.540234	8.14718699283685	-2.8566	0.0105272176369226	0.10156191982127	-2.77301	down	ITGA4			RHOH	-1.46669	5.15900774870948	-10.01	2.61437539603259e-22	1.53738526607976e-21	39.5464527975508	down	RHOH
CHMP2A	0.685884799294135	9.46618478304512	2.8552564830111	0.0105577430970467	0.101794982599149	-2.77561	up	CHMP2A			DNAJC2	-0.87004	3.85714684591771	-10.0087	2.6463416978402e-22	1.55524448152924e-21	39.5344352865703	stable	DNAJC2
SLC2A9	0.208120846856975	5.62429786199026	2.85376337235344	0.0105916603492899	0.102060447464586	-2.7785	stable	SLC2A9			ENOPH1	-1.29058	4.56127928477182	-10.0072	2.68212534032938e-22	1.57532425052257e-21	39.5211537173566	down	ENOPH1
POLR3F	-0.276997	5.51700447998729	-2.85315	0.010605720536423	0.102066388718634	-2.77969	stable	POLR3F			INTS7	-0.422354	2.43801490253554	-10.0059	2.71347406551367e-22	1.5927765839979e-21	39.5096630683485	stable	INTS7
C5AR1	0.455498645429932	9.92147953280828	2.85297468315841	0.0106096184519889	0.102066388718634	-2.78002	stable	C5AR1			SLC9A8	0.871923077281763	5.77033733695636	9.99840231686114	2.90155373397321e-22	1.70215169077875e-21	39.4433943718452	stable	SLC9A8
LAMC1	0.230671669000585	5.06101323122338	2.85289514493499	0.0106114311303872	0.102066388718634	-2.78017	stable	LAMC1			SLC26A6	0.764688003198029	4.19585171379302	9.99715488819916	2.9342364866502e-22	1.72028882827434e-21	39.4323185489961	stable	SLC26A6
SLC51A	0.259755375934142	5.1105331144838	2.85178983827518	0.0106366520212226	0.1022146370756	-2.78231	stable	SLC51A			TMEM223	-0.74151	4.29582735700748	-9.99247	3.0602180506037e-22	1.79307063650526e-21	39.390749373805	stable	TMEM223
PGRMC2	-0.355422	5.71790312260519	-2.85166	0.0106396319338045	0.1022146370756	-2.78256	stable	PGRMC2			ALPK1	0.875088338633001	4.73546045450707	9.98795371511173	3.18685222652693e-22	1.86614712111048e-21	39.3506552733727	stable	ALPK1
NPHP1	0.249853312061787	4.84761294055474	2.85082475003793	0.0106587206490672	0.102336521499092	-2.78417	stable	NPHP1			OLAH	2.84314062067556	4.72558361336035	9.98385530142885	3.30620475385874e-22	1.93487442171769e-21	39.3142994229712	up	OLAH
CHST7	0.298324890117564	6.78606953174146	2.8503472275578	0.0106696564474211	0.102342184960966	-2.78509	stable	CHST7			SPTLC2	1.1732231940739	7.13170454696509	9.9828776878762	3.33532292030604e-22	1.95074348952353e-21	39.3056290104309	up	SPTLC2
GTPBP2	0.267163118313959	6.27283726696854	2.85023995937075	0.0106721144958045	0.102342184960966	-2.7853	stable	GTPBP2			C1orf21	-0.795304	2.83304648784165	-9.97129	3.70044301454059e-22	2.16299440513998e-21	39.2029100643831	stable	C1orf21
KLHL42	-0.289872	6.07506842063063	-2.84987	0.0106806297988376	0.102354930382697	-2.78602	stable	KLHL42			CTDSPL2	-0.810146	4.14166427308167	-9.96437	3.93698626819212e-22	2.29987974803741e-21	39.1416424871929	stable	CTDSPL2
RCOR2	0.231029575930121	6.03682239230133	2.84951288792435	0.0106887897162503	0.102354930382697	-2.7867	stable	RCOR2			VAV2	-0.633309	3.13492326550374	-9.96381	3.95708484838489e-22	2.31023575570176e-21	39.1366075891743	stable	VAV2
PILRA	0.359785627395533	9.59755776184796	2.84934464399679	0.0106926519291319	0.102354930382697	-2.78703	stable	PILRA			CASP6	-0.636753	3.3399228225187	-9.96012	4.08981853137249e-22	2.38629890836488e-21	39.1039852253997	stable	CASP6
ZBP1	0.616342126243209	7.08553706002669	2.84831921433511	0.0107162208205451	0.102519153822402	-2.78901	up	ZBP1			ZFP1	-0.457976	2.71049081384788	-9.95861	4.14558602698941e-22	2.41739020029831e-21	39.0905938738017	stable	ZFP1
CSNK1G3	-0.19421	6.40110350624914	-2.84799	0.0107237570967613	0.102522886072207	-2.78964	stable	CSNK1G3			TRPM7	-0.887858	2.76415226556608	-9.95639	4.22876444671449e-22	2.46441870626711e-21	39.0709515044049	stable	TRPM7
ARHGAP5	-0.446524	4.58548870410299	-2.84757	0.0107335194805197	0.102522886072207	-2.79046	stable	ARHGAP5			PIGM	-0.797921	3.61397708302244	-9.9563	4.23197376702036e-22	2.46481484673319e-21	39.0702013961365	stable	PIGM
MLST8	0.527367488093683	5.91584167838912	2.84746681443386	0.0107358508247763	0.102522886072207	-2.79065	up	MLST8			ATP6V1C1	1.45267412457358	6.20284292037562	9.95252082065814	4.37771171635697e-22	2.54817341482571e-21	39.0367245597862	up	ATP6V1C1
FGD3	0.400049301534105	9.14608293989838	2.8461171717361	0.0107670027706443	0.102758988830758	-2.79326	stable	FGD3			HDAC9	-0.853891	3.04918839924813	-9.95105	4.43577935895085e-22	2.58043188499207e-21	39.0236956542731	stable	HDAC9
U2AF1	0.252064614693646	8.74000656640611	2.84567043475943	0.0107773333597309	0.102796211866742	-2.79412	stable	U2AF1			SH3BP1	-0.648491	6.39149353953616	-9.93989	4.90125016564706e-22	2.84950964284397e-21	38.9250326874604	stable	SH3BP1
NXNL1	0.383591248213217	6.08190025192681	2.84484120654147	0.0107965342072849	0.102904940719972	-2.79572	stable	NXNL1			INPP4A	-0.858565	5.46731168680923	-9.93516	5.11299251061726e-22	2.97084072888817e-21	38.8832151781586	stable	INPP4A
HSF5	-0.414626	3.97002529890297	-2.84462	0.0108016070641882	0.102904940719972	-2.79614	stable	HSF5			CSTA	1.08845640941222	9.10385750849127	9.93136387399982	5.28932652650426e-22	3.07146589238722e-21	38.8496917922867	up	CSTA
TMEM239	0.233721602115508	4.6036254253412	2.84382407726614	0.0108201309317057	0.103020019698777	-2.79768	stable	TMEM239			TMEM167A	1.03584942543682	6.79485850442893	9.93091188036779	5.31072768681135e-22	3.08205661586002e-21	38.8456994438916	up	TMEM167A
SH3GLB1	0.295236713541298	9.29553644868649	2.84271727710103	0.0108458644130224	0.103203564587248	-2.79981	stable	SH3GLB1			SLC41A3	-0.381925	2.81603207262905	-9.92996	5.35609677874361e-22	3.10653613167129e-21	38.8372888707253	stable	SLC41A3
SMO	0.272772622060729	5.83705176499946	2.84205230879584	0.0108613534966483	0.103285012536808	-2.8011	stable	SMO			ZC3H6	-0.855766	3.77889162671945	-9.92845	5.42884248789484e-22	3.14685551469645e-21	38.8239507914602	stable	ZC3H6
SPACA7	0.303492138684959	4.09793871526534	2.8417952927556	0.0108673458705687	0.103285012536808	-2.80159	stable	SPACA7			DDX54	-0.396301	3.32936071299688	-9.92837	5.43254818167547e-22	3.14713136041889e-21	38.8232761384051	stable	DDX54
ZNF195	-0.38079	5.75535822608148	-2.84141	0.0108763835049936	0.103309487053374	-2.80234	stable	ZNF195			DUSP5	-1.06436	2.8433964835399	-9.92672	5.51336386764327e-22	3.19205095224694e-21	38.8086763260367	down	DUSP5
KCNMB3	0.700749025996228	5.20406861135555	2.84051336819918	0.0108972817561156	0.103446523843981	-2.80406	up	KCNMB3			HNRNPUL2	-0.695489	5.56884455874065	-9.92619	5.53932048595998e-22	3.20517451396639e-21	38.8040325001928	stable	HNRNPUL2
OPA1	-0.236643	5.86310141646809	-2.83893	0.0109342563633142	0.103574420501261	-2.80711	stable	OPA1			TRANK1	-1.15307	3.30829354124813	-9.92185	5.75837947601846e-22	3.32994953200735e-21	38.7656866590931	down	TRANK1
TNFRSF1A	0.411754442106043	9.22279255360659	2.83867069672458	0.0109404515662849	0.103574420501261	-2.80762	stable	TNFRSF1A			PRKCA	-1.20941	4.79581566111222	-9.91352	6.20290731885332e-22	3.58488309103836e-21	38.6921661134837	down	PRKCA
SIPA1L2	0.562149445648097	6.39839014907282	2.83832685298302	0.0109485252985578	0.103574420501261	-2.80828	up	SIPA1L2			HNRNPC	-0.491938	7.21333020586509	-9.91273	6.24667800478421e-22	3.60803974384217e-21	38.6852140439496	stable	HNRNPC
POLRMT	0.271580340841046	4.99287425862519	2.83829856394108	0.010949189803839	0.103574420501261	-2.80833	stable	POLRMT			CAPN2	-0.900704	4.98127176707905	-9.91219	6.27684888256379e-22	3.62331845448469e-21	38.6804503325922	stable	CAPN2
RELT	0.340021266323585	7.8015141331431	2.83821325534238	0.0109511939250266	0.103574420501261	-2.8085	stable	RELT			PPBP	1.60554472110494	10.5945356772955	9.90532015063961	6.6733838183505e-22	3.8499379470697e-21	38.6198855828575	up	PPBP
SLC16A1	-0.229607	5.02057768490203	-2.83811	0.0109536277671962	0.103574420501261	-2.8087	stable	SLC16A1			NSUN6	-0.980233	5.19189233674439	-9.90414	6.7441282325547e-22	3.88844884603627e-21	38.6094599810987	stable	NSUN6
HGFAC	0.38276497667959	5.70471508945271	2.83800413669936	0.0109561081613682	0.103574420501261	-2.8089	stable	HGFAC			GTDC1	0.848739930907915	4.06192021278741	9.8974171489177	7.16041541402867e-22	4.12602529830251e-21	38.5502438816767	stable	GTDC1
CD300LG	0.226504137151059	5.9864386338879	2.83650713793104	0.010991349337571	0.103827448496865	-2.81179	stable	CD300LG			PSME1	-0.788062	8.5602070619123	-9.89631	7.23109025950479e-22	4.16428744022546e-21	38.5405335830024	stable	PSME1
GPX1	0.402141247848167	10.7970670457295	2.83631572590823	0.0109958632744396	0.103827448496865	-2.81216	stable	GPX1			CLASP2	-0.510764	3.15831565679759	-9.89446	7.35163425232278e-22	4.23120638834219e-21	38.5241885412355	stable	CLASP2
ATP6V0C	0.455610329703303	9.94314772598216	2.83556329337293	0.0110136246776756	0.103933768652493	-2.81361	stable	ATP6V0C			CNOT2	-0.619449	5.46276182062344	-9.88985	7.65982440144804e-22	4.40598163918003e-21	38.4835887821346	stable	CNOT2
RPS6KA1	0.329477382122645	9.06104373462063	2.83510704207399	0.01102440808384	0.103974151993077	-2.81449	stable	RPS6KA1			KANK1	-0.687884	2.56652912864339	-9.88672	7.87637642451548e-22	4.52787090740288e-21	38.4560268972897	stable	KANK1
RAD9B	0.411052385529157	3.7248424531065	2.83452852901462	0.0110380957418362	0.104041862340209	-2.8156	stable	RAD9B			SIN3B	-0.450749	3.81600533038279	-9.87945	8.40286915212262e-22	4.82768614494592e-21	38.3920580318266	stable	SIN3B
CDC23	-0.33937	5.59017487454997	-2.83378	0.0110558114619707	0.104147437849772	-2.81704	stable	CDC23			CXCR6	-0.87121	3.04126451484165	-9.87907	8.43095023390765e-22	4.83865605056486e-21	38.388759752275	stable	CXCR6
DCXR	0.401749183214643	7.26245711109474	2.83282245150444	0.011078557011586	0.104259987297377	-2.81889	stable	DCXR			GLMN	-0.515543	2.6526601911808	-9.87906	8.43189447235132e-22	4.83865605056486e-21	38.3886490372492	stable	GLMN
ADAD2	0.623977170883754	5.35393663358777	2.83215191960737	0.0110944983837594	0.104259987297377	-2.82018	up	ADAD2			NSMCE4A	-0.730915	3.90110168034239	-9.8765	8.62646461923656e-22	4.94739677750683e-21	38.3660956152008	stable	NSMCE4A
MRC2	0.549258399764417	7.28771130287784	2.83209772713015	0.0110957877318097	0.104259987297377	-2.82028	up	MRC2			MS4A4A	1.61354081123742	4.26110270581172	9.87537738557213	8.71273486200531e-22	4.99393461737528e-21	38.3562580258709	up	MS4A4A
LPAR5	-0.395437	5.92742661577859	-2.83185	0.0111017623206598	0.104259987297377	-2.82077	stable	LPAR5			STIM2	-0.685044	3.04449354058666	-9.87094	9.06336011896592e-22	5.19185073481505e-21	38.3172535913996	stable	STIM2
ABCC10	-0.416544	6.34278499342719	-2.83181	0.0111027246361662	0.104259987297377	-2.82084	stable	ABCC10			TRUB2	-0.503981	3.24417770485287	-9.86852	9.26020696598503e-22	5.30149569192469e-21	38.2960121924023	stable	TRUB2
HMX2	-0.310505	4.2703840692363	-2.83147	0.0111107744973929	0.104259987297377	-2.8215	stable	HMX2			RBM34	-0.984767	4.85097214141646	-9.86317	9.71180485528536e-22	5.55677196182622e-21	38.2489399061911	stable	RBM34
LAS1L	0.224045217984983	5.96668568906133	2.83135753322316	0.0111134128834436	0.104259987297377	-2.82171	stable	LAS1L			SEMA4A	1.09392997402572	6.55225967188591	9.85726934316248	1.02343487520201e-21	5.85231773707067e-21	38.1971311648861	up	SEMA4A
ZNF396	0.284641548751353	5.04216135748245	2.83095419690628	0.0111230282824338	0.104288991274479	-2.82249	stable	ZNF396			TRIM24	-0.729192	3.19367358310661	-9.85516	1.04277712570759e-21	5.95942540345732e-21	38.1786222268098	stable	TRIM24
KXD1	0.189051873926403	6.04943734089039	2.83043388585431	0.0111354441505244	0.104325893435972	-2.82349	stable	KXD1			FBXO25	-0.453873	2.97540418250125	-9.84901	1.10129626466008e-21	6.29017045887914e-21	38.1246463888381	stable	FBXO25
FOXO4	0.381708056964983	6.48591755497803	2.83024242300741	0.0111400162701867	0.104325893435972	-2.82386	stable	FOXO4			EIF3M	-0.947738	5.87140437931421	-9.84721	1.11906130746978e-21	6.38789301698039e-21	38.1088272617767	stable	EIF3M
GLT1D1	0.464147076283497	9.66932693959888	2.82970484686536	0.0111528632149738	0.104345506792457	-2.82489	stable	GLT1D1			TBC1D8	1.51248830523597	5.8204280191702	9.84244435518203	1.1673973535592e-21	6.65990621374756e-21	38.0670250143074	up	TBC1D8
[truncated: 14,278 more rows]
