# Supplementary material for: Integrated analysis of stem cell-related genes shared between type 2 diabetes mellitus and sepsis
Source: Front Chem. 2025 Sep 19;13:1666651. doi: 10.3389/fchem.2025.1666651 (PMC12491291; doi:10.3389/fchem.2025.1666651)
Supplement: Supplementary file 6 [file Table5.xlsx]

## Sheet: T2DM
	logFC	AveExpr	t	P.Value	adj.P.Val	B
KEGG_GLYCOSAMINOGLYCAN_DEGRADATION	0.539333678534646	-0.028651	5.9844386568219	3.09039624349483e-06	0.000574813701290038	4.62081165762175
KEGG_LYSOSOME	0.332940245686615	-0.000215847	4.1484866016745	0.000342173174900333	0.031822105265731	0.22330794972274
KEGG_ONE_CARBON_POOL_BY_FOLATE	-0.411681	-0.00346827	-3.68897	0.00110575664154138	0.0468538136266407	-0.867618
KEGG_FC_GAMMA_R_MEDIATED_PHAGOCYTOSIS	0.314903052124597	-0.0240133	3.62199409081975	0.00130947375601977	0.0468538136266407	-1.02424
KEGG_LEISHMANIA_INFECTION	0.32067580681273	-0.0153812	3.48524100074492	0.00184573354138831	0.0468538136266407	-1.34152
KEGG_TAURINE_AND_HYPOTAURINE_METABOLISM	-0.349222	0.0065033744682797	-3.46631	0.00193508719960022	0.0468538136266407	-1.38514
KEGG_SELENOAMINO_ACID_METABOLISM	-0.311281	0.00916840072047582	-3.42858	0.00212595807434704	0.0468538136266407	-1.47189
KEGG_ENDOCYTOSIS	0.229410355362193	-0.00785875	3.41563229962813	0.00219559689581454	0.0468538136266407	-1.50159
KEGG_PROPANOATE_METABOLISM	-0.281778	0.0178601490691603	-3.40274	0.00226712001419229	0.0468538136266407	-1.53112
KEGG_OTHER_GLYCAN_DEGRADATION	0.347896140601878	-0.0216883	3.32833690501909	0.0027262430572521	0.050708120864889	-1.70081
KEGG_AXON_GUIDANCE	0.221779931276248	-0.0276185	3.08305185493152	0.00496750078864939	0.0829317679124367	-2.25029
KEGG_NEUROTROPHIN_SIGNALING_PATHWAY	0.226133420346777	-0.0170108	3.03101159856916	0.00563192378245027	0.0829317679124367	-2.36468
KEGG_VASCULAR_SMOOTH_MUSCLE_CONTRACTION	0.207167737548116	-0.000665768	2.93627044034573	0.00706548273858149	0.0829317679124367	-2.57071
KEGG_GNRH_SIGNALING_PATHWAY	0.213265148695129	-0.0125095	2.92833025393298	0.00720027079414208	0.0829317679124367	-2.58785
KEGG_VEGF_SIGNALING_PATHWAY	0.232766164471563	-0.0209877	2.90561748087729	0.00759947060415946	0.0829317679124367	-2.63674
KEGG_FOCAL_ADHESION	0.20483923650666	-0.0164309	2.89143011853543	0.00785941090965601	0.0829317679124367	-2.66719
KEGG_EPITHELIAL_CELL_SIGNALING_IN_HELICOBACTER_PYLORI_INFECTION	0.265237504128052	-0.0170018	2.88285309776865	0.00802063222445397	0.0829317679124367	-2.68556
KEGG_AMINOACYL_TRNA_BIOSYNTHESIS	-0.261075	0.0186070083767697	-2.86206	0.00842469733782856	0.0829317679124367	-2.73
KEGG_LEUKOCYTE_TRANSENDOTHELIAL_MIGRATION	0.219506843242978	-0.00371474	2.85970680210357	0.00847152467922741	0.0829317679124367	-2.73501
KEGG_HOMOLOGOUS_RECOMBINATION	-0.253635	0.00674733946716652	-2.76501	0.0105786308394589	0.0983812668069682	-2.9353
KEGG_CELL_CYCLE	-0.227166	0.00887779034295867	-2.67895	0.0129140289446972	0.114381399224461	-3.11434
KEGG_ECM_RECEPTOR_INTERACTION	0.207643095367883	0.00405470873810659	2.6043336132865	0.0153221459219417	0.122802449593327	-3.26712
KEGG_REGULATION_OF_ACTIN_CYTOSKELETON	0.187276085278432	-0.00933321	2.59993240384601	0.015476549339534	0.122802449593327	-3.27606
KEGG_PATHOGENIC_ESCHERICHIA_COLI_INFECTION	0.268662706480504	0.0156232064977442	2.58957997156136	0.015845477366881	0.122802449593327	-3.29705
KEGG_N_GLYCAN_BIOSYNTHESIS	-0.244071	0.0110537551083604	-2.48292	0.0201538374179301	0.145736985996544	-3.51056
KEGG_BASAL_TRANSCRIPTION_FACTORS	-0.216265	0.0174700548319548	-2.46635	0.020913313658796	0.145736985996544	-3.54326
KEGG_ERBB_SIGNALING_PATHWAY	0.190302565268307	-0.0246547	2.46118097196929	0.0211553689349822	0.145736985996544	-3.55343
KEGG_AMYOTROPHIC_LATERAL_SCLEROSIS_ALS	0.186259651061913	-0.00579416	2.43179217487129	0.0225827761211285	0.150014155661782	-3.61104
KEGG_NON_HOMOLOGOUS_END_JOINING	-0.253659	0.0146181124374675	-2.4149	0.0234430477522545	0.150358857997218	-3.64397
KEGG_NEUROACTIVE_LIGAND_RECEPTOR_INTERACTION	0.218165415778735	-0.0141703	2.36091326481219	0.0263979451903824	0.157788036950317	-3.74826
KEGG_RNA_DEGRADATION	-0.294443	0.0306915245617741	-2.35854	0.0265354385280965	0.157788036950317	-3.75281
KEGG_VALINE_LEUCINE_AND_ISOLEUCINE_DEGRADATION	-0.205497	0.0116581244131846	-2.34812	0.0271463289376889	0.157788036950317	-3.77275
KEGG_CALCIUM_SIGNALING_PATHWAY	0.16940257351327	-0.00166006	2.30639710496981	0.029724929688685	0.162942544305528	-3.85209
KEGG_P53_SIGNALING_PATHWAY	-0.17851	-0.0061078	-2.29121	0.0307173864463814	0.162942544305528	-3.88074
KEGG_NOD_LIKE_RECEPTOR_SIGNALING_PATHWAY	0.158156118756636	0.0213340508946637	2.28682018614412	0.0310101454672809	0.162942544305528	-3.889
KEGG_CHEMOKINE_SIGNALING_PATHWAY	0.167035512143775	-0.00508658	2.2701733488379	0.0321425873655782	0.162942544305528	-3.92023
KEGG_DRUG_METABOLISM_OTHER_ENZYMES	0.161975813999091	0.00355171903844325	2.26627294559834	0.032413301824218	0.162942544305528	-3.92753
KEGG_ENDOMETRIAL_CANCER	0.2116247911276	-0.0192786	2.23210753107166	0.0348746108207146	0.166160854842408	-3.9911
KEGG_TIGHT_JUNCTION	0.150527317424533	-0.0184696	2.21964406024053	0.0358138404851513	0.166160854842408	-4.01413
KEGG_TOLL_LIKE_RECEPTOR_SIGNALING_PATHWAY	0.171153281054325	-0.0159749	2.21940378356213	0.0358321701785068	0.166160854842408	-4.01457
KEGG_GLYCOSAMINOGLYCAN_BIOSYNTHESIS_CHONDROITIN_SULFATE	0.214309349636593	0.0134727019828507	2.19856455041103	0.0374545561229925	0.166160854842408	-4.05289
KEGG_CELL_ADHESION_MOLECULES_CAMS	0.153332885631049	-0.00404426	2.19773874005575	0.0375201930289309	0.166160854842408	-4.0544
KEGG_PYRUVATE_METABOLISM	-0.178891	-0.00105991	-2.15352	0.0411897360227525	0.172694140978599	-4.13489
KEGG_PHENYLALANINE_METABOLISM	0.204831339088593	-0.0245236	2.15081377043092	0.0414246968443476	0.172694140978599	-4.13979
KEGG_FC_EPSILON_RI_SIGNALING_PATHWAY	0.177316350693541	-0.0186671	2.13575592309324	0.0427529001012142	0.172694140978599	-4.16692
KEGG_ALLOGRAFT_REJECTION	0.174602583924557	0.0208539548341927	2.12860436545702	0.0433969955746198	0.172694140978599	-4.17977
KEGG_RIBOSOME	-0.335684	-0.00176284	-2.11652	0.0445048291226916	0.172694140978599	-4.2014
KEGG_NATURAL_KILLER_CELL_MEDIATED_CYTOTOXICITY	0.165678652058126	-0.00443672	2.11586168966088	0.044566229929961	0.172694140978599	-4.20258

## Sheet: Sepsis
	logFC	AveExpr	t	P.Value	adj.P.Val	B
KEGG_PPAR_SIGNALING_PATHWAY	0.424829129065914	0.0129848738935643	15.447563457756	2.28222550611041e-47	4.24493944136536e-45	96.8432801573762
KEGG_COMPLEMENT_AND_COAGULATION_CASCADES	0.596527503413369	0.022536706493881	14.3510314083309	8.90614398258229e-42	8.28271390380153e-40	84.0938781860994
KEGG_O_GLYCAN_BIOSYNTHESIS	0.534132743208083	0.00749975311209802	13.2081715250203	3.28468110073942e-36	2.03650228245844e-34	71.407261390007
KEGG_MELANOMA	0.366490179926304	0.00737926910572245	12.1744648134874	1.97775020162364e-31	9.19653843754992e-30	60.5224498943817
KEGG_GLYCOSPHINGOLIPID_BIOSYNTHESIS_LACTO_AND_NEOLACTO_SERIES	0.567217871591684	0.00210249332990708	12.0613449219429	6.3594228018884e-31	2.36570528230248e-29	59.3678524137156
KEGG_AMINOACYL_TRNA_BIOSYNTHESIS	-0.496676	-0.0101249	-12.0375	8.12934404016931e-31	2.52009665245249e-29	59.1251383231228
KEGG_GNRH_SIGNALING_PATHWAY	0.282629791799482	0.00618766580558551	11.395879307293	5.25965092041914e-28	1.39756438742566e-26	52.7295034026604
KEGG_GLYCEROPHOSPHOLIPID_METABOLISM	0.309674114794637	0.00929894322260554	11.3370744276348	9.40099043934584e-28	2.18573027714791e-26	52.1558559874744
KEGG_PRIMARY_IMMUNODEFICIENCY	-0.474027	-0.00262762	-11.3231	1.07891606287154e-27	2.22975986326786e-26	52.0198193424519
KEGG_SPHINGOLIPID_METABOLISM	0.352508122583603	0.00576111822254712	11.0391777472976	1.72389708313769e-26	3.20644857463611e-25	49.2831071669415
KEGG_ANTIGEN_PROCESSING_AND_PRESENTATION	-0.465739	0.00387282772291093	-10.592	1.22157193460558e-24	2.06556708942398e-23	45.0774432783649
KEGG_NICOTINATE_AND_NICOTINAMIDE_METABOLISM	0.367042729873815	0.00868608420196585	10.4297437523213	5.55162105957894e-24	8.60501264234735e-23	43.583709762937
KEGG_ALLOGRAFT_REJECTION	-0.558387	0.00571683496744006	-10.3945	7.69489640708374e-24	1.10096210132121e-22	43.2616509692616
KEGG_GRAFT_VERSUS_HOST_DISEASE	-0.594267	0.00950753843189532	-10.3175	1.56605220313473e-23	2.08061221273614e-22	42.5607227663347
KEGG_AUTOIMMUNE_THYROID_DISEASE	-0.561707	0.00647737891279042	-10.2527	2.83926301820301e-23	3.52068614257173e-22	41.9739
KEGG_SPLICEOSOME	-0.447833	-0.000365127	-10.1453	7.55916069425077e-23	8.78752430706652e-22	41.0082288715216
KEGG_BIOSYNTHESIS_OF_UNSATURATED_FATTY_ACIDS	0.401316208652437	-0.00113149	10.0587260397262	1.65634475388013e-22	1.81223602483355e-21	40.2347765600251
KEGG_AMYOTROPHIC_LATERAL_SCLEROSIS_ALS	0.258920447471229	-0.00458511	9.94805508207229	4.47933526112565e-22	4.6286464364965e-21	39.2540168968803
KEGG_ETHER_LIPID_METABOLISM	0.324563116615305	0.0138498982752965	9.84679217680878	1.10496634723423e-21	1.08170389781877e-20	38.3640603408042
KEGG_STARCH_AND_SUCROSE_METABOLISM	0.448281055577247	0.00227505745382294	9.67675772658028	4.95294504210398e-21	4.6062388891567e-20	36.8858163536266
KEGG_LONG_TERM_DEPRESSION	0.276112387631803	0.00601486155606642	9.56765506645169	1.28318478808144e-20	1.13653509801499e-19	35.9480368005996
KEGG_TYPE_I_DIABETES_MELLITUS	-0.489621	0.0108374119273318	-9.52392	1.87502574190945e-20	1.58524903634162e-19	35.5744624157668
KEGG_VIRAL_MYOCARDITIS	-0.357843	0.00603968371867521	-9.37896	6.52679529982575e-20	5.27819098159822e-19	34.3461657672848
KEGG_CARDIAC_MUSCLE_CONTRACTION	0.380607240869204	-0.00282458	9.33755884085858	9.29449037911626e-20	7.2032300438151e-19	33.9981139156504
KEGG_GLUTATHIONE_METABOLISM	0.300623813241808	-0.00163191	9.31782172957386	1.09957884552377e-19	8.18086661069684e-19	33.8326277974096
KEGG_VALINE_LEUCINE_AND_ISOLEUCINE_DEGRADATION	-0.359093	-0.00266874	-9.30749	1.20054662229416e-19	8.58852583641208e-19	33.7461421026179
KEGG_GALACTOSE_METABOLISM	0.327027436536959	0.00638455818130758	9.28835014026009	1.41255711345329e-19	9.73094900378933e-19	33.5860477749277
KEGG_REGULATION_OF_ACTIN_CYTOSKELETON	0.292898441694723	0.00799327904829229	9.26057369979622	1.78764401713087e-19	1.18750638280837e-18	33.3542271775796
KEGG_CYSTEINE_AND_METHIONINE_METABOLISM	-0.340172	-0.00588113	-9.19113	3.21299506919604e-19	2.06074856162229e-18	32.7771386767783
KEGG_INTESTINAL_IMMUNE_NETWORK_FOR_IGA_PRODUCTION	-0.428145	0.0141137118728845	-9.17707	3.6166886440423e-19	2.24234695930622e-18	32.6606550458529
KEGG_DRUG_METABOLISM_OTHER_ENZYMES	0.295911435935655	0.00158910867936171	9.03267080353702	1.20864823809182e-18	7.25188942855094e-18	31.4734279975628
KEGG_TYPE_II_DIABETES_MELLITUS	0.292608921096607	0.00854077449451703	9.02217066691755	1.31870144957363e-18	7.66495217564671e-18	31.3876931931793
KEGG_LYSINE_DEGRADATION	-0.338211	-0.00243279	-8.92544	2.93203053955762e-18	1.62501150749713e-17	30.6016792852659
KEGG_ALPHA_LINOLENIC_ACID_METABOLISM	0.460710336756254	0.00493061301652282	8.92385293016218	2.97045114273669e-18	1.62501150749713e-17	30.5888745785626
KEGG_PURINE_METABOLISM	-0.205912	-0.000378231	-8.90439	3.48560229823881e-18	1.85234864992119e-17	30.4315798369363
KEGG_BLADDER_CANCER	0.247436393436402	0.00691905736032989	8.88106913936737	4.22017476044616e-18	2.18042362623052e-17	30.2435020062191
KEGG_VASCULAR_SMOOTH_MUSCLE_CONTRACTION	0.265677971434783	0.0065676680658589	8.81503047103122	7.23741227307263e-18	3.63826671024732e-17	29.7130828572231
KEGG_PROPANOATE_METABOLISM	-0.43295	-0.00229179	-8.80081	8.12549141792904e-18	3.97721422035474e-17	29.5992766950773
KEGG_CITRATE_CYCLE_TCA_CYCLE	-0.447028	-0.00168516	-8.71138	1.67661827540645e-17	7.99617946732305e-17	28.8871354891598
KEGG_MISMATCH_REPAIR	-0.373728	-0.0151117	-8.66548	2.42603280145584e-17	1.12810525267697e-16	28.5239550822456
KEGG_GAP_JUNCTION	0.248761103160101	0.0076479872752711	8.62168080420032	3.44635063627421e-17	1.5634663862122e-16	28.178923505707
KEGG_INSULIN_SIGNALING_PATHWAY	0.221817402757354	0.00172242232089076	8.56643937470201	5.35525131829652e-17	2.37161129810275e-16	27.7457891833759
KEGG_RNA_POLYMERASE	-0.366418	-0.00575377	-8.56146	5.57150208415383e-17	2.40999857593631e-16	27.7068905274444
KEGG_FC_GAMMA_R_MEDIATED_PHAGOCYTOSIS	0.297718547235366	0.0105029907376514	8.48214437579728	1.04461635068178e-16	4.41587820970027e-16	27.0893263758884
KEGG_METABOLISM_OF_XENOBIOTICS_BY_CYTOCHROME_P450	0.368803802511183	0.00458020879006656	8.35412269685555	2.85233885245265e-16	1.17896672568043e-15	26.1027288003568
KEGG_FOCAL_ADHESION	0.253060800793502	0.00407967905005995	8.24214172074945	6.79751736463081e-16	2.74856136917681e-15	25.2500952023579
KEGG_GLYCINE_SERINE_AND_THREONINE_METABOLISM	0.363455142678555	0.00372424661345346	8.22001831338945	8.06063694882007e-16	3.14996478398812e-15	25.0827937588278
KEGG_NUCLEOTIDE_EXCISION_REPAIR	-0.296582	-0.0092822	-8.21892	8.12894137803384e-16	3.14996478398812e-15	25.0745110930654
KEGG_PYRUVATE_METABOLISM	-0.323477	0.00506049818584021	-8.16476	1.231812873157e-15	4.67586111035106e-15	24.6665640689522
KEGG_ALZHEIMERS_DISEASE	0.268124279061553	-0.00316256	8.06073749934979	2.71932864046438e-15	1.01159025425275e-14	23.8895304199848
KEGG_ENDOCYTOSIS	0.197318742764245	0.0047999486814446	8.05057405474325	2.93677144554416e-15	1.06900091018459e-14	23.8140632561004
KEGG_DRUG_METABOLISM_CYTOCHROME_P450	0.376626702711564	0.00514038283387039	8.04826103500558	2.9886046951397e-15	1.06900091018459e-14	23.7968995837876
KEGG_BETA_ALANINE_METABOLISM	-0.393814	0.0106251034883413	-8.00995	3.99090989738783e-15	1.39708454321139e-14	23.5131970360661
KEGG_GLYCOSYLPHOSPHATIDYLINOSITOL_GPI_ANCHOR_BIOSYNTHESIS	-0.290809	-0.00912003	-8.0078	4.05605189964598e-15	1.39708454321139e-14	23.4973158143276
KEGG_ASTHMA	-0.421307	0.00809097048694236	-7.93632	6.93512194300034e-15	2.30814970921664e-14	22.9712522724291
KEGG_DNA_REPLICATION	-0.399421	-0.0283847	-7.93604	6.94926794172752e-15	2.30814970921664e-14	22.9692540682447
KEGG_LONG_TERM_POTENTIATION	0.208226717778639	0.00324224470768355	7.82167536680125	1.62577681659379e-14	5.30516645414815e-14	22.1359616210446
KEGG_NEUROACTIVE_LIGAND_RECEPTOR_INTERACTION	0.337691040221593	0.00599775011817295	7.80069822260336	1.89793692960795e-14	6.08648739494964e-14	21.9842488726677
KEGG_PANTOTHENATE_AND_COA_BIOSYNTHESIS	0.387392523673285	0.00900281473437401	7.75762647074889	2.60516099562092e-14	8.21288042687273e-14	21.673839695469
KEGG_GLYCOSPHINGOLIPID_BIOSYNTHESIS_GLOBO_SERIES	0.373393729081749	0.00304648933967435	7.74766406683861	2.80259368360468e-14	8.68804041917451e-14	21.6022533295485
KEGG_T_CELL_RECEPTOR_SIGNALING_PATHWAY	-0.24726	0.00535640932718153	-7.63743	6.25647319691107e-14	1.907711499386e-13	20.8154665172297
KEGG_DORSO_VENTRAL_AXIS_FORMATION	0.369689607562258	0.00949414949686919	7.58136681649577	9.37823630119225e-14	2.81347089035767e-13	20.4190318397826
KEGG_ECM_RECEPTOR_INTERACTION	0.353137262246951	0.00381379637924115	7.52281258218386	1.42744449629767e-13	4.21435994145027e-13	20.0077058202183
KEGG_REGULATION_OF_AUTOPHAGY	0.325185892320645	0.00214325992261914	7.45235839250968	2.35778364953174e-13	6.85230873145161e-13	19.5164603317948
KEGG_BUTANOATE_METABOLISM	-0.283573	-0.000195934	-7.43372	2.69076923077826e-13	7.69973964499625e-13	19.3871680910672
KEGG_FRUCTOSE_AND_MANNOSE_METABOLISM	0.217378807492991	-0.00266063	7.32054578878929	5.96527229774253e-13	1.68112219300017e-12	18.6082189669242
KEGG_GLYOXYLATE_AND_DICARBOXYLATE_METABOLISM	-0.354752	-0.0105147	-7.24786	9.89339881901451e-13	2.74652564229358e-12	18.1134317828395
KEGG_ALANINE_ASPARTATE_AND_GLUTAMATE_METABOLISM	-0.255398	-0.00943675	-7.21562	1.23648313883644e-12	3.3821450562291e-12	17.8954007979308
KEGG_ARACHIDONIC_ACID_METABOLISM	0.278172450125649	0.00663335798161696	7.07118472893535	3.32386216584767e-12	8.95997627315458e-12	16.9289418989399
KEGG_HYPERTROPHIC_CARDIOMYOPATHY_HCM	0.235593733137331	-0.00101593	6.95708695549518	7.17268581643415e-12	1.90588508836679e-11	16.177700294829
KEGG_TOLL_LIKE_RECEPTOR_SIGNALING_PATHWAY	0.252077006372057	0.00245689785485796	6.94610091564137	7.7197203752358e-12	2.0223492813998e-11	16.1059373957992
KEGG_LINOLEIC_ACID_METABOLISM	0.437661832222595	-0.00148959	6.93800473250806	8.1488713246957e-12	2.10512509221306e-11	16.0531159640521
KEGG_P53_SIGNALING_PATHWAY	0.195164956163503	-0.00393969	6.93041038178345	8.57266422077238e-12	2.18426786995022e-11	16.0036182806521
KEGG_MAPK_SIGNALING_PATHWAY	0.160757897376903	0.00230342860413537	6.78859059480681	2.19038714754085e-11	5.50556769517024e-11	15.0881367069639
KEGG_ADIPOCYTOKINE_SIGNALING_PATHWAY	0.176054597994022	0.000217055061362079	6.65895189646198	5.08908112038358e-11	1.26209211785513e-10	14.266065204816
KEGG_RNA_DEGRADATION	-0.281246	-0.00449482	-6.60798	7.06211997141264e-11	1.72836094037204e-10	13.9467306365756
KEGG_N_GLYCAN_BIOSYNTHESIS	-0.223445	-0.0074322	-6.57441	8.75249382444927e-11	2.11423876798385e-10	13.7376364140334
KEGG_SYSTEMIC_LUPUS_ERYTHEMATOSUS	-0.262593	0.00882469567941214	-6.55684	9.78948133450921e-11	2.33441477976758e-10	13.6285533199331
KEGG_GLYCOSAMINOGLYCAN_BIOSYNTHESIS_KERATAN_SULFATE	0.304602964744194	-0.00562442	6.51458324417825	1.28008612469659e-10	3.01387366067805e-10	13.3673132764523
KEGG_MATURITY_ONSET_DIABETES_OF_THE_YOUNG	0.430218281586076	0.00512088105244866	6.38084988433951	2.96207804030948e-10	6.88683144371955e-10	12.5505993018384
KEGG_BASE_EXCISION_REPAIR	-0.234973	-0.00680336	-6.32587	4.16389354435758e-10	9.56153332408036e-10	12.2192821284599
KEGG_EPITHELIAL_CELL_SIGNALING_IN_HELICOBACTER_PYLORI_INFECTION	0.209009590796818	0.00586795614794391	6.2889371823765	5.2268524800283e-10	1.18560312351862e-09	11.9981643199212
KEGG_CALCIUM_SIGNALING_PATHWAY	0.168371816973331	0.00393335870683903	6.19089865256213	9.50429290934812e-10	2.12987768811898e-09	11.4169231815169
KEGG_SELENOAMINO_ACID_METABOLISM	-0.234986	-0.00894874	-6.18854	9.64132773863599e-10	2.13486542784083e-09	11.4030126968108
KEGG_GLIOMA	0.168522843224223	0.00351979447254175	6.1450263724524	1.25375908147179e-09	2.71310139952114e-09	11.1478108616512
KEGG_ENDOMETRIAL_CANCER	0.188496057695032	0.00414041600436054	6.14493553595964	1.25444473311192e-09	2.71310139952114e-09	11.1472797711223
KEGG_CIRCADIAN_RHYTHM_MAMMAL	-0.315186	-0.014978	-6.10749	1.57061872871795e-09	3.35787452346596e-09	10.9289630496224
KEGG_VALINE_LEUCINE_AND_ISOLEUCINE_BIOSYNTHESIS	-0.343145	-0.00613207	-5.8816	5.94306832973222e-09	1.25614853332977e-08	9.63779409382236
KEGG_STEROID_HORMONE_BIOSYNTHESIS	0.223976772696697	0.00935692048495723	5.86088091036329	6.69991116424657e-09	1.40020615342681e-08	9.52161059924736
KEGG_FOLATE_BIOSYNTHESIS	0.293362077669026	0.00690600678850768	5.77780658848617	1.07948900417003e-08	2.2309439419514e-08	9.05950520414041
KEGG_RENAL_CELL_CARCINOMA	0.187891655448301	0.00407362416442801	5.69054305826141	1.77029352079265e-08	3.61840214140036e-08	8.58063940415852
KEGG_PRIMARY_BILE_ACID_BIOSYNTHESIS	0.295483897048209	-0.00568897	5.68125630348463	1.86526385132842e-08	3.77107691681615e-08	8.53007321840513
KEGG_NOD_LIKE_RECEPTOR_SIGNALING_PATHWAY	0.20032664798413	0.000309483887504478	5.61424382506905	2.71362385028705e-08	5.4272477005741e-08	8.16745296801032
KEGG_AXON_GUIDANCE	0.188242054616631	0.00588146251325584	5.53270774691715	4.25967381818835e-08	8.42871627854291e-08	7.7316105509124
KEGG_OLFACTORY_TRANSDUCTION	0.319464414986207	-0.00472206	5.50740481903668	4.89372566270707e-08	9.58139971856332e-08	7.59755751155528
KEGG_VEGF_SIGNALING_PATHWAY	0.154735176299836	0.00110530640456322	5.36310584057761	1.06833699739404e-07	2.06990293245095e-07	6.84398249251686
KEGG_ASCORBATE_AND_ALDARATE_METABOLISM	-0.297903	0.0103933403780049	-5.31691	1.36646035987662e-07	2.62022295811393e-07	6.60667056236175
KEGG_HOMOLOGOUS_RECOMBINATION	-0.202893	-0.00815183	-5.30579	1.44944661709534e-07	2.75099051816055e-07	6.5498408911755
KEGG_OXIDATIVE_PHOSPHORYLATION	0.265246238013183	-0.0104745	5.27825932876679	1.67652633238579e-07	3.14575763372391e-07	6.40958393434814
KEGG_GLYCOSAMINOGLYCAN_DEGRADATION	0.249755323203209	0.00789836206161365	5.27659923103417	1.69126754501285e-07	3.14575763372391e-07	6.40114897336252
KEGG_LEUKOCYTE_TRANSENDOTHELIAL_MIGRATION	0.196818195876295	0.00645615003816348	5.24540319719536	1.99279714643219e-07	3.66990365580581e-07	6.24310243503654
KEGG_ACUTE_MYELOID_LEUKEMIA	0.166432267253112	0.00274137230060274	5.23573317882036	2.09640066162812e-07	3.82284826532186e-07	6.19428949503046
KEGG_ONE_CARBON_POOL_BY_FOLATE	-0.196499	-0.00328693	-5.22725	2.19161109539694e-07	3.95766663828962e-07	6.15151754947117
KEGG_CELL_ADHESION_MOLECULES_CAMS	-0.18498	0.0135888139050542	-5.14521	3.35594293204164e-07	6.00197485922833e-07	5.74140751271091
KEGG_PROSTATE_CANCER	0.13690485590746	0.000688460153487301	5.08173056096008	4.64770099412272e-07	8.23307033244596e-07	5.42826652869479
KEGG_TGF_BETA_SIGNALING_PATHWAY	0.121298011361227	0.00467349217953368	5.05684397045295	5.27554205557761e-07	9.25708322959844e-07	5.30648984647918
KEGG_NON_HOMOLOGOUS_END_JOINING	-0.194169	0.00285030732216673	-5.04733	5.53657210498312e-07	9.62432160305477e-07	5.26008589955731
KEGG_PENTOSE_PHOSPHATE_PATHWAY	0.176924498450943	0.00219097357373608	4.96640793992929	8.32245377328122e-07	1.43331148317621e-06	4.86869046156949
KEGG_PENTOSE_AND_GLUCURONATE_INTERCONVERSIONS	-0.220914	-0.00510718	-4.92182	1.03921726352867e-06	1.77334322033333e-06	4.65559643355945
KEGG_WNT_SIGNALING_PATHWAY	-0.101607	0.0011215602798513	-4.88689	1.23527364927872e-06	2.08873544332584e-06	4.48986856122648
KEGG_DILATED_CARDIOMYOPATHY	0.174138139996687	0.0021624054850956	4.82718399747726	1.65553792662426e-06	2.77414463380282e-06	4.20925
KEGG_NITROGEN_METABOLISM	0.19129222705237	-0.00647404	4.64236075341102	4.01774916681247e-06	6.67233343774214e-06	3.36119936094035
KEGG_SNARE_INTERACTIONS_IN_VESICULAR_TRANSPORT	0.166669130575995	-0.00623152	4.61800754719443	4.50546614926483e-06	7.41607702445361e-06	3.25179378250176
KEGG_BASAL_TRANSCRIPTION_FACTORS	-0.231905	-0.00223366	-4.56859	5.67544896792964e-06	9.25994305293783e-06	3.03147652701444
KEGG_ALDOSTERONE_REGULATED_SODIUM_REABSORPTION	0.166704494193473	0.00585346428895085	4.53285625950645	6.69762650410435e-06	1.08326828675079e-05	2.87354933245153
KEGG_CYTOKINE_CYTOKINE_RECEPTOR_INTERACTION	0.135094351666657	0.013542675139791	4.52218228939315	7.03570068333515e-06	1.12813821301753e-05	2.82660686454406
KEGG_PATHWAYS_IN_CANCER	0.0962172204081721	0.00242006835406129	4.49441283921308	7.99356684127121e-06	1.27077216450978e-05	2.70497403404778
KEGG_PROGESTERONE_MEDIATED_OOCYTE_MATURATION	0.0998174493476	0.000870185889185665	4.4131121408018	1.15697011768177e-05	1.82369866007465e-05	2.3529689891844
KEGG_PORPHYRIN_AND_CHLOROPHYLL_METABOLISM	0.197434795535313	-0.0089463	4.4081098281211	1.18336617238241e-05	1.84963116019436e-05	2.33151048234892
KEGG_RIBOSOME	-0.318902	0.00128763873897119	-4.39302	1.26652009725712e-05	1.96310615074853e-05	2.26692398049448
KEGG_VASOPRESSIN_REGULATED_WATER_REABSORPTION	0.128248624738647	-0.00774763	4.37402700586762	1.37915435937371e-05	2.12002240366537e-05	2.18592228668468
KEGG_PANCREATIC_CANCER	0.121850937758724	0.00160608334448902	4.35624835589026	1.49320652503323e-05	2.27157450997611e-05	2.11040664308357
KEGG_OTHER_GLYCAN_DEGRADATION	-0.218542	0.00720073739804023	-4.35491	1.50217024046808e-05	2.27157450997611e-05	2.10471940410921
KEGG_CHEMOKINE_SIGNALING_PATHWAY	0.150549353015095	0.00843311233090616	4.32408481001142	1.72280574836929e-05	2.58420862255394e-05	1.9745361830065
KEGG_FC_EPSILON_RI_SIGNALING_PATHWAY	0.156099928015105	0.00658710419728346	4.27073757562734	2.1796245395589e-05	3.24328131486364e-05	1.75129819495432
KEGG_MELANOGENESIS	0.122492324758511	0.00550144195792637	4.26235921129854	2.26112137769573e-05	3.33784584326513e-05	1.71647849599214
KEGG_HUNTINGTONS_DISEASE	0.148932252632456	-0.00703203	4.20664076090851	2.88172296300995e-05	4.22047615055001e-05	1.48658130175548
KEGG_PHOSPHATIDYLINOSITOL_SIGNALING_SYSTEM	-0.112696	0.00458523165658721	-4.16752	3.41098456620174e-05	4.9565869477619e-05	1.32691057705744
KEGG_NATURAL_KILLER_CELL_MEDIATED_CYTOTOXICITY	-0.143848	0.0082563945381991	-4.0926	4.69335583802016e-05	6.76716423156394e-05	1.02506712355231
KEGG_PATHOGENIC_ESCHERICHIA_COLI_INFECTION	0.171838367917924	0.00473297421114206	4.06803026129489	5.20541748852204e-05	7.44775117588538e-05	0.927239943775038
KEGG_LIMONENE_AND_PINENE_DEGRADATION	-0.238139	0.00840632994789667	-4.04866	5.64619325755591e-05	8.0167324114916e-05	0.850491140870711
KEGG_PARKINSONS_DISEASE	0.195544421547539	-0.00882868	3.99026432055203	7.19890770914806e-05	0.00010143915408345	0.621303341340642
KEGG_JAK_STAT_SIGNALING_PATHWAY	0.129939419052431	0.00233157880938271	3.98759972379049	7.2786321039798e-05	0.000101791396341372	0.610921165592465
KEGG_PYRIMIDINE_METABOLISM	-0.108936	-0.0048391	-3.94806	8.56441774280012e-05	0.000118879231355285	0.457654572028276
KEGG_GLYCOSPHINGOLIPID_BIOSYNTHESIS_GANGLIO_SERIES	0.137750548278934	-0.00120522	3.88924843421543	0.000108809546634874	0.000149915375363604	0.232379691934749
KEGG_LYSOSOME	0.134217921246418	0.00570778311865943	3.75150865315584	0.000188317480675138	0.00025755184857041	-0.282447
KEGG_NON_SMALL_CELL_LUNG_CANCER	0.110753680471877	0.00298394865882345	3.63502254239412	0.00029552206423903	0.00040121973685007	-0.703839
KEGG_HISTIDINE_METABOLISM	-0.11797	0.0111849402418197	-3.33597	0.00088878418154767	0.00119792650556425	-1.72667
KEGG_INOSITOL_PHOSPHATE_METABOLISM	-0.0811378	0.00353230914901512	-3.33253	0.000899675053077738	0.00120388172570115	-1.73792
KEGG_AMINO_SUGAR_AND_NUCLEOTIDE_SUGAR_METABOLISM	0.107362695411774	-0.000590381	3.30325182468881	0.000997683499431388	0.0013254937921017	-1.83338
KEGG_VIBRIO_CHOLERAE_INFECTION	0.0996560865686699	-0.00199612	3.29216712821248	0.00103730488033868	0.00136835962938294	-1.86931
KEGG_GLYCOSAMINOGLYCAN_BIOSYNTHESIS_HEPARAN_SULFATE	0.1329335938158	9.23127166000529e-06	3.20930582683401	0.00138300566023557	0.00181154262537898	-2.13414
KEGG_PHENYLALANINE_METABOLISM	0.141879015619563	0.00252018378238725	3.18333727497712	0.00151154922264975	0.00196607101687311	-2.21578
KEGG_RENIN_ANGIOTENSIN_SYSTEM	0.17212343789227	0.0232320715621562	3.15686682381849	0.00165385066134892	0.00213622377090902	-2.29834
KEGG_GLYCOLYSIS_GLUCONEOGENESIS	0.119222943392156	0.00290725321459881	3.14110763721334	0.00174433304774811	0.00223755825435275	-2.34717
KEGG_THYROID_CANCER	0.0993645168915639	0.00721775591178535	3.09807001116804	0.00201517263704361	0.00255681451270523	-2.47931
KEGG_NEUROTROPHIN_SIGNALING_PATHWAY	0.0979032967926729	0.000412121049460711	3.09724721102277	0.0020207082439122	0.00255681451270523	-2.48181
KEGG_PRION_DISEASES	0.0875628076086276	-6.60353e-05	2.91102931641173	0.00370133856384975	0.00465168224916253	-3.03287
KEGG_TERPENOID_BACKBONE_BIOSYNTHESIS	0.130677331427354	-0.0161293	2.88215090472027	0.004054289555503	0.00506105944512456	-3.11533
KEGG_MTOR_SIGNALING_PATHWAY	0.083548359738581	0.00183796669630534	2.78223327903633	0.00552431553257342	0.00685015126039104	-3.39443
KEGG_RIG_I_LIKE_RECEPTOR_SIGNALING_PATHWAY	0.104944440620735	-0.00758754	2.77663859630736	0.00561936723138202	0.00692186956978182	-3.40978
KEGG_GLYCEROLIPID_METABOLISM	0.0886702890891861	0.00773533407475988	2.75546986465762	0.00599254071964734	0.00733297745956846	-3.46755
KEGG_SULFUR_METABOLISM	0.130347522501716	-0.0048824	2.6813283268301	0.00748242200545802	0.00909627773212543	-3.66649
KEGG_ARRHYTHMOGENIC_RIGHT_VENTRICULAR_CARDIOMYOPATHY_ARVC	0.0991252831855621	0.0111163111095714	2.66399099718143	0.00787562147296573	0.009512114246569	-3.71224
KEGG_COLORECTAL_CANCER	-0.0796616	0.00131196498676445	-2.58594	0.00988499309686449	0.0118619917162374	-3.91458
KEGG_PROTEASOME	0.147519792322396	-0.0216203	2.55473729599254	0.0108087979086538	0.0128874128910872	-3.99382
KEGG_STEROID_BIOSYNTHESIS	0.116823706164695	-0.00476632	2.52425765791523	0.0117845535860747	0.0139613182612095	-4.07031
KEGG_UBIQUITIN_MEDIATED_PROTEOLYSIS	-0.0640794	-0.00251182	-2.45405	0.0143354757717831	0.0168759398326054	-4.24306
KEGG_ERBB_SIGNALING_PATHWAY	0.0684199834334994	0.00409356192526504	2.34788243484328	0.019120459022764	0.022367329422856	-4.49516
KEGG_HEDGEHOG_SIGNALING_PATHWAY	0.073604484701288	2.79127349424291e-05	2.28739804968904	0.0224299171123484	0.026074778643105	-4.63387
KEGG_NOTCH_SIGNALING_PATHWAY	-0.0836086	0.00458757698367749	-2.27143	0.0233825758100715	0.0270134105631881	-4.66988
KEGG_TYROSINE_METABOLISM	-0.077098	-0.00320953	-2.24152	0.0252627347931068	0.0290053621698633	-4.7367
KEGG_SMALL_CELL_LUNG_CANCER	0.0480697705158903	-0.000510758	2.04426613776843	0.0412505061410695	0.0470711297069872	-5.15535

## Sheet: common pathways
KEGG_AMINOACYL_TRNA_BIOSYNTHESIS
KEGG_VALINE_LEUCINE_AND_ISOLEUCINE_DEGRADATION
KEGG_PROPANOATE_METABOLISM
KEGG_PYRUVATE_METABOLISM
KEGG_RNA_DEGRADATION
KEGG_N_GLYCAN_BIOSYNTHESIS
KEGG_SELENOAMINO_ACID_METABOLISM
KEGG_HOMOLOGOUS_RECOMBINATION
KEGG_ONE_CARBON_POOL_BY_FOLATE
KEGG_NON_HOMOLOGOUS_END_JOINING
KEGG_BASAL_TRANSCRIPTION_FACTORS
KEGG_RIBOSOME
KEGG_GNRH_SIGNALING_PATHWAY
KEGG_ERBB_SIGNALING_PATHWAY
KEGG_NEUROTROPHIN_SIGNALING_PATHWAY
KEGG_PHENYLALANINE_METABOLISM
KEGG_LYSOSOME
KEGG_PATHOGENIC_ESCHERICHIA_COLI_INFECTION
KEGG_FC_EPSILON_RI_SIGNALING_PATHWAY
KEGG_CHEMOKINE_SIGNALING_PATHWAY
KEGG_LEUKOCYTE_TRANSENDOTHELIAL_MIGRATION
KEGG_GLYCOSAMINOGLYCAN_DEGRADATION
KEGG_VEGF_SIGNALING_PATHWAY
KEGG_AXON_GUIDANCE
KEGG_NOD_LIKE_RECEPTOR_SIGNALING_PATHWAY
KEGG_ENDOMETRIAL_CANCER
KEGG_CALCIUM_SIGNALING_PATHWAY
KEGG_EPITHELIAL_CELL_SIGNALING_IN_HELICOBACTER_PYLORI_INFECTION
KEGG_TOLL_LIKE_RECEPTOR_SIGNALING_PATHWAY
KEGG_ECM_RECEPTOR_INTERACTION
KEGG_NEUROACTIVE_LIGAND_RECEPTOR_INTERACTION
KEGG_ENDOCYTOSIS
KEGG_FOCAL_ADHESION
KEGG_FC_GAMMA_R_MEDIATED_PHAGOCYTOSIS
KEGG_VASCULAR_SMOOTH_MUSCLE_CONTRACTION
KEGG_DRUG_METABOLISM_OTHER_ENZYMES
KEGG_REGULATION_OF_ACTIN_CYTOSKELETON
KEGG_AMYOTROPHIC_LATERAL_SCLEROSIS_ALS
