# Supplementary material for: Integrated analysis of stem cell-related genes shared between type 2 diabetes mellitus and sepsis
Source: Front Chem. 2025 Sep 19;13:1666651. doi: 10.3389/fchem.2025.1666651 (PMC12491291; doi:10.3389/fchem.2025.1666651)
Supplement: Supplementary file 7 [file Table7.xlsx]

## Sheet: Sheet1
net_siging_normal
	source	target	ligand	receptor	prob	pval	interaction_name	interaction_name_2	pathway_name	annotation	evidence
1	PSCs	Endothelial	VEGFA	FLT1	0.0383546502571979	0	VEGFA_VEGFR1	VEGFA - VEGFR1	VEGF	Secreted Signaling	KEGG: hsa04370; PMID: 16633338
2	Beta	Endothelial	VEGFA	FLT1	0.0281124435216014	0	VEGFA_VEGFR1	VEGFA - VEGFR1	VEGF	Secreted Signaling	KEGG: hsa04370; PMID: 16633338
3	Endothelial	Endothelial	PGF	FLT1	0.0448743786420049	0	PGF_VEGFR1	PGF - VEGFR1	VEGF	Secreted Signaling	KEGG: hsa04370; PMID: 16633338
4	Endothelial	Endothelial	INS	INSR	0.0331112756141664	0	INS_INSSR	INS - INSSR	INSULIN	Secreted Signaling	KEGG: hsa04911; PMID: 24633815
5	PSCs	Endothelial	INS	INSR	0.0216396604887248	0	INS_INSSR	INS - INSSR	INSULIN	Secreted Signaling	KEGG: hsa04911; PMID: 24633815
6	Ductal	Endothelial	INS	INSR	0.0124555014716834	0	INS_INSSR	INS - INSSR	INSULIN	Secreted Signaling	KEGG: hsa04911; PMID: 24633815
7	MHCII	Endothelial	INS	INSR	0.0430554337886032	0	INS_INSSR	INS - INSSR	INSULIN	Secreted Signaling	KEGG: hsa04911; PMID: 24633815
8	Acinar	Endothelial	INS	INSR	0.0318069549653638	0	INS_INSSR	INS - INSSR	INSULIN	Secreted Signaling	KEGG: hsa04911; PMID: 24633815
9	PP	Endothelial	INS	INSR	0.0286890817380555	0	INS_INSSR	INS - INSSR	INSULIN	Secreted Signaling	KEGG: hsa04911; PMID: 24633815
10	Delta	Endothelial	INS	INSR	0.0448038213689721	0	INS_INSSR	INS - INSSR	INSULIN	Secreted Signaling	KEGG: hsa04911; PMID: 24633815
11	Beta	Endothelial	INS	INSR	0.111921675952592	0	INS_INSSR	INS - INSSR	INSULIN	Secreted Signaling	KEGG: hsa04911; PMID: 24633815
12	Alpha	Endothelial	INS	INSR	0.0314407487874092	0	INS_INSSR	INS - INSSR	INSULIN	Secreted Signaling	KEGG: hsa04911; PMID: 24633815
13	Ductal	Ductal	SPP1	CD44	0.0422242332960649	0	SPP1_CD44	SPP1 - CD44	SPP1	Secreted Signaling	PMID: 21907263
14	Ductal	Acinar	SPP1	CD44	0.0396675444473428	0	SPP1_CD44	SPP1 - CD44	SPP1	Secreted Signaling	PMID: 21907263
15	Endothelial	PSCs	ANGPTL4	CDH11	0.00732721425716455	0	ANGPTL4_CDH11	ANGPTL4 - CDH11	ANGPTL	Secreted Signaling	PMID: 30049845
16	PSCs	PSCs	ANGPTL4	CDH11	0.0207973962719817	0	ANGPTL4_CDH11	ANGPTL4 - CDH11	ANGPTL	Secreted Signaling	PMID: 30049845
17	Ductal	PSCs	ANGPTL4	CDH11	0.00645877196680485	0	ANGPTL4_CDH11	ANGPTL4 - CDH11	ANGPTL	Secreted Signaling	PMID: 30049845
18	Acinar	PSCs	ANGPTL4	CDH11	0.00622924150239457	0	ANGPTL4_CDH11	ANGPTL4 - CDH11	ANGPTL	Secreted Signaling	PMID: 30049845
19	Endothelial	PSCs	ANGPTL4	SDC2	0.008251938843522	0	ANGPTL4_SDC2	ANGPTL4 - SDC2	ANGPTL	Secreted Signaling	PMID: 29017031
20	PSCs	PSCs	ANGPTL4	SDC2	0.0233820705066163	0	ANGPTL4_SDC2	ANGPTL4 - SDC2	ANGPTL	Secreted Signaling	PMID: 29017031
21	Ductal	PSCs	ANGPTL4	SDC2	0.00727469876240003	0	ANGPTL4_SDC2	ANGPTL4 - SDC2	ANGPTL	Secreted Signaling	PMID: 29017031
22	Acinar	PSCs	ANGPTL4	SDC2	0.00701637683613774	0	ANGPTL4_SDC2	ANGPTL4 - SDC2	ANGPTL	Secreted Signaling	PMID: 29017031
23	Endothelial	Ductal	ANGPTL4	SDC4	0.00586145175494257	0	ANGPTL4_SDC4	ANGPTL4 - SDC4	ANGPTL	Secreted Signaling	PMID: 29017031
24	PSCs	Ductal	ANGPTL4	SDC4	0.0166822940466558	0	ANGPTL4_SDC4	ANGPTL4 - SDC4	ANGPTL	Secreted Signaling	PMID: 29017031
25	Ductal	Ductal	ANGPTL4	SDC4	0.0051658317432333	0	ANGPTL4_SDC4	ANGPTL4 - SDC4	ANGPTL	Secreted Signaling	PMID: 29017031
26	Acinar	Ductal	ANGPTL4	SDC4	0.00498201911038259	0	ANGPTL4_SDC4	ANGPTL4 - SDC4	ANGPTL	Secreted Signaling	PMID: 29017031
27	Endothelial	Acinar	ANGPTL4	SDC4	0.0077413627359479	0	ANGPTL4_SDC4	ANGPTL4 - SDC4	ANGPTL	Secreted Signaling	PMID: 29017031
28	PSCs	Acinar	ANGPTL4	SDC4	0.0219560658979258	0	ANGPTL4_SDC4	ANGPTL4 - SDC4	ANGPTL	Secreted Signaling	PMID: 29017031
29	Ductal	Acinar	ANGPTL4	SDC4	0.00682417183323757	0	ANGPTL4_SDC4	ANGPTL4 - SDC4	ANGPTL	Secreted Signaling	PMID: 29017031
30	Acinar	Acinar	ANGPTL4	SDC4	0.00658174188892173	0	ANGPTL4_SDC4	ANGPTL4 - SDC4	ANGPTL	Secreted Signaling	PMID: 29017031
31	Delta	PSCs	MDK	SDC2	0.00279550522041521	0	MDK_SDC2	MDK - SDC2	MK	Secreted Signaling	PMID: 28356350
32	Alpha	PSCs	MDK	SDC2	0.00307916076423861	0	MDK_SDC2	MDK - SDC2	MK	Secreted Signaling	PMID: 28356350
33	Delta	Ductal	MDK	SDC4	0.00198252132531712	0	MDK_SDC4	MDK - SDC4	MK	Secreted Signaling	PMID: 28356350
34	Alpha	Ductal	MDK	SDC4	0.00218386532133246	0	MDK_SDC4	MDK - SDC4	MK	Secreted Signaling	PMID: 28356350
35	Delta	Acinar	MDK	SDC4	0.00262164515208582	0	MDK_SDC4	MDK - SDC4	MK	Secreted Signaling	PMID: 28356350
36	Alpha	Acinar	MDK	SDC4	0.00288771047241773	0	MDK_SDC4	MDK - SDC4	MK	Secreted Signaling	PMID: 28356350
37	Delta	Endothelial	MDK	NCL	0.0120388224854933	0	MDK_NCL	MDK - NCL	MK	Secreted Signaling	PMID: 28356350
38	Alpha	Endothelial	MDK	NCL	0.0132479228551074	0	MDK_NCL	MDK - NCL	MK	Secreted Signaling	PMID: 28356350
39	Delta	PSCs	MDK	NCL	0.0114264312721434	0	MDK_NCL	MDK - NCL	MK	Secreted Signaling	PMID: 28356350
40	Alpha	PSCs	MDK	NCL	0.012574809917364	0	MDK_NCL	MDK - NCL	MK	Secreted Signaling	PMID: 28356350
41	Delta	Ductal	MDK	NCL	0.0111796915834689	0	MDK_NCL	MDK - NCL	MK	Secreted Signaling	PMID: 28356350
42	Alpha	Ductal	MDK	NCL	0.0123035810368997	0	MDK_NCL	MDK - NCL	MK	Secreted Signaling	PMID: 28356350
43	Delta	MHCII	MDK	NCL	0.00977192880693183	0	MDK_NCL	MDK - NCL	MK	Secreted Signaling	PMID: 28356350
44	Alpha	MHCII	MDK	NCL	0.0107558358855616	0	MDK_NCL	MDK - NCL	MK	Secreted Signaling	PMID: 28356350
45	Delta	Acinar	MDK	NCL	0.0112271306531976	0	MDK_NCL	MDK - NCL	MK	Secreted Signaling	PMID: 28356350
46	Alpha	Acinar	MDK	NCL	0.0123557295443016	0	MDK_NCL	MDK - NCL	MK	Secreted Signaling	PMID: 28356350
47	Delta	PP	MDK	NCL	0.00386212740713603	0	MDK_NCL	MDK - NCL	MK	Secreted Signaling	PMID: 28356350
48	Alpha	PP	MDK	NCL	0.00425354979075114	0	MDK_NCL	MDK - NCL	MK	Secreted Signaling	PMID: 28356350
49	Delta	Delta	MDK	NCL	0.00862437535569648	0	MDK_NCL	MDK - NCL	MK	Secreted Signaling	PMID: 28356350
50	Alpha	Delta	MDK	NCL	0.00949384639671752	0	MDK_NCL	MDK - NCL	MK	Secreted Signaling	PMID: 28356350
51	Delta	Beta	MDK	NCL	0.00745639370492678	0	MDK_NCL	MDK - NCL	MK	Secreted Signaling	PMID: 28356350
52	Alpha	Beta	MDK	NCL	0.00820908908254371	0	MDK_NCL	MDK - NCL	MK	Secreted Signaling	PMID: 28356350
53	Delta	Alpha	MDK	NCL	0.00364039575758271	0	MDK_NCL	MDK - NCL	MK	Secreted Signaling	PMID: 28356350
54	Alpha	Alpha	MDK	NCL	0.00400943633174198	0	MDK_NCL	MDK - NCL	MK	Secreted Signaling	PMID: 28356350
55	Acinar	PSCs	PRSS3	F2R	0.0178183742641525	0	PRSS3_F2R	PRSS3 - F2R	PARs	Secreted Signaling	KEGG: hsa04080
56	Acinar	PSCs	PRSS1	F2R	0.0253585075270084	0	PRSS1_F2R	PRSS1 - F2R	PARs	Secreted Signaling	KEGG: hsa04080
57	Acinar	Endothelial	PRSS3	F2RL3	0.0469490506716643	0	PRSS3_F2RL3	PRSS3 - F2RL3	PARs	Secreted Signaling	KEGG: hsa04080
58	Acinar	Endothelial	PRSS1	F2RL3	0.0659881006035424	0	PRSS1_F2RL3	PRSS1 - F2RL3	PARs	Secreted Signaling	KEGG: hsa04080
net_siging_T2D
	source	target	ligand	receptor	prob	pval	interaction_name	interaction_name_2	pathway_name	annotation	evidence
1	PSCs	Endothelial	VEGFA	FLT1	0.0566460220241849	0	VEGFA_VEGFR1	VEGFA - VEGFR1	VEGF	Secreted Signaling	KEGG: hsa04370; PMID: 16633338
2	Beta	Endothelial	VEGFA	FLT1	0.0393658116402359	0	VEGFA_VEGFR1	VEGFA - VEGFR1	VEGF	Secreted Signaling	KEGG: hsa04370; PMID: 16633338
3	Endothelial	Endothelial	PGF	FLT1	0.0530226233562827	0	PGF_VEGFR1	PGF - VEGFR1	VEGF	Secreted Signaling	KEGG: hsa04370; PMID: 16633338
4	Endothelial	Endothelial	INS	INSR	0.0460435514016467	0	INS_INSSR	INS - INSSR	INSULIN	Secreted Signaling	KEGG: hsa04911; PMID: 24633815
5	PSCs	Endothelial	INS	INSR	0.0155531890877963	0	INS_INSSR	INS - INSSR	INSULIN	Secreted Signaling	KEGG: hsa04911; PMID: 24633815
6	Ductal	Endothelial	INS	INSR	0.0162611784391019	0	INS_INSSR	INS - INSSR	INSULIN	Secreted Signaling	KEGG: hsa04911; PMID: 24633815
7	MHCII	Endothelial	INS	INSR	0.0634495971364678	0	INS_INSSR	INS - INSSR	INSULIN	Secreted Signaling	KEGG: hsa04911; PMID: 24633815
8	Acinar	Endothelial	INS	INSR	0.0432070301650779	0	INS_INSSR	INS - INSSR	INSULIN	Secreted Signaling	KEGG: hsa04911; PMID: 24633815
9	PP	Endothelial	INS	INSR	0.0427526466800455	0	INS_INSSR	INS - INSSR	INSULIN	Secreted Signaling	KEGG: hsa04911; PMID: 24633815
10	Delta	Endothelial	INS	INSR	0.0537525406400512	0	INS_INSSR	INS - INSSR	INSULIN	Secreted Signaling	KEGG: hsa04911; PMID: 24633815
11	Beta	Endothelial	INS	INSR	0.120858793502121	0	INS_INSSR	INS - INSSR	INSULIN	Secreted Signaling	KEGG: hsa04911; PMID: 24633815
12	Alpha	Endothelial	INS	INSR	0.0374054919686317	0	INS_INSSR	INS - INSSR	INSULIN	Secreted Signaling	KEGG: hsa04911; PMID: 24633815
13	Ductal	Ductal	SPP1	CD44	0.0440442444343799	0	SPP1_CD44	SPP1 - CD44	SPP1	Secreted Signaling	PMID: 21907263
14	MHCII	Ductal	SPP1	CD44	0.0148783341683164	0	SPP1_CD44	SPP1 - CD44	SPP1	Secreted Signaling	PMID: 21907263
15	Ductal	Acinar	SPP1	CD44	0.0395034829412678	0	SPP1_CD44	SPP1 - CD44	SPP1	Secreted Signaling	PMID: 21907263
16	MHCII	Acinar	SPP1	CD44	0.013302603370637	0	SPP1_CD44	SPP1 - CD44	SPP1	Secreted Signaling	PMID: 21907263
17	Endothelial	Acinar	ANGPTL4	SDC4	0.00758308876103451	0	ANGPTL4_SDC4	ANGPTL4 - SDC4	ANGPTL	Secreted Signaling	PMID: 29017031
18	PSCs	Acinar	ANGPTL4	SDC4	0.0183271907107028	0	ANGPTL4_SDC4	ANGPTL4 - SDC4	ANGPTL	Secreted Signaling	PMID: 29017031
19	Ductal	Acinar	ANGPTL4	SDC4	0.00721654185725031	0	ANGPTL4_SDC4	ANGPTL4 - SDC4	ANGPTL	Secreted Signaling	PMID: 29017031
20	Acinar	Acinar	ANGPTL4	SDC4	0.00657727597759756	0	ANGPTL4_SDC4	ANGPTL4 - SDC4	ANGPTL	Secreted Signaling	PMID: 29017031
21	Acinar	Endothelial	PRSS3	F2RL3	0.0375910236110384	0	PRSS3_F2RL3	PRSS3 - F2RL3	PARs	Secreted Signaling	KEGG: hsa04080
22	Acinar	Endothelial	PRSS1	F2RL3	0.0538728827720644	0	PRSS1_F2RL3	PRSS1 - F2RL3	PARs	Secreted Signaling	KEGG: hsa04080
23	PSCs	Endothelial	COL1A1	ITGA2_ITGB1	0.0365373847816039	0	COL1A1_ITGA2_ITGB1	COL1A1 - (ITGA2+ITGB1)	COLLAGEN	ECM-Receptor	KEGG: hsa04512
24	PSCs	Endothelial	COL1A2	ITGA2_ITGB1	0.081495955512297	0	COL1A2_ITGA2_ITGB1	COL1A2 - (ITGA2+ITGB1)	COLLAGEN	ECM-Receptor	KEGG: hsa04512
25	Endothelial	Endothelial	COL4A1	ITGA2_ITGB1	0.0531914192606405	0	COL4A1_ITGA2_ITGB1	COL4A1 - (ITGA2+ITGB1)	COLLAGEN	ECM-Receptor	KEGG: hsa04512
26	PSCs	Endothelial	COL4A1	ITGA2_ITGB1	0.0172664378528532	0	COL4A1_ITGA2_ITGB1	COL4A1 - (ITGA2+ITGB1)	COLLAGEN	ECM-Receptor	KEGG: hsa04512
27	Endothelial	Endothelial	COL4A2	ITGA2_ITGB1	0.017842779276319	0	COL4A2_ITGA2_ITGB1	COL4A2 - (ITGA2+ITGB1)	COLLAGEN	ECM-Receptor	KEGG: hsa04512
28	PSCs	Endothelial	COL4A2	ITGA2_ITGB1	0.0137132858767158	0	COL4A2_ITGA2_ITGB1	COL4A2 - (ITGA2+ITGB1)	COLLAGEN	ECM-Receptor	KEGG: hsa04512
29	PSCs	Endothelial	COL6A1	ITGA2_ITGB1	0.0152249467421024	0	COL6A1_ITGA2_ITGB1	COL6A1 - (ITGA2+ITGB1)	COLLAGEN	ECM-Receptor	KEGG: hsa04512
30	PSCs	Endothelial	COL6A2	ITGA2_ITGB1	0.013148740600373	0	COL6A2_ITGA2_ITGB1	COL6A2 - (ITGA2+ITGB1)	COLLAGEN	ECM-Receptor	KEGG: hsa04512
31	PSCs	Endothelial	COL6A3	ITGA2_ITGB1	0.0418885772736873	0	COL6A3_ITGA2_ITGB1	COL6A3 - (ITGA2+ITGB1)	COLLAGEN	ECM-Receptor	KEGG: hsa04512
32	Endothelial	Endothelial	LAMA4	ITGA2_ITGB1	0.0422306985866825	0	LAMA4_ITGA2_ITGB1	LAMA4 - (ITGA2+ITGB1)	LAMININ	ECM-Receptor	KEGG: hsa04512
33	Endothelial	Endothelial	LAMB1	ITGA2_ITGB1	0.011421846519619	0	LAMB1_ITGA2_ITGB1	LAMB1 - (ITGA2+ITGB1)	LAMININ	ECM-Receptor	KEGG: hsa04512
34	PSCs	Endothelial	LAMB1	ITGA2_ITGB1	0.0111297451019259	0	LAMB1_ITGA2_ITGB1	LAMB1 - (ITGA2+ITGB1)	LAMININ	ECM-Receptor	KEGG: hsa04512
35	Ductal	Endothelial	LAMB3	ITGA2_ITGB1	0.0081347151678621	0	LAMB3_ITGA2_ITGB1	LAMB3 - (ITGA2+ITGB1)	LAMININ	ECM-Receptor	KEGG: hsa04512
36	PSCs	Ductal	FN1	CD44	0.0357426578969004	0	FN1_CD44	FN1 - CD44	FN1	ECM-Receptor	KEGG: hsa04512
37	PSCs	Acinar	FN1	CD44	0.0320290770059169	0	FN1_CD44	FN1 - CD44	FN1	ECM-Receptor	KEGG: hsa04512
38	PSCs	Ductal	COL1A1	CD44	0.0299680258910095	0	COL1A1_CD44	COL1A1 - CD44	COLLAGEN	ECM-Receptor	KEGG: hsa04512
39	PSCs	Acinar	COL1A1	CD44	0.0268377174240624	0	COL1A1_CD44	COL1A1 - CD44	COLLAGEN	ECM-Receptor	KEGG: hsa04512
40	PSCs	Ductal	COL1A2	CD44	0.0674086834062367	0	COL1A2_CD44	COL1A2 - CD44	COLLAGEN	ECM-Receptor	KEGG: hsa04512
41	PSCs	Acinar	COL1A2	CD44	0.0606118810676611	0	COL1A2_CD44	COL1A2 - CD44	COLLAGEN	ECM-Receptor	KEGG: hsa04512
42	Endothelial	Ductal	COL4A1	CD44	0.0437637078316527	0	COL4A1_CD44	COL4A1 - CD44	COLLAGEN	ECM-Receptor	KEGG: hsa04512
43	PSCs	Ductal	COL4A1	CD44	0.0141112141453924	0	COL4A1_CD44	COL4A1 - CD44	COLLAGEN	ECM-Receptor	KEGG: hsa04512
44	Endothelial	Acinar	COL4A1	CD44	0.0392506808744622	0	COL4A1_CD44	COL4A1 - CD44	COLLAGEN	ECM-Receptor	KEGG: hsa04512
45	PSCs	Acinar	COL4A1	CD44	0.0126156868701995	0	COL4A1_CD44	COL4A1 - CD44	COLLAGEN	ECM-Receptor	KEGG: hsa04512
46	Endothelial	Ductal	COL4A2	CD44	0.0145837993834506	0	COL4A2_CD44	COL4A2 - CD44	COLLAGEN	ECM-Receptor	KEGG: hsa04512
47	PSCs	Ductal	COL4A2	CD44	0.0111999560414925	0	COL4A2_CD44	COL4A2 - CD44	COLLAGEN	ECM-Receptor	KEGG: hsa04512
48	Endothelial	Acinar	COL4A2	CD44	0.0130388492298417	0	COL4A2_CD44	COL4A2 - CD44	COLLAGEN	ECM-Receptor	KEGG: hsa04512
49	PSCs	Acinar	COL4A2	CD44	0.0100098355571935	0	COL4A2_CD44	COL4A2 - CD44	COLLAGEN	ECM-Receptor	KEGG: hsa04512
50	PSCs	Ductal	COL6A1	CD44	0.0124380581552194	0	COL6A1_CD44	COL6A1 - CD44	COLLAGEN	ECM-Receptor	KEGG: hsa04512
51	PSCs	Acinar	COL6A1	CD44	0.0111178547429292	0	COL6A1_CD44	COL6A1 - CD44	COLLAGEN	ECM-Receptor	KEGG: hsa04512
52	PSCs	Ductal	COL6A2	CD44	0.0107377524642531	0	COL6A2_CD44	COL6A2 - CD44	COLLAGEN	ECM-Receptor	KEGG: hsa04512
53	PSCs	Acinar	COL6A2	CD44	0.00959626962246573	0	COL6A2_CD44	COL6A2 - CD44	COLLAGEN	ECM-Receptor	KEGG: hsa04512
54	PSCs	Ductal	COL6A3	CD44	0.0343914272284549	0	COL6A3_CD44	COL6A3 - CD44	COLLAGEN	ECM-Receptor	KEGG: hsa04512
55	PSCs	Acinar	COL6A3	CD44	0.0308137498439109	0	COL6A3_CD44	COL6A3 - CD44	COLLAGEN	ECM-Receptor	KEGG: hsa04512
56	Endothelial	Ductal	LAMA4	CD44	0.0346745322486458	0	LAMA4_CD44	LAMA4 - CD44	LAMININ	ECM-Receptor	KEGG: hsa04512
57	Endothelial	Acinar	LAMA4	CD44	0.0310683515452039	0	LAMA4_CD44	LAMA4 - CD44	LAMININ	ECM-Receptor	KEGG: hsa04512
58	Endothelial	Ductal	LAMB1	CD44	0.00932451435870919	0	LAMB1_CD44	LAMB1 - CD44	LAMININ	ECM-Receptor	KEGG: hsa04512
59	PSCs	Ductal	LAMB1	CD44	0.00908555699861362	0	LAMB1_CD44	LAMB1 - CD44	LAMININ	ECM-Receptor	KEGG: hsa04512
60	Endothelial	Acinar	LAMB1	CD44	0.00833200124630809	0	LAMB1_CD44	LAMB1 - CD44	LAMININ	ECM-Receptor	KEGG: hsa04512
61	PSCs	Acinar	LAMB1	CD44	0.00811827037901303	0	LAMB1_CD44	LAMB1 - CD44	LAMININ	ECM-Receptor	KEGG: hsa04512
62	Ductal	Ductal	LAMB3	CD44	0.00663692890979173	0	LAMB3_CD44	LAMB3 - CD44	LAMININ	ECM-Receptor	KEGG: hsa04512
63	Ductal	Acinar	LAMB3	CD44	0.00592877378688847	0	LAMB3_CD44	LAMB3 - CD44	LAMININ	ECM-Receptor	KEGG: hsa04512
64	PSCs	Acinar	COL1A1	SDC4	0.0157162528838651	0	COL1A1_SDC4	COL1A1 - SDC4	COLLAGEN	ECM-Receptor	KEGG: hsa04512
65	PSCs	Acinar	COL1A2	SDC4	0.036012437436588	0	COL1A2_SDC4	COL1A2 - SDC4	COLLAGEN	ECM-Receptor	KEGG: hsa04512
66	Endothelial	Acinar	COL4A1	SDC4	0.0231074641309629	0	COL4A1_SDC4	COL4A1 - SDC4	COLLAGEN	ECM-Receptor	KEGG: hsa04512
67	PSCs	Acinar	COL4A1	SDC4	0.00734331463306687	0	COL4A1_SDC4	COL4A1 - SDC4	COLLAGEN	ECM-Receptor	KEGG: hsa04512
68	Endothelial	Acinar	COL4A2	SDC4	0.00759098777131355	0	COL4A2_SDC4	COL4A2 - SDC4	COLLAGEN	ECM-Receptor	KEGG: hsa04512
69	PSCs	Acinar	COL4A2	SDC4	0.0058200864317745	0	COL4A2_SDC4	COL4A2 - SDC4	COLLAGEN	ECM-Receptor	KEGG: hsa04512
70	PSCs	Acinar	COL6A1	SDC4	0.00646735925943764	0	COL6A1_SDC4	COL6A1 - SDC4	COLLAGEN	ECM-Receptor	KEGG: hsa04512
71	PSCs	Acinar	COL6A2	SDC4	0.00557864854382034	0	COL6A2_SDC4	COL6A2 - SDC4	COLLAGEN	ECM-Receptor	KEGG: hsa04512
72	PSCs	Acinar	COL6A3	SDC4	0.0180752332125062	0	COL6A3_SDC4	COL6A3 - SDC4	COLLAGEN	ECM-Receptor	KEGG: hsa04512
73	PSCs	Acinar	FN1	SDC4	0.0187978844079675	0	FN1_SDC4	FN1 - SDC4	FN1	ECM-Receptor	KEGG: hsa04512
74	Endothelial	Acinar	THBS1	SDC4	0.00709895149535153	0	THBS1_SDC4	THBS1 - SDC4	THBS	ECM-Receptor	KEGG: hsa04512
75	PSCs	Acinar	THBS2	SDC4	0.0058798326946199	0	THBS2_SDC4	THBS2 - SDC4	THBS	ECM-Receptor	KEGG: hsa04512
76	Endothelial	MHCII	APP	CD74	0.0434418854209726	0	APP_CD74	APP - CD74	APP	Cell-Cell Contact	PMID: 19849849
77	Ductal	MHCII	APP	CD74	0.0272292583468764	0	APP_CD74	APP - CD74	APP	Cell-Cell Contact	PMID: 19849849
78	PP	MHCII	APP	CD74	0.0249113686390396	0	APP_CD74	APP - CD74	APP	Cell-Cell Contact	PMID: 19849849
79	Delta	MHCII	APP	CD74	0.0307010103784821	0	APP_CD74	APP - CD74	APP	Cell-Cell Contact	PMID: 19849849
80	Beta	MHCII	APP	CD74	0.0282610431346689	0	APP_CD74	APP - CD74	APP	Cell-Cell Contact	PMID: 19849849
81	Alpha	MHCII	APP	CD74	0.0269894833557036	0	APP_CD74	APP - CD74	APP	Cell-Cell Contact	PMID: 19849849
82	Delta	Delta	CADM1	CADM1	0.00924605658838465	0	CADM1_CADM1	CADM1 - CADM1	CADM	Cell-Cell Contact	PMID: 24503895
83	Beta	Delta	CADM1	CADM1	0.0104102420266903	0	CADM1_CADM1	CADM1 - CADM1	CADM	Cell-Cell Contact	PMID: 24503895
84	Delta	Beta	CADM1	CADM1	0.0104102420266903	0	CADM1_CADM1	CADM1 - CADM1	CADM	Cell-Cell Contact	PMID: 24503895
85	Beta	Beta	CADM1	CADM1	0.0117192779782444	0	CADM1_CADM1	CADM1 - CADM1	CADM	Cell-Cell Contact	PMID: 24503895
86	Endothelial	Endothelial	ESAM	ESAM	0.00692262569645297	0	ESAM_ESAM	ESAM - ESAM	ESAM	Cell-Cell Contact	KEGG: hsa04514; PMID: 11279107
87	Ductal	Ductal	F11R	F11R	0.00321449933700089	0	F11R_F11R	F11R - F11R	JAM	Cell-Cell Contact	KEGG: hsa04514
88	Endothelial	Endothelial	PECAM1	PECAM1	0.0145772334396248	0	PECAM1_PECAM1	PECAM1 - PECAM1	PECAM1	Cell-Cell Contact	KEGG: hsa04514
